# Supplementary material for: A hierarchical architecture for recognising intentionality in mental tasks on a brain-computer interface
Source: PLoS One. 2019 Jun 18;14(6):e0218181. doi: 10.1371/journal.pone.0218181 (PMC6581259; doi:10.1371/journal.pone.0218181)
Supplement: S1 Dataset — Modified dataset including the NC instances for the three subjects: K3b, K6b and L1b. (ZIP) [file pone.0218181.s001.zip]

Archive with 5 entries (4 files):
- Modified BCI Competition III - dataset 3a/
- Modified BCI Competition III - dataset 3a/K3b.arff
- Modified BCI Competition III - dataset 3a/K6b.arff
- Modified BCI Competition III - dataset 3a/L1b.arff
- Modified BCI Competition III - dataset 3a/Readme.txt
