# Supplementary material for: A hierarchical architecture for recognising intentionality in mental tasks on a brain-computer interface
Source: PLoS One. 2019 Jun 18;14(6):e0218181. doi: 10.1371/journal.pone.0218181 (PMC6581259; doi:10.1371/journal.pone.0218181)
Supplement: S1 Dataset — Modified dataset including the NC instances for the three subjects: K3b, K6b and L1b. (ZIP) [file pone.0218181.s001.zip › Modified BCI Competition III - dataset 3a/K3b.arff]

% BCI Competition III - dataset 3a modified - (k3b)

% 525 numerical features: 5 classes x 5 projections x 3 filter bands x 7 meaningful features
% 5 classes: left-hand, right-hand, tongue, foot, null
% 360 instances IC (left-hand, right-hand, tongue, foot)
% 360 instances NC (null)

@RELATION BCIcompIII_3a_k3b

@ATTRIBUTE f1111 NUMERIC
@ATTRIBUTE f1112 NUMERIC
@ATTRIBUTE f1113 NUMERIC
@ATTRIBUTE f1114 NUMERIC
@ATTRIBUTE f1115 NUMERIC
@ATTRIBUTE f1116 NUMERIC
@ATTRIBUTE f1117 NUMERIC
@ATTRIBUTE f1121 NUMERIC
@ATTRIBUTE f1122 NUMERIC
@ATTRIBUTE f1123 NUMERIC
@ATTRIBUTE f1124 NUMERIC
@ATTRIBUTE f1125 NUMERIC
@ATTRIBUTE f1126 NUMERIC
@ATTRIBUTE f1127 NUMERIC
@ATTRIBUTE f1131 NUMERIC
@ATTRIBUTE f1132 NUMERIC
@ATTRIBUTE f1133 NUMERIC
@ATTRIBUTE f1134 NUMERIC
@ATTRIBUTE f1135 NUMERIC
@ATTRIBUTE f1136 NUMERIC
@ATTRIBUTE f1137 NUMERIC
@ATTRIBUTE f1141 NUMERIC
@ATTRIBUTE f1142 NUMERIC
@ATTRIBUTE f1143 NUMERIC
@ATTRIBUTE f1144 NUMERIC
@ATTRIBUTE f1145 NUMERIC
@ATTRIBUTE f1146 NUMERIC
@ATTRIBUTE f1147 NUMERIC
@ATTRIBUTE f1151 NUMERIC
@ATTRIBUTE f1152 NUMERIC
@ATTRIBUTE f1153 NUMERIC
@ATTRIBUTE f1154 NUMERIC
@ATTRIBUTE f1155 NUMERIC
@ATTRIBUTE f1156 NUMERIC
@ATTRIBUTE f1157 NUMERIC
@ATTRIBUTE f1211 NUMERIC
@ATTRIBUTE f1212 NUMERIC
@ATTRIBUTE f1213 NUMERIC
@ATTRIBUTE f1214 NUMERIC
@ATTRIBUTE f1215 NUMERIC
@ATTRIBUTE f1216 NUMERIC
@ATTRIBUTE f1217 NUMERIC
@ATTRIBUTE f1221 NUMERIC
@ATTRIBUTE f1222 NUMERIC
@ATTRIBUTE f1223 NUMERIC
@ATTRIBUTE f1224 NUMERIC
@ATTRIBUTE f1225 NUMERIC
@ATTRIBUTE f1226 NUMERIC
@ATTRIBUTE f1227 NUMERIC
@ATTRIBUTE f1231 NUMERIC
@ATTRIBUTE f1232 NUMERIC
@ATTRIBUTE f1233 NUMERIC
@ATTRIBUTE f1234 NUMERIC
@ATTRIBUTE f1235 NUMERIC
@ATTRIBUTE f1236 NUMERIC
@ATTRIBUTE f1237 NUMERIC
@ATTRIBUTE f1241 NUMERIC
@ATTRIBUTE f1242 NUMERIC
@ATTRIBUTE f1243 NUMERIC
@ATTRIBUTE f1244 NUMERIC
@ATTRIBUTE f1245 NUMERIC
@ATTRIBUTE f1246 NUMERIC
@ATTRIBUTE f1247 NUMERIC
@ATTRIBUTE f1251 NUMERIC
@ATTRIBUTE f1252 NUMERIC
@ATTRIBUTE f1253 NUMERIC
@ATTRIBUTE f1254 NUMERIC
@ATTRIBUTE f1255 NUMERIC
@ATTRIBUTE f1256 NUMERIC
@ATTRIBUTE f1257 NUMERIC
@ATTRIBUTE f1311 NUMERIC
@ATTRIBUTE f1312 NUMERIC
@ATTRIBUTE f1313 NUMERIC
@ATTRIBUTE f1314 NUMERIC
@ATTRIBUTE f1315 NUMERIC
@ATTRIBUTE f1316 NUMERIC
@ATTRIBUTE f1317 NUMERIC
@ATTRIBUTE f1321 NUMERIC
@ATTRIBUTE f1322 NUMERIC
@ATTRIBUTE f1323 NUMERIC
@ATTRIBUTE f1324 NUMERIC
@ATTRIBUTE f1325 NUMERIC
@ATTRIBUTE f1326 NUMERIC
@ATTRIBUTE f1327 NUMERIC
@ATTRIBUTE f1331 NUMERIC
@ATTRIBUTE f1332 NUMERIC
@ATTRIBUTE f1333 NUMERIC
@ATTRIBUTE f1334 NUMERIC
@ATTRIBUTE f1335 NUMERIC
@ATTRIBUTE f1336 NUMERIC
@ATTRIBUTE f1337 NUMERIC
@ATTRIBUTE f1341 NUMERIC
@ATTRIBUTE f1342 NUMERIC
@ATTRIBUTE f1343 NUMERIC
@ATTRIBUTE f1344 NUMERIC
@ATTRIBUTE f1345 NUMERIC
@ATTRIBUTE f1346 NUMERIC
@ATTRIBUTE f1347 NUMERIC
@ATTRIBUTE f1351 NUMERIC
@ATTRIBUTE f1352 NUMERIC
@ATTRIBUTE f1353 NUMERIC
@ATTRIBUTE f1354 NUMERIC
@ATTRIBUTE f1355 NUMERIC
@ATTRIBUTE f1356 NUMERIC
@ATTRIBUTE f1357 NUMERIC
@ATTRIBUTE f2111 NUMERIC
@ATTRIBUTE f2112 NUMERIC
@ATTRIBUTE f2113 NUMERIC
@ATTRIBUTE f2114 NUMERIC
@ATTRIBUTE f2115 NUMERIC
@ATTRIBUTE f2116 NUMERIC
@ATTRIBUTE f2117 NUMERIC
@ATTRIBUTE f2121 NUMERIC
@ATTRIBUTE f2122 NUMERIC
@ATTRIBUTE f2123 NUMERIC
@ATTRIBUTE f2124 NUMERIC
@ATTRIBUTE f2125 NUMERIC
@ATTRIBUTE f2126 NUMERIC
@ATTRIBUTE f2127 NUMERIC
@ATTRIBUTE f2131 NUMERIC
@ATTRIBUTE f2132 NUMERIC
@ATTRIBUTE f2133 NUMERIC
@ATTRIBUTE f2134 NUMERIC
@ATTRIBUTE f2135 NUMERIC
@ATTRIBUTE f2136 NUMERIC
@ATTRIBUTE f2137 NUMERIC
@ATTRIBUTE f2141 NUMERIC
@ATTRIBUTE f2142 NUMERIC
@ATTRIBUTE f2143 NUMERIC
@ATTRIBUTE f2144 NUMERIC
@ATTRIBUTE f2145 NUMERIC
@ATTRIBUTE f2146 NUMERIC
@ATTRIBUTE f2147 NUMERIC
@ATTRIBUTE f2151 NUMERIC
@ATTRIBUTE f2152 NUMERIC
@ATTRIBUTE f2153 NUMERIC
@ATTRIBUTE f2154 NUMERIC
@ATTRIBUTE f2155 NUMERIC
@ATTRIBUTE f2156 NUMERIC
@ATTRIBUTE f2157 NUMERIC
@ATTRIBUTE f2211 NUMERIC
@ATTRIBUTE f2212 NUMERIC
@ATTRIBUTE f2213 NUMERIC
@ATTRIBUTE f2214 NUMERIC
@ATTRIBUTE f2215 NUMERIC
@ATTRIBUTE f2216 NUMERIC
@ATTRIBUTE f2217 NUMERIC
@ATTRIBUTE f2221 NUMERIC
@ATTRIBUTE f2222 NUMERIC
@ATTRIBUTE f2223 NUMERIC
@ATTRIBUTE f2224 NUMERIC
@ATTRIBUTE f2225 NUMERIC
@ATTRIBUTE f2226 NUMERIC
@ATTRIBUTE f2227 NUMERIC
@ATTRIBUTE f2231 NUMERIC
@ATTRIBUTE f2232 NUMERIC
@ATTRIBUTE f2233 NUMERIC
@ATTRIBUTE f2234 NUMERIC
@ATTRIBUTE f2235 NUMERIC
@ATTRIBUTE f2236 NUMERIC
@ATTRIBUTE f2237 NUMERIC
@ATTRIBUTE f2241 NUMERIC
@ATTRIBUTE f2242 NUMERIC
@ATTRIBUTE f2243 NUMERIC
@ATTRIBUTE f2244 NUMERIC
@ATTRIBUTE f2245 NUMERIC
@ATTRIBUTE f2246 NUMERIC
@ATTRIBUTE f2247 NUMERIC
@ATTRIBUTE f2251 NUMERIC
@ATTRIBUTE f2252 NUMERIC
@ATTRIBUTE f2253 NUMERIC
@ATTRIBUTE f2254 NUMERIC
@ATTRIBUTE f2255 NUMERIC
@ATTRIBUTE f2256 NUMERIC
@ATTRIBUTE f2257 NUMERIC
@ATTRIBUTE f2311 NUMERIC
@ATTRIBUTE f2312 NUMERIC
@ATTRIBUTE f2313 NUMERIC
@ATTRIBUTE f2314 NUMERIC
@ATTRIBUTE f2315 NUMERIC
@ATTRIBUTE f2316 NUMERIC
@ATTRIBUTE f2317 NUMERIC
@ATTRIBUTE f2321 NUMERIC
@ATTRIBUTE f2322 NUMERIC
@ATTRIBUTE f2323 NUMERIC
@ATTRIBUTE f2324 NUMERIC
@ATTRIBUTE f2325 NUMERIC
@ATTRIBUTE f2326 NUMERIC
@ATTRIBUTE f2327 NUMERIC
@ATTRIBUTE f2331 NUMERIC
@ATTRIBUTE f2332 NUMERIC
@ATTRIBUTE f2333 NUMERIC
@ATTRIBUTE f2334 NUMERIC
@ATTRIBUTE f2335 NUMERIC
@ATTRIBUTE f2336 NUMERIC
@ATTRIBUTE f2337 NUMERIC
@ATTRIBUTE f2341 NUMERIC
@ATTRIBUTE f2342 NUMERIC
@ATTRIBUTE f2343 NUMERIC
@ATTRIBUTE f2344 NUMERIC
@ATTRIBUTE f2345 NUMERIC
@ATTRIBUTE f2346 NUMERIC
@ATTRIBUTE f2347 NUMERIC
@ATTRIBUTE f2351 NUMERIC
@ATTRIBUTE f2352 NUMERIC
@ATTRIBUTE f2353 NUMERIC
@ATTRIBUTE f2354 NUMERIC
@ATTRIBUTE f2355 NUMERIC
@ATTRIBUTE f2356 NUMERIC
@ATTRIBUTE f2357 NUMERIC
@ATTRIBUTE f3111 NUMERIC
@ATTRIBUTE f3112 NUMERIC
@ATTRIBUTE f3113 NUMERIC
@ATTRIBUTE f3114 NUMERIC
@ATTRIBUTE f3115 NUMERIC
@ATTRIBUTE f3116 NUMERIC
@ATTRIBUTE f3117 NUMERIC
@ATTRIBUTE f3121 NUMERIC
@ATTRIBUTE f3122 NUMERIC
@ATTRIBUTE f3123 NUMERIC
@ATTRIBUTE f3124 NUMERIC
@ATTRIBUTE f3125 NUMERIC
@ATTRIBUTE f3126 NUMERIC
@ATTRIBUTE f3127 NUMERIC
@ATTRIBUTE f3131 NUMERIC
@ATTRIBUTE f3132 NUMERIC
@ATTRIBUTE f3133 NUMERIC
@ATTRIBUTE f3134 NUMERIC
@ATTRIBUTE f3135 NUMERIC
@ATTRIBUTE f3136 NUMERIC
@ATTRIBUTE f3137 NUMERIC
@ATTRIBUTE f3141 NUMERIC
@ATTRIBUTE f3142 NUMERIC
@ATTRIBUTE f3143 NUMERIC
@ATTRIBUTE f3144 NUMERIC
@ATTRIBUTE f3145 NUMERIC
@ATTRIBUTE f3146 NUMERIC
@ATTRIBUTE f3147 NUMERIC
@ATTRIBUTE f3151 NUMERIC
@ATTRIBUTE f3152 NUMERIC
@ATTRIBUTE f3153 NUMERIC
@ATTRIBUTE f3154 NUMERIC
@ATTRIBUTE f3155 NUMERIC
@ATTRIBUTE f3156 NUMERIC
@ATTRIBUTE f3157 NUMERIC
@ATTRIBUTE f3211 NUMERIC
@ATTRIBUTE f3212 NUMERIC
@ATTRIBUTE f3213 NUMERIC
@ATTRIBUTE f3214 NUMERIC
@ATTRIBUTE f3215 NUMERIC
@ATTRIBUTE f3216 NUMERIC
@ATTRIBUTE f3217 NUMERIC
@ATTRIBUTE f3221 NUMERIC
@ATTRIBUTE f3222 NUMERIC
@ATTRIBUTE f3223 NUMERIC
@ATTRIBUTE f3224 NUMERIC
@ATTRIBUTE f3225 NUMERIC
@ATTRIBUTE f3226 NUMERIC
@ATTRIBUTE f3227 NUMERIC
@ATTRIBUTE f3231 NUMERIC
@ATTRIBUTE f3232 NUMERIC
@ATTRIBUTE f3233 NUMERIC
@ATTRIBUTE f3234 NUMERIC
@ATTRIBUTE f3235 NUMERIC
@ATTRIBUTE f3236 NUMERIC
@ATTRIBUTE f3237 NUMERIC
@ATTRIBUTE f3241 NUMERIC
@ATTRIBUTE f3242 NUMERIC
@ATTRIBUTE f3243 NUMERIC
@ATTRIBUTE f3244 NUMERIC
@ATTRIBUTE f3245 NUMERIC
@ATTRIBUTE f3246 NUMERIC
@ATTRIBUTE f3247 NUMERIC
@ATTRIBUTE f3251 NUMERIC
@ATTRIBUTE f3252 NUMERIC
@ATTRIBUTE f3253 NUMERIC
@ATTRIBUTE f3254 NUMERIC
@ATTRIBUTE f3255 NUMERIC
@ATTRIBUTE f3256 NUMERIC
@ATTRIBUTE f3257 NUMERIC
@ATTRIBUTE f3311 NUMERIC
@ATTRIBUTE f3312 NUMERIC
@ATTRIBUTE f3313 NUMERIC
@ATTRIBUTE f3314 NUMERIC
@ATTRIBUTE f3315 NUMERIC
@ATTRIBUTE f3316 NUMERIC
@ATTRIBUTE f3317 NUMERIC
@ATTRIBUTE f3321 NUMERIC
@ATTRIBUTE f3322 NUMERIC
@ATTRIBUTE f3323 NUMERIC
@ATTRIBUTE f3324 NUMERIC
@ATTRIBUTE f3325 NUMERIC
@ATTRIBUTE f3326 NUMERIC
@ATTRIBUTE f3327 NUMERIC
@ATTRIBUTE f3331 NUMERIC
@ATTRIBUTE f3332 NUMERIC
@ATTRIBUTE f3333 NUMERIC
@ATTRIBUTE f3334 NUMERIC
@ATTRIBUTE f3335 NUMERIC
@ATTRIBUTE f3336 NUMERIC
@ATTRIBUTE f3337 NUMERIC
@ATTRIBUTE f3341 NUMERIC
@ATTRIBUTE f3342 NUMERIC
@ATTRIBUTE f3343 NUMERIC
@ATTRIBUTE f3344 NUMERIC
@ATTRIBUTE f3345 NUMERIC
@ATTRIBUTE f3346 NUMERIC
@ATTRIBUTE f3347 NUMERIC
@ATTRIBUTE f3351 NUMERIC
@ATTRIBUTE f3352 NUMERIC
@ATTRIBUTE f3353 NUMERIC
@ATTRIBUTE f3354 NUMERIC
@ATTRIBUTE f3355 NUMERIC
@ATTRIBUTE f3356 NUMERIC
@ATTRIBUTE f3357 NUMERIC
@ATTRIBUTE f4111 NUMERIC
@ATTRIBUTE f4112 NUMERIC
@ATTRIBUTE f4113 NUMERIC
@ATTRIBUTE f4114 NUMERIC
@ATTRIBUTE f4115 NUMERIC
@ATTRIBUTE f4116 NUMERIC
@ATTRIBUTE f4117 NUMERIC
@ATTRIBUTE f4121 NUMERIC
@ATTRIBUTE f4122 NUMERIC
@ATTRIBUTE f4123 NUMERIC
@ATTRIBUTE f4124 NUMERIC
@ATTRIBUTE f4125 NUMERIC
@ATTRIBUTE f4126 NUMERIC
@ATTRIBUTE f4127 NUMERIC
@ATTRIBUTE f4131 NUMERIC
@ATTRIBUTE f4132 NUMERIC
@ATTRIBUTE f4133 NUMERIC
@ATTRIBUTE f4134 NUMERIC
@ATTRIBUTE f4135 NUMERIC
@ATTRIBUTE f4136 NUMERIC
@ATTRIBUTE f4137 NUMERIC
@ATTRIBUTE f4141 NUMERIC
@ATTRIBUTE f4142 NUMERIC
@ATTRIBUTE f4143 NUMERIC
@ATTRIBUTE f4144 NUMERIC
@ATTRIBUTE f4145 NUMERIC
@ATTRIBUTE f4146 NUMERIC
@ATTRIBUTE f4147 NUMERIC
@ATTRIBUTE f4151 NUMERIC
@ATTRIBUTE f4152 NUMERIC
@ATTRIBUTE f4153 NUMERIC
@ATTRIBUTE f4154 NUMERIC
@ATTRIBUTE f4155 NUMERIC
@ATTRIBUTE f4156 NUMERIC
@ATTRIBUTE f4157 NUMERIC
@ATTRIBUTE f4211 NUMERIC
@ATTRIBUTE f4212 NUMERIC
@ATTRIBUTE f4213 NUMERIC
@ATTRIBUTE f4214 NUMERIC
@ATTRIBUTE f4215 NUMERIC
@ATTRIBUTE f4216 NUMERIC
@ATTRIBUTE f4217 NUMERIC
@ATTRIBUTE f4221 NUMERIC
@ATTRIBUTE f4222 NUMERIC
@ATTRIBUTE f4223 NUMERIC
@ATTRIBUTE f4224 NUMERIC
@ATTRIBUTE f4225 NUMERIC
@ATTRIBUTE f4226 NUMERIC
@ATTRIBUTE f4227 NUMERIC
@ATTRIBUTE f4231 NUMERIC
@ATTRIBUTE f4232 NUMERIC
@ATTRIBUTE f4233 NUMERIC
@ATTRIBUTE f4234 NUMERIC
@ATTRIBUTE f4235 NUMERIC
@ATTRIBUTE f4236 NUMERIC
@ATTRIBUTE f4237 NUMERIC
@ATTRIBUTE f4241 NUMERIC
@ATTRIBUTE f4242 NUMERIC
@ATTRIBUTE f4243 NUMERIC
@ATTRIBUTE f4244 NUMERIC
@ATTRIBUTE f4245 NUMERIC
@ATTRIBUTE f4246 NUMERIC
@ATTRIBUTE f4247 NUMERIC
@ATTRIBUTE f4251 NUMERIC
@ATTRIBUTE f4252 NUMERIC
@ATTRIBUTE f4253 NUMERIC
@ATTRIBUTE f4254 NUMERIC
@ATTRIBUTE f4255 NUMERIC
@ATTRIBUTE f4256 NUMERIC
@ATTRIBUTE f4257 NUMERIC
@ATTRIBUTE f4311 NUMERIC
@ATTRIBUTE f4312 NUMERIC
@ATTRIBUTE f4313 NUMERIC
@ATTRIBUTE f4314 NUMERIC
@ATTRIBUTE f4315 NUMERIC
@ATTRIBUTE f4316 NUMERIC
@ATTRIBUTE f4317 NUMERIC
@ATTRIBUTE f4321 NUMERIC
@ATTRIBUTE f4322 NUMERIC
@ATTRIBUTE f4323 NUMERIC
@ATTRIBUTE f4324 NUMERIC
@ATTRIBUTE f4325 NUMERIC
@ATTRIBUTE f4326 NUMERIC
@ATTRIBUTE f4327 NUMERIC
@ATTRIBUTE f4331 NUMERIC
@ATTRIBUTE f4332 NUMERIC
@ATTRIBUTE f4333 NUMERIC
@ATTRIBUTE f4334 NUMERIC
@ATTRIBUTE f4335 NUMERIC
@ATTRIBUTE f4336 NUMERIC
@ATTRIBUTE f4337 NUMERIC
@ATTRIBUTE f4341 NUMERIC
@ATTRIBUTE f4342 NUMERIC
@ATTRIBUTE f4343 NUMERIC
@ATTRIBUTE f4344 NUMERIC
@ATTRIBUTE f4345 NUMERIC
@ATTRIBUTE f4346 NUMERIC
@ATTRIBUTE f4347 NUMERIC
@ATTRIBUTE f4351 NUMERIC
@ATTRIBUTE f4352 NUMERIC
@ATTRIBUTE f4353 NUMERIC
@ATTRIBUTE f4354 NUMERIC
@ATTRIBUTE f4355 NUMERIC
@ATTRIBUTE f4356 NUMERIC
@ATTRIBUTE f4357 NUMERIC
@ATTRIBUTE f5111 NUMERIC
@ATTRIBUTE f5112 NUMERIC
@ATTRIBUTE f5113 NUMERIC
@ATTRIBUTE f5114 NUMERIC
@ATTRIBUTE f5115 NUMERIC
@ATTRIBUTE f5116 NUMERIC
@ATTRIBUTE f5117 NUMERIC
@ATTRIBUTE f5121 NUMERIC
@ATTRIBUTE f5122 NUMERIC
@ATTRIBUTE f5123 NUMERIC
@ATTRIBUTE f5124 NUMERIC
@ATTRIBUTE f5125 NUMERIC
@ATTRIBUTE f5126 NUMERIC
@ATTRIBUTE f5127 NUMERIC
@ATTRIBUTE f5131 NUMERIC
@ATTRIBUTE f5132 NUMERIC
@ATTRIBUTE f5133 NUMERIC
@ATTRIBUTE f5134 NUMERIC
@ATTRIBUTE f5135 NUMERIC
@ATTRIBUTE f5136 NUMERIC
@ATTRIBUTE f5137 NUMERIC
@ATTRIBUTE f5141 NUMERIC
@ATTRIBUTE f5142 NUMERIC
@ATTRIBUTE f5143 NUMERIC
@ATTRIBUTE f5144 NUMERIC
@ATTRIBUTE f5145 NUMERIC
@ATTRIBUTE f5146 NUMERIC
@ATTRIBUTE f5147 NUMERIC
@ATTRIBUTE f5151 NUMERIC
@ATTRIBUTE f5152 NUMERIC
@ATTRIBUTE f5153 NUMERIC
@ATTRIBUTE f5154 NUMERIC
@ATTRIBUTE f5155 NUMERIC
@ATTRIBUTE f5156 NUMERIC
@ATTRIBUTE f5157 NUMERIC
@ATTRIBUTE f5211 NUMERIC
@ATTRIBUTE f5212 NUMERIC
@ATTRIBUTE f5213 NUMERIC
@ATTRIBUTE f5214 NUMERIC
@ATTRIBUTE f5215 NUMERIC
@ATTRIBUTE f5216 NUMERIC
@ATTRIBUTE f5217 NUMERIC
@ATTRIBUTE f5221 NUMERIC
@ATTRIBUTE f5222 NUMERIC
@ATTRIBUTE f5223 NUMERIC
@ATTRIBUTE f5224 NUMERIC
@ATTRIBUTE f5225 NUMERIC
@ATTRIBUTE f5226 NUMERIC
@ATTRIBUTE f5227 NUMERIC
@ATTRIBUTE f5231 NUMERIC
@ATTRIBUTE f5232 NUMERIC
@ATTRIBUTE f5233 NUMERIC
@ATTRIBUTE f5234 NUMERIC
@ATTRIBUTE f5235 NUMERIC
@ATTRIBUTE f5236 NUMERIC
@ATTRIBUTE f5237 NUMERIC
@ATTRIBUTE f5241 NUMERIC
@ATTRIBUTE f5242 NUMERIC
@ATTRIBUTE f5243 NUMERIC
@ATTRIBUTE f5244 NUMERIC
@ATTRIBUTE f5245 NUMERIC
@ATTRIBUTE f5246 NUMERIC
@ATTRIBUTE f5247 NUMERIC
@ATTRIBUTE f5251 NUMERIC
@ATTRIBUTE f5252 NUMERIC
@ATTRIBUTE f5253 NUMERIC
@ATTRIBUTE f5254 NUMERIC
@ATTRIBUTE f5255 NUMERIC
@ATTRIBUTE f5256 NUMERIC
@ATTRIBUTE f5257 NUMERIC
@ATTRIBUTE f5311 NUMERIC
@ATTRIBUTE f5312 NUMERIC
@ATTRIBUTE f5313 NUMERIC
@ATTRIBUTE f5314 NUMERIC
@ATTRIBUTE f5315 NUMERIC
@ATTRIBUTE f5316 NUMERIC
@ATTRIBUTE f5317 NUMERIC
@ATTRIBUTE f5321 NUMERIC
@ATTRIBUTE f5322 NUMERIC
@ATTRIBUTE f5323 NUMERIC
@ATTRIBUTE f5324 NUMERIC
@ATTRIBUTE f5325 NUMERIC
@ATTRIBUTE f5326 NUMERIC
@ATTRIBUTE f5327 NUMERIC
@ATTRIBUTE f5331 NUMERIC
@ATTRIBUTE f5332 NUMERIC
@ATTRIBUTE f5333 NUMERIC
@ATTRIBUTE f5334 NUMERIC
@ATTRIBUTE f5335 NUMERIC
@ATTRIBUTE f5336 NUMERIC
@ATTRIBUTE f5337 NUMERIC
@ATTRIBUTE f5341 NUMERIC
@ATTRIBUTE f5342 NUMERIC
@ATTRIBUTE f5343 NUMERIC
@ATTRIBUTE f5344 NUMERIC
@ATTRIBUTE f5345 NUMERIC
@ATTRIBUTE f5346 NUMERIC
@ATTRIBUTE f5347 NUMERIC
@ATTRIBUTE f5351 NUMERIC
@ATTRIBUTE f5352 NUMERIC
@ATTRIBUTE f5353 NUMERIC
@ATTRIBUTE f5354 NUMERIC
@ATTRIBUTE f5355 NUMERIC
@ATTRIBUTE f5356 NUMERIC
@ATTRIBUTE f5357 NUMERIC
@ATTRIBUTE class {left-hand,right-hand,tongue,foot,null}

@DATA
60.912872,-56.512596,0.235289,117.425468,395,55,475.364950,103.336849,-92.349993,-0.057064,195.686842,384,61,633.300976,62.837168,-70.090008,0.071837,132.927176,349,59,488.384281,97.373666,-100.617708,-0.169740,197.991374,371,63,939.102206,46.118348,-48.631881,0.049566,94.750228,387,63,421.922794,53.101424,-57.177056,0.081968,110.278480,374,95,377.904277,49.795189,-48.099406,0.034026,97.894595,378,92,280.684232,58.480682,-53.892243,0.046834,112.372925,370,95,335.107240,87.065076,-96.788613,-0.032557,183.853690,374,99,846.342947,126.530197,-123.587195,0.071470,250.117392,377,103,2228.875572,46.816459,-48.716752,0.006995,95.533211,376,152,283.482681,52.375853,-57.074032,-0.006257,109.449885,373,151,277.394693,49.039031,-47.894865,0.012473,96.933895,374,150,288.303627,143.702958,-146.189811,-0.019305,289.892769,377,152,1956.144628,126.442037,-122.896852,0.061629,249.338889,373,156,2202.982207,43.597437,-39.081150,-0.171632,82.678587,370,67,158.296759,32.011951,-39.570985,0.032396,71.582937,349,62,180.607500,52.127673,-47.984375,-0.159362,100.112049,380,59,249.375194,35.934745,-39.645893,-0.192799,75.580638,382,60,172.848181,33.144790,-27.007746,0.072031,60.152537,377,53,139.251085,34.344453,-37.044093,-0.053986,71.388546,365,97,179.739594,30.340361,-33.364795,-0.048396,63.705155,374,93,147.163697,39.153102,-34.371542,-0.062723,73.524644,364,99,166.598721,41.099264,-36.429595,-0.016297,77.528859,369,94,139.290516,47.738693,-42.913092,-0.000926,90.651785,372,105,294.228020,28.159905,-27.562443,-0.013213,55.722349,377,143,86.930839,35.213044,-36.580873,-0.030693,71.793917,370,147,140.170600,35.203487,-33.579000,-0.008849,68.782487,378,152,151.467570,34.875287,-35.129557,0.000964,70.004845,372,154,128.468226,54.483073,-51.534249,0.001659,106.017322,377,147,273.861232,25.096307,-33.180254,0.060409,58.276561,379,59,98.825888,32.077990,-28.215015,-0.049754,60.293005,379,52,115.188901,37.928284,-35.664639,-0.044747,73.592922,364,63,170.736184,33.141268,-34.467612,-0.001180,67.608880,381,56,204.139272,39.572090,-48.625492,0.130558,88.197582,382,55,210.061286,34.899002,-36.201189,-0.005630,71.100191,371,100,96.251692,40.046002,-45.899773,0.043372,85.945775,370,103,154.810749,30.633734,-29.842848,-0.025357,60.476581,367,87,96.116951,33.754694,-39.591581,-0.002831,73.346275,377,93,123.099648,73.927258,-76.667054,0.044597,150.594312,367,103,329.693613,50.825151,-50.248136,-0.007549,101.073287,378,157,249.839788,46.094381,-46.815646,0.025430,92.910027,375,155,273.394383,35.286506,-39.293708,-0.031314,74.580215,376,152,128.022180,36.718951,-37.646597,-0.040210,74.365547,378,149,143.595746,98.023269,-92.653294,0.010615,190.676563,386,149,831.161878,34.956731,-30.329425,-0.020379,65.286156,353,66,94.552894,49.484651,-57.153923,-0.069152,106.638573,370,61,331.999788,46.673596,-38.863614,-0.044988,85.537210,368,57,136.342971,35.215932,-32.951248,0.107775,68.167180,384,71,137.446402,41.549420,-46.262781,0.055149,87.812201,389,63,151.426978,58.674233,-59.779343,0.023829,118.453576,378,103,404.381098,40.257930,-37.017290,-0.027998,77.275220,371,90,162.324568,35.445100,-32.268227,-0.027457,67.713327,377,100,94.697076,43.600931,-39.292752,0.057812,82.893683,374,89,199.871382,31.573195,-33.779542,-0.013052,65.352737,393,97,126.092440,66.024730,-68.141856,0.019817,134.166586,382,157,378.082146,54.846385,-55.973994,0.009618,110.820380,383,150,203.158894,47.819508,-47.626895,0.013004,95.446403,378,151,208.820039,41.107614,-38.473929,0.002110,79.581543,374,165,218.550193,37.480299,-38.094847,-0.035854,75.575146,377,149,158.511523,78.637288,-72.067017,-0.027899,150.704305,377,57,534.578340,71.432825,-66.924998,-0.177150,138.357823,376,57,411.412092,57.091469,-63.188204,0.029329,120.279674,395,65,245.502647,112.947599,-91.688665,0.128881,204.636264,370,64,564.496558,75.694674,-84.652271,0.035932,160.346945,384,53,754.852804,65.189285,-67.263676,0.003700,132.452961,371,94,390.565050,41.287371,-42.351785,-0.037594,83.639155,369,93,222.753129,66.577596,-56.966552,0.034602,123.544148,365,101,375.914907,52.484249,-55.527426,-0.072388,108.011675,368,103,435.533601,75.851915,-75.305471,-0.086143,151.157386,360,94,473.763037,60.881378,-63.816273,0.017318,124.697651,379,151,355.191653,57.699898,-61.594272,0.033033,119.294170,369,150,291.687115,68.331362,-72.851795,0.007708,141.183156,382,151,536.861786,59.004612,-62.399034,-0.008868,121.403646,377,148,494.166679,75.842616,-73.084598,-0.039231,148.927213,369,157,602.805481,null
57.913602,-54.935369,0.073951,112.848971,388,56,343.840037,82.760294,-55.897257,-0.065391,138.657551,373,54,493.653785,51.350061,-64.632757,-0.176859,115.982818,346,62,444.690932,80.891596,-94.901798,0.085708,175.793394,390,63,1217.524467,66.755320,-64.877032,0.215061,131.632352,384,66,729.377362,44.646988,-43.688947,0.124935,88.335935,375,98,327.914956,53.276360,-47.154791,0.001349,100.431150,367,92,290.009744,50.464478,-54.022422,0.008011,104.486900,379,95,340.156605,66.761342,-69.253095,0.042885,136.014437,382,84,567.947747,142.831274,-157.202643,0.229899,300.033916,380,102,2385.568669,47.206659,-45.520182,0.075748,92.726840,368,149,184.032647,31.582497,-32.474622,-0.003029,64.057119,371,148,140.294822,48.628111,-51.441928,-0.034061,100.070039,377,147,245.356005,83.903468,-85.327694,-0.005229,169.231161,379,155,581.137964,114.802089,-110.339917,-0.072555,225.142006,370,152,1573.091917,30.840170,-29.253049,0.129179,60.093219,370,55,152.837854,37.364153,-42.797410,0.020868,80.161563,387,56,223.551725,31.217108,-35.827985,-0.028698,67.045093,384,62,162.556075,45.590704,-36.553442,-0.239620,82.144145,373,56,160.212512,53.535322,-45.938517,0.172716,99.473839,382,64,350.993423,21.680902,-25.344793,0.034072,47.025696,383,96,76.668753,36.684674,-40.113295,0.034092,76.797970,369,94,172.083701,39.111119,-42.487974,0.003956,81.599093,379,92,187.743740,38.857387,-30.600720,-0.093258,69.458108,368,98,141.220320,51.132467,-54.450069,0.194492,105.582536,374,96,433.312483,20.587543,-23.043995,0.001134,43.631538,372,149,73.799442,30.023151,-32.908085,0.022159,62.931236,373,144,101.524427,29.616972,-33.091908,0.052067,62.708880,380,144,95.092249,47.374736,-46.884101,-0.035652,94.258838,368,146,176.493575,44.917909,-47.572001,0.059197,92.489910,376,159,311.434977,85.141563,-90.700290,0.098929,175.841853,376,65,1440.021940,75.096227,-73.331193,-0.026355,148.427421,375,66,1280.483066,89.671916,-99.666875,0.129034,189.338791,379,67,1937.066430,60.664642,-55.718133,-0.034141,116.382775,370,57,275.669440,93.774012,-92.610334,-0.134738,186.384346,371,65,1811.532574,53.789455,-61.366777,-0.003727,115.156233,365,72,520.394197,50.701054,-55.330446,0.030687,106.031500,376,75,468.092457,63.695883,-65.151006,0.057489,128.846889,385,71,722.757844,32.560448,-39.845991,0.007672,72.406439,385,89,122.947198,70.879368,-67.807591,-0.044211,138.686959,381,76,671.099536,35.164990,-37.696851,-0.034729,72.861841,378,139,218.946008,37.424390,-36.410090,-0.016674,73.834480,374,149,167.360614,37.773309,-36.632389,-0.004106,74.405698,375,146,148.434235,31.005985,-30.992843,-0.031992,61.998829,377,152,98.975790,50.755075,-49.206885,0.005980,99.961960,380,153,261.568902,24.413305,-20.281045,-0.112822,44.694350,361,68,46.096141,52.761391,-48.120016,-0.056887,100.881407,372,62,416.096808,86.636582,-84.825791,0.041165,171.462372,376,66,1658.382416,45.940159,-48.157392,-0.057219,94.097550,360,63,259.868534,87.450983,-78.750596,-0.185205,166.201579,371,67,1637.679279,27.390254,-24.253408,-0.025969,51.643663,367,102,96.475564,40.586178,-39.487336,-0.027533,80.073514,356,76,170.144114,62.812991,-47.562154,-0.022613,110.375145,339,71,592.809751,35.799705,-36.167125,-0.019371,71.966830,381,87,193.937645,66.050778,-55.007127,-0.024778,121.057905,352,75,664.296825,27.713754,-26.605507,-0.013751,54.319261,373,152,93.216917,31.878136,-28.577299,-0.011099,60.455435,367,148,96.990590,41.404114,-42.427898,0.001706,83.832012,378,144,224.135487,35.547986,-36.592684,-0.039194,72.140670,371,155,204.180049,45.492404,-46.312601,0.029170,91.805005,375,142,243.906083,68.738010,-68.877658,-0.003692,137.615668,358,59,631.594018,114.194405,-115.651201,-0.086926,229.845605,380,67,2235.902344,109.215949,-104.491962,-0.062578,213.707911,372,66,2109.373840,123.417776,-115.643390,-0.156982,239.061166,362,63,2309.629145,111.192918,-105.220847,0.080959,216.413765,393,62,1499.205516,54.892753,-61.571599,0.065385,116.464351,383,84,396.373053,75.644428,-82.784184,-0.042302,158.428612,383,73,898.294778,72.284055,-72.641066,0.102552,144.925121,389,76,893.480003,87.796632,-73.084401,-0.096346,160.881033,381,80,936.572748,71.456451,-74.691813,0.056397,146.148264,365,89,680.429622,54.650608,-52.224879,0.027420,106.875488,372,148,244.400563,44.744257,-45.826358,-0.004091,90.570615,372,138,222.337855,53.301923,-57.428231,0.059812,110.730154,378,138,475.033317,55.471986,-56.687306,0.020029,112.159293,371,144,307.456721,55.220204,-51.976628,-0.002274,107.196831,384,142,319.576606,tongue
50.144902,-51.072007,-0.191296,101.216909,382,52,418.778284,50.722165,-53.863157,0.124926,104.585322,383,55,419.441552,135.493652,-116.375927,-0.481570,251.869579,375,62,1609.049712,83.472767,-90.092917,0.185252,173.565684,384,64,857.308594,67.553261,-53.919623,0.195871,121.472884,398,70,566.986686,43.911889,-42.772469,-0.051009,86.684358,386,95,284.904145,41.480760,-46.549561,0.063950,88.030321,382,95,245.518616,99.187270,-64.607483,-0.037601,163.794753,351,89,606.551210,125.184311,-113.032620,0.136433,238.216930,380,96,1002.879414,168.344870,-167.020219,0.075050,335.365089,370,103,3310.095256,53.422782,-56.192123,0.020047,109.614905,375,151,321.698063,55.620297,-52.668349,0.031899,108.288646,373,147,219.845926,81.820003,-81.783416,-0.002263,163.603419,368,135,495.692179,126.579949,-125.612990,0.076421,252.192939,371,151,1542.885079,129.268618,-118.209883,0.124182,247.478501,371,155,2097.149284,30.272184,-36.368175,0.162229,66.640359,379,60,140.509362,61.836487,-55.561379,-0.094753,117.397866,372,62,262.593512,44.142724,-49.303974,0.048324,93.446698,371,59,254.963039,34.368468,-48.828253,0.095651,83.196721,382,52,188.222833,48.172891,-38.155820,0.001012,86.328710,368,66,262.320167,29.729053,-32.202362,0.058412,61.931415,382,101,111.423065,55.329624,-47.666364,-0.050654,102.995988,362,100,205.750150,34.905627,-41.049539,0.040764,75.955165,376,92,170.548841,38.670568,-36.658150,0.065741,75.328718,378,97,160.415311,50.527683,-51.568975,-0.038289,102.096658,375,103,391.787559,25.305147,-26.466272,0.038699,51.771419,382,147,89.710690,48.437504,-49.875298,0.020033,98.312801,372,148,153.549549,35.234578,-38.417777,0.052800,73.652355,380,147,137.044497,44.978591,-41.634962,-0.008515,86.613553,379,154,186.359479,50.030606,-55.444891,-0.031055,105.475497,384,153,271.278004,29.923127,-29.802443,0.145267,59.725570,379,56,122.780365,54.469147,-52.296048,-0.094016,106.765195,362,64,328.213991,34.691887,-40.466756,0.099616,75.158644,381,58,219.493638,50.095148,-56.158195,-0.117460,106.253343,409,61,335.131148,39.638332,-47.309975,-0.191523,86.948307,362,65,224.997650,33.315899,-31.572537,0.015076,64.888436,388,102,119.875362,44.444800,-33.752261,0.027552,78.197061,362,89,173.620749,39.376751,-37.538697,-0.038437,76.915448,375,102,166.265075,37.817095,-36.252837,0.001989,74.069932,360,93,187.562268,69.637337,-79.392592,-0.073659,149.029929,350,102,348.088698,52.506755,-56.163966,-0.023062,108.670720,375,154,315.003973,55.521446,-53.707531,-0.008113,109.228976,375,148,304.519865,40.490448,-37.862756,-0.011996,78.353204,378,139,172.567999,27.355139,-28.296404,0.019361,55.651544,370,145,118.508909,90.819742,-94.017851,-0.012433,184.837593,375,161,810.393198,31.204158,-30.694230,-0.003662,61.898387,359,69,86.184645,41.162478,-39.054213,0.008951,80.216691,358,58,187.919323,33.254306,-27.149983,0.063607,60.404289,387,65,79.020027,44.438800,-39.716269,0.127368,84.155069,380,68,159.272984,42.558944,-49.249851,-0.123829,91.808795,367,66,217.024117,47.704098,-51.046933,-0.001260,98.751031,369,97,181.788969,35.910821,-33.147148,-0.057787,69.057970,374,96,164.348962,28.267348,-26.195505,0.000130,54.462853,382,101,83.624673,88.094610,-77.250288,0.015849,165.344898,370,96,470.174069,48.113052,-46.972975,0.015545,95.086027,381,99,278.923178,56.726635,-57.504461,0.011029,114.231095,368,154,234.474638,54.067471,-57.245378,-0.057724,111.312849,370,149,229.292505,33.742239,-33.176863,0.032009,66.919102,376,146,153.274184,100.971562,-106.564886,-0.084441,207.536447,374,161,467.382872,53.378872,-48.011117,-0.020152,101.389989,375,145,313.899703,99.808712,-89.854766,-0.078040,189.663477,404,54,830.102045,97.979902,-111.399736,0.005590,209.379638,377,61,754.627926,70.404310,-64.107017,-0.330078,134.511327,380,59,597.835309,91.541918,-89.183595,-0.052743,180.725513,363,59,1029.111545,88.140102,-105.490306,-0.207766,193.630408,364,57,936.251884,93.349953,-115.248883,0.081983,208.598837,379,95,422.829633,50.373265,-48.343181,-0.010978,98.716446,383,87,280.894677,69.116863,-58.161482,-0.072041,127.278345,367,90,420.704240,59.790381,-59.054712,-0.082105,118.845093,376,93,497.666332,77.251580,-63.795920,-0.096415,141.047500,361,98,563.334289,63.813425,-57.237060,0.028845,121.050486,375,147,379.153218,54.137447,-54.179216,-0.016640,108.316663,381,144,217.950921,65.560330,-61.810770,0.009212,127.371100,381,144,454.412853,70.156712,-67.320068,-0.013339,137.476780,372,148,582.859946,96.677341,-97.814927,0.005074,194.492269,377,152,851.717279,null
41.905123,-57.230462,0.114327,99.135585,362,52,303.570232,53.556283,-78.965189,0.283632,132.521472,377,56,426.369987,69.120094,-77.796361,-0.306873,146.916454,371,60,559.028078,105.743966,-99.772857,0.135270,205.516823,377,68,1266.145907,91.433562,-80.259167,-0.118701,171.692730,358,72,1066.437344,55.698758,-52.017116,-0.084331,107.715874,380,99,258.479622,56.473096,-62.675461,0.136592,119.148557,391,96,288.103794,49.321372,-59.626247,0.039228,108.947619,384,93,335.686168,72.650889,-82.673537,-0.309002,155.324426,387,88,814.522064,136.017079,-124.259248,-0.090786,260.276327,372,98,2689.652149,44.279832,-41.638308,-0.011638,85.918141,376,152,157.878420,51.869736,-50.343715,0.077642,102.213451,384,144,232.101344,47.898650,-49.324977,-0.036922,97.223628,386,142,296.853970,89.907572,-85.879251,-0.191206,175.786823,378,145,925.902572,122.559171,-117.977175,0.114225,240.536346,373,157,2516.617705,34.692121,-34.440806,-0.004249,69.132926,380,59,180.896546,39.947428,-42.668454,-0.073113,82.615882,375,63,209.956876,38.311302,-45.806558,-0.026042,84.117860,389,57,231.493837,49.649957,-46.982259,-0.009784,96.632216,364,62,193.576132,43.113590,-57.449851,0.045454,100.563441,370,66,327.508415,31.872923,-31.987499,-0.055847,63.860421,366,84,104.040655,42.664651,-45.687088,-0.064703,88.351739,368,91,203.361412,43.201958,-40.515650,-0.021376,83.717608,379,95,232.772841,38.174813,-39.946341,-0.075387,78.121154,372,98,181.335302,53.614868,-51.517922,0.026565,105.132790,388,95,407.892356,22.029819,-23.328942,0.011653,45.358761,372,150,57.355206,24.001651,-23.019310,-0.044189,47.020962,374,148,76.817385,31.106504,-30.323545,0.015477,61.430048,374,151,119.150237,33.953801,-35.774229,-0.040075,69.728030,375,149,151.076050,52.928857,-52.386317,0.025675,105.315174,373,152,329.487816,94.042934,-105.250247,0.121437,199.293181,380,67,2358.604477,75.196696,-74.486870,0.144418,149.683566,379,68,856.982274,70.785573,-70.085196,0.255789,140.870769,384,67,1185.830062,57.810698,-73.750821,-0.324534,131.561518,363,65,467.987847,94.235057,-95.471233,-0.122281,189.706290,367,67,1203.092009,73.673440,-68.498002,-0.087580,142.171442,352,68,947.399824,50.205065,-54.256892,-0.031564,104.461957,356,74,401.748249,58.357854,-60.146285,0.060378,118.504139,359,70,502.477841,37.033569,-40.024164,-0.023793,77.057733,377,83,210.151750,57.795694,-65.771815,-0.003015,123.567509,357,80,587.306314,51.116199,-55.287863,-0.026808,106.404061,380,141,313.989841,38.395460,-39.783794,-0.076574,78.179253,378,147,174.755873,36.888395,-37.249060,0.013727,74.137455,370,147,150.750706,38.647138,-40.821759,-0.039291,79.468896,382,141,123.201028,53.314468,-50.708670,0.056515,104.023139,382,147,326.679974,36.398951,-36.111145,-0.135438,72.510096,379,80,217.118873,57.960860,-64.453238,0.111282,122.414098,373,68,728.763075,117.316260,-119.153639,-0.191049,236.469899,376,67,3241.813177,76.030086,-67.930039,0.068359,143.960125,386,72,608.289398,70.338609,-73.161755,-0.055996,143.500364,374,68,1143.460667,92.569260,-86.602431,-0.075497,179.171691,368,100,1281.214706,41.098521,-41.253495,0.162650,82.352016,360,76,337.784048,98.164254,-77.788932,0.017254,175.953186,351,72,1357.259249,119.125957,-116.813970,0.265350,235.939927,376,107,2159.373212,71.550527,-66.907476,-0.092249,138.458003,364,81,626.785155,90.553161,-90.662476,-0.026414,181.215637,363,145,1023.105532,43.440143,-43.201472,0.057389,86.641614,385,146,204.865815,52.770589,-48.329661,-0.005358,101.100250,378,141,465.448502,174.134030,-172.897501,-0.107946,347.031531,371,150,4031.959326,52.796613,-53.595076,-0.064482,106.391688,372,148,443.312654,68.541964,-76.357262,-0.114563,144.899227,371,64,810.306790,91.610297,-97.975766,-0.263815,189.586062,377,61,1425.680706,166.142875,-148.195978,-0.121216,314.338852,376,67,5834.292613,103.746740,-103.855901,-0.041705,207.602641,380,65,1713.720642,96.248072,-74.085832,-0.085586,170.333904,371,65,1096.159380,66.048416,-67.023729,0.129828,133.072145,383,92,564.823968,57.659180,-68.174149,-0.118903,125.833329,379,78,508.648751,106.661350,-107.800147,0.028358,214.461498,390,70,2374.658273,74.334962,-79.875346,-0.001241,154.210308,366,88,875.919640,72.149715,-73.100702,-0.148540,145.250416,364,95,651.539530,81.175000,-72.235637,0.070164,153.410637,372,145,331.391786,42.001065,-40.988856,-0.009328,82.989921,375,145,228.644106,74.086595,-70.595451,0.028273,144.682046,380,142,721.728674,62.619058,-60.440189,0.085606,123.059247,373,147,599.138493,67.457629,-70.558693,-0.061640,138.016321,378,149,606.910121,foot
52.521996,-56.006332,0.102306,108.528328,388,53,504.954654,57.277699,-69.375302,-0.129703,126.653002,368,54,537.377026,238.317797,-252.737284,-0.035985,491.055081,367,57,7197.145661,107.358235,-104.321695,0.128771,211.679930,386,62,1787.486329,73.427653,-69.786021,0.074477,143.213674,383,64,747.177686,49.437330,-47.605914,-0.015036,97.043244,383,88,285.825347,69.377850,-56.063222,-0.073553,125.441072,376,93,337.269384,174.493514,-121.048903,0.006745,295.542417,344,91,2208.287566,63.175796,-80.572352,-0.098989,143.748148,374,92,822.355144,99.552403,-112.759288,0.021422,212.311691,366,106,1128.070052,42.070435,-38.202307,-0.013943,80.272742,370,150,190.768628,48.648853,-50.408341,-0.054600,99.057193,377,144,267.825002,86.445120,-96.386625,-0.052855,182.831745,374,131,979.260996,94.996656,-104.017872,-0.072039,199.014528,376,150,864.686164,102.846941,-98.705798,-0.040339,201.552739,370,143,1209.492207,84.811210,-87.022404,-0.103594,171.833614,386,58,429.470042,60.879516,-54.447951,0.114796,115.327468,393,55,425.829727,51.780524,-63.569227,0.048451,115.349751,371,56,250.467906,53.911984,-43.783930,-0.001426,97.695914,358,52,273.924015,37.728788,-41.074734,-0.191372,78.803522,385,64,238.310607,49.364336,-40.599885,-0.115892,89.964221,384,90,128.141278,50.520302,-41.670196,0.058195,92.190498,376,95,217.774731,43.796257,-47.300318,0.004273,91.096575,375,98,144.615886,38.079931,-37.661039,-0.066658,75.740970,364,98,189.775291,40.611667,-37.319830,-0.213563,77.931497,369,93,229.196379,22.522006,-24.071015,-0.027522,46.593021,370,161,75.156293,49.944180,-48.770811,0.021413,98.714991,381,144,235.404396,32.889214,-31.534327,0.016580,64.423541,381,146,115.629704,43.125002,-46.831395,-0.041665,89.956397,375,145,146.716122,44.491151,-44.216146,-0.062905,88.707297,373,152,242.989349,80.360115,-74.607758,0.180810,154.967873,376,61,1098.090756,120.998045,-117.617720,0.147712,238.615765,380,59,1805.579411,96.830836,-103.264856,0.159771,200.095692,382,59,1457.354607,73.799187,-75.796745,0.051187,149.595932,368,56,922.611355,64.984310,-66.880868,-0.015454,131.865178,373,62,743.695989,40.846441,-53.824812,0.039066,94.671254,394,86,363.896446,81.862742,-83.138620,0.040684,165.001362,358,92,550.137156,47.778507,-65.455089,0.067867,113.233596,409,85,439.539037,69.621136,-50.946826,-0.030363,120.567962,342,94,326.671898,45.345158,-55.403393,0.077426,100.748551,383,93,395.246444,57.763960,-56.949276,-0.060094,114.713236,375,134,326.875756,52.890497,-54.956981,-0.051673,107.847478,376,141,243.976742,42.002832,-41.591181,0.018290,83.594013,376,144,196.011966,45.857086,-42.728921,-0.023357,88.586008,380,133,158.501097,57.838151,-56.974546,0.044281,114.812696,370,156,290.277438,15.849495,-18.012493,-0.034624,33.861988,385,59,44.124865,94.530570,-84.467691,-0.149240,178.998261,369,63,1003.791729,85.668455,-88.838356,-0.178413,174.506811,375,65,1092.282281,28.204976,-25.601863,0.090764,53.806840,373,63,107.426074,61.787169,-62.630140,-0.109808,124.417308,367,62,540.809598,16.369966,-14.045944,-0.020513,30.415910,376,97,30.646126,61.340493,-44.110371,-0.071248,105.450864,330,83,297.572259,62.989307,-48.571536,-0.063867,111.560843,334,84,394.365299,26.841156,-27.457292,0.043324,54.298448,372,99,76.436541,60.416383,-53.268005,-0.098639,113.684388,369,92,315.937799,13.371118,-13.697674,-0.014003,27.068791,371,142,16.269656,33.015548,-33.363703,0.001584,66.379251,369,147,184.745292,44.219309,-43.548952,0.039203,87.768261,373,136,244.652487,30.828327,-30.238704,-0.005856,61.067030,371,144,64.527142,40.611325,-42.605958,-0.011769,83.217283,383,144,164.496473,149.620594,-131.020993,-0.375420,280.641588,366,56,1235.363508,168.963294,-164.936236,-0.211830,333.899530,367,55,2709.435370,126.696740,-132.180147,0.057758,258.876887,380,57,2768.448218,150.894415,-163.844270,-0.287047,314.738685,370,65,2759.725955,138.801024,-115.062024,0.078897,253.863048,367,59,1617.562074,102.966666,-108.222953,-0.088253,211.189619,365,99,550.825323,152.711942,-115.426683,-0.124649,268.138625,365,85,761.298037,77.003688,-78.452310,0.052676,155.455998,354,94,808.113908,130.440745,-149.162147,-0.040203,279.602893,370,85,1034.775799,80.186903,-80.790369,-0.029082,160.977272,369,98,718.426508,57.686717,-53.194999,-0.050147,110.881715,362,146,343.045070,67.141089,-64.846447,-0.004817,131.987536,367,144,318.709188,75.069871,-71.397448,0.056154,146.467319,372,141,650.347061,83.932350,-80.928623,-0.026327,164.860972,385,142,489.665028,86.996695,-81.404493,0.080311,168.401188,373,146,617.989397,null
65.850715,-64.081352,-0.331131,129.932066,377,53,550.204503,62.722261,-54.152587,-0.065503,116.874848,388,58,553.533388,238.779413,-251.990121,-0.150262,490.769534,366,59,5623.413089,85.039427,-87.738701,-0.193127,172.778128,366,61,1188.439136,75.154677,-89.849955,-0.035722,165.004633,381,63,790.653907,39.270209,-42.677750,-0.102363,81.947959,363,89,236.676240,53.391805,-59.503337,0.079793,112.895141,387,92,303.432637,151.238383,-102.424371,-0.075821,253.662753,353,91,1742.772383,81.925815,-69.663857,-0.101941,151.589672,361,93,564.471078,96.603974,-108.383849,0.019673,204.987823,382,101,1132.808430,52.858140,-56.546058,-0.049058,109.404198,369,149,269.332254,40.026612,-38.717863,0.040365,78.744474,379,144,221.929806,84.565024,-78.269000,-0.059945,162.834024,371,134,725.423380,101.622706,-102.340771,-0.013091,203.963477,379,149,1011.248459,87.722241,-81.730665,-0.004323,169.452906,382,149,932.734480,43.160438,-33.324870,-0.035378,76.485309,381,55,186.228937,50.941703,-41.780406,-0.293867,92.722109,362,61,294.993779,72.148849,-77.742699,-0.012711,149.891548,387,64,435.022845,44.906138,-49.183464,-0.121650,94.089602,374,56,252.097241,50.314763,-54.237111,-0.150638,104.551873,378,68,294.051998,40.464636,-37.385349,0.083342,77.849985,374,83,108.599181,52.510544,-44.269728,-0.049153,96.780272,374,90,217.822353,43.217010,-41.016970,0.072263,84.233980,381,89,235.773222,37.688007,-37.517282,0.002360,75.205288,374,93,217.594776,49.335602,-53.857930,-0.094092,103.193533,370,89,352.165616,24.410841,-27.315156,0.005161,51.725997,377,154,72.088133,29.581644,-29.508680,-0.007310,59.090324,372,146,113.018267,30.689480,-32.341364,0.002916,63.030844,387,144,82.671667,41.357982,-41.837289,0.002701,83.195272,381,153,181.865789,42.147269,-42.269644,-0.025702,84.416914,377,152,247.209744,77.721208,-78.295691,-0.079403,156.016899,367,60,722.378470,99.229677,-104.902220,-0.091773,204.131897,372,61,1948.507191,151.779981,-151.766225,0.239223,303.546206,368,62,2887.857470,85.374605,-86.117917,-0.004647,171.492522,375,61,882.694285,87.637839,-76.653376,0.015295,164.291215,365,64,970.467287,42.911224,-50.133091,0.059719,93.044315,396,88,213.580010,75.344238,-86.862639,-0.083120,162.206878,375,81,631.162288,58.689676,-85.599797,-0.010717,144.289473,400,74,797.414492,72.241904,-55.581373,-0.050720,127.823277,367,97,350.765905,61.879197,-63.389786,0.031325,125.268983,388,89,426.868603,57.005458,-55.642970,0.014335,112.648428,368,146,226.422522,46.397869,-46.601313,-0.057249,92.999181,370,142,316.563929,35.872543,-37.353210,-0.013929,73.225753,371,139,249.454919,45.628003,-44.425662,0.001669,90.053665,373,140,147.753923,64.730684,-64.081500,-0.034683,128.812184,372,144,399.325973,14.175509,-14.402756,-0.017048,28.578265,377,61,28.454717,93.613289,-87.749981,-0.080417,181.363271,365,60,599.100816,75.779952,-72.470202,0.032662,148.250155,363,61,973.050025,36.174775,-38.943358,0.025618,75.118133,370,64,192.951071,115.292740,-105.607013,-0.195591,220.899753,379,63,1940.075115,13.815169,-17.253049,-0.018859,31.068219,368,101,23.019206,58.758045,-41.588014,0.015450,100.346059,360,88,219.160195,45.750691,-44.339691,0.052542,90.090382,344,79,324.526555,32.041635,-27.745543,-0.023711,59.787178,379,84,113.275931,91.530413,-55.372347,-0.061795,146.902761,340,70,693.474960,13.382053,-14.553755,-0.008401,27.935809,371,149,20.212623,42.032075,-44.096436,0.017641,86.128511,381,141,128.728443,38.172109,-38.954347,0.054844,77.126456,372,137,149.598619,25.490446,-25.569543,-0.029342,51.059989,369,143,72.490289,65.225325,-68.012416,-0.022828,133.237741,375,139,359.013251,74.041358,-86.492666,0.015984,160.534024,396,57,723.097495,176.399016,-190.006409,-0.380231,366.405425,369,60,4193.807747,157.545703,-155.419040,-0.082940,312.964743,384,56,1896.589162,152.900890,-157.979006,-0.044425,310.879896,374,65,3175.374620,133.303213,-117.739492,-0.356704,251.042705,362,58,1725.612084,96.581147,-77.280429,-0.003876,173.861576,381,93,456.961496,111.990876,-84.260124,-0.013326,196.251000,367,78,1134.660196,102.029960,-90.213927,-0.112121,192.243887,369,85,551.455573,87.431964,-87.610706,-0.010042,175.042669,351,75,1122.106449,105.320850,-88.377812,-0.022599,193.698662,369,93,854.004266,50.881279,-51.352422,0.005623,102.233701,374,145,240.152671,58.971946,-62.521653,0.070906,121.493600,379,140,299.804104,62.945981,-61.884096,-0.014065,124.830076,376,142,335.959886,54.667333,-53.518980,0.027857,108.186313,373,142,449.523245,70.689285,-74.581337,-0.007063,145.270622,384,135,560.935043,tongue
49.273897,-42.239358,-0.237262,91.513255,385,57,340.422783,58.894963,-79.229991,-0.139225,138.124954,363,49,612.224834,155.385757,-164.280116,-0.163445,319.665872,370,62,2083.427356,95.042252,-102.095614,-0.021044,197.137866,363,60,1476.138160,57.639356,-53.938420,-0.104705,111.577777,366,68,458.208523,50.082675,-53.808358,-0.059682,103.891033,375,94,273.336256,46.205982,-47.653455,0.023495,93.859437,390,93,248.483143,93.043134,-65.507528,-0.116445,158.550662,345,83,694.203616,69.276456,-86.505287,0.011730,155.781744,382,96,824.699418,76.688331,-75.603545,-0.124602,152.291876,376,97,807.081206,41.247238,-36.702372,0.037044,77.949610,382,143,223.522481,41.430073,-40.797253,-0.013796,82.227325,368,147,213.664666,55.186090,-56.840854,-0.040973,112.026944,376,146,349.375802,137.409484,-143.454821,0.072838,280.864305,377,146,2100.983951,103.341886,-98.716208,0.028378,202.058094,375,148,1269.543443,34.043611,-40.374021,-0.277244,74.417632,392,45,172.749977,47.947949,-49.954162,-0.018150,97.902111,387,60,279.378115,49.114238,-47.539121,-0.016985,96.653359,368,66,219.314456,60.730766,-51.085539,-0.023937,111.816305,391,59,313.299634,39.295849,-41.725719,-0.264716,81.021569,366,62,228.161517,31.483254,-34.562051,-0.138506,66.045306,372,97,122.824156,46.293437,-58.484250,0.028595,104.777687,374,86,169.460492,41.676633,-42.022898,0.052662,83.699531,379,86,148.377418,37.776992,-33.852555,-0.028186,71.629547,383,94,176.001665,46.504682,-46.027780,-0.179877,92.532462,380,97,401.866085,25.394975,-24.828364,-0.027729,50.223339,376,149,104.880312,30.814393,-33.867916,0.018365,64.682309,373,154,97.341898,32.546264,-34.220751,0.010698,66.767015,379,148,142.520675,37.318273,-37.206957,0.003432,74.525229,378,148,144.591700,44.694756,-45.169912,0.004356,89.864668,384,142,240.448439,66.665241,-75.109101,0.217948,141.774342,372,64,655.856424,77.653337,-83.945724,-0.055376,161.599060,375,63,680.437234,73.244620,-75.116787,0.015670,148.361407,381,64,707.167020,74.788691,-73.625392,-0.007099,148.414083,354,66,435.205925,60.205150,-57.956164,-0.060780,118.161313,375,57,485.993812,47.041669,-47.889804,0.115249,94.931473,377,83,268.290836,49.314222,-53.875390,-0.026174,103.189613,370,90,267.801086,42.953835,-51.188923,0.034956,94.142758,384,80,276.952470,51.352745,-35.955076,0.003869,87.307821,372,90,196.449201,62.586533,-63.207888,0.002702,125.794421,373,102,372.674243,54.131433,-57.353554,0.024965,111.484987,380,149,322.564547,57.874001,-53.879842,0.006126,111.753843,381,148,251.995877,35.349089,-34.172343,0.055427,69.521432,377,138,213.830920,37.042921,-39.431227,0.030665,76.474148,376,143,141.882977,89.039146,-86.775834,-0.102913,175.814979,375,152,974.476452,16.900973,-15.751838,-0.083100,32.652811,368,59,38.527994,57.302250,-53.507911,0.028280,110.810161,379,63,378.995918,34.801939,-35.632852,-0.148137,70.434791,371,66,192.947983,33.027098,-30.801175,0.055226,63.828273,365,62,120.495670,83.520527,-78.300542,0.107313,161.821069,377,64,865.036509,16.659006,-16.975686,-0.007755,33.634692,389,96,29.728795,43.792300,-32.386951,-0.002325,76.179251,375,82,151.065653,38.892576,-34.397120,-0.047929,73.289697,355,90,130.794241,21.578493,-24.123742,0.047520,45.702234,374,95,74.562923,55.657546,-47.433718,-0.006259,103.091264,369,86,309.016328,20.195863,-17.757515,0.004370,37.953378,371,145,28.268447,35.843230,-37.338419,-0.021488,73.181649,372,153,186.207124,45.685253,-44.010723,0.030831,89.695975,377,148,195.034852,20.611104,-21.942042,0.027520,42.553146,368,153,48.718702,48.258529,-48.341774,-0.072911,96.600303,373,142,247.642945,80.280258,-72.739226,-0.151706,153.019484,371,56,910.650373,103.663224,-113.936361,0.069983,217.599586,383,58,1603.460864,100.244243,-110.026630,-0.136360,210.270873,382,60,1789.469050,89.187136,-108.041877,0.110247,197.229013,381,56,1025.379383,108.616182,-111.154664,-0.078622,219.770846,377,61,973.046913,66.898523,-55.837282,-0.093960,122.735805,355,90,476.083282,76.519964,-83.558589,0.110775,160.078554,367,86,572.688769,71.547455,-62.769603,-0.112769,134.317058,378,85,586.918848,65.083422,-66.394035,-0.061378,131.477457,363,94,428.849125,45.297636,-52.263645,-0.061865,97.561281,374,93,359.246655,75.803116,-79.822748,-0.025099,155.625864,375,143,392.249313,41.987573,-43.860396,0.000031,85.847970,378,143,195.908894,48.855729,-50.653799,-0.020049,99.509528,375,150,331.819223,71.193632,-73.061600,-0.032416,144.255232,381,148,626.453345,61.837854,-64.426015,-0.013568,126.263869,368,150,565.893340,null
71.737502,-61.336101,0.049546,133.073603,378,61,486.200779,56.480862,-51.212381,-0.026081,107.693243,385,58,501.475580,213.320552,-222.427796,-0.717309,435.748348,365,63,5106.843761,132.624583,-120.219000,0.244559,252.843583,376,63,1909.527940,78.883875,-79.619949,0.140509,158.503824,380,65,756.818024,45.071043,-50.683099,-0.016771,95.754142,373,92,331.534164,43.904730,-47.729325,-0.014296,91.634055,364,89,292.309706,146.656264,-117.683984,-0.110647,264.340248,364,88,1709.403804,93.870901,-115.983620,-0.009909,209.854521,369,93,938.695840,83.585761,-94.044712,0.107843,177.630473,377,99,1154.912049,46.123152,-45.542940,0.030455,91.666093,384,154,190.631661,45.493426,-43.322512,0.002932,88.815938,378,150,218.250275,88.994410,-89.643505,0.025581,178.637915,382,140,885.935913,70.412697,-74.030567,0.053552,144.443265,382,138,553.975971,74.848729,-84.615492,-0.012818,159.464221,377,153,845.724332,77.803482,-82.888750,-0.268545,160.692232,369,52,350.950964,70.997746,-70.746979,-0.105767,141.744725,378,66,484.996684,71.894838,-69.998832,0.048834,141.893670,370,59,541.977506,39.197937,-44.254072,0.103141,83.452009,367,59,296.570827,43.868156,-44.582025,0.026985,88.450181,358,64,264.423314,58.288040,-64.613188,-0.097056,122.901228,367,92,172.542194,51.488883,-40.385886,0.013416,91.874769,390,88,227.821685,63.933857,-51.944493,0.036617,115.878350,373,95,244.405007,34.271721,-38.549494,0.033127,72.821215,385,93,195.003315,52.580648,-57.263303,0.069657,109.843951,378,104,333.998569,43.810767,-41.544450,-0.050003,85.355216,372,145,113.272834,37.925471,-38.163549,0.022528,76.089020,381,141,166.813952,33.688941,-31.658019,-0.003732,65.346961,385,140,112.674426,41.147802,-39.718318,0.003005,80.866121,373,146,106.153017,52.030758,-46.627342,-0.004672,98.658100,377,148,311.483941,89.315178,-93.453112,0.158865,182.768290,378,65,2064.709352,116.918898,-120.935930,-0.165853,237.854828,374,62,2197.627459,132.637965,-139.125523,0.536777,271.763488,370,64,2869.846007,79.742570,-88.734577,-0.132650,168.477147,374,61,1043.027030,69.488517,-69.503143,-0.187841,138.991660,373,65,1036.116887,67.497954,-62.834443,-0.022727,130.332397,380,82,758.773153,77.369144,-64.946217,0.030568,142.315361,387,74,627.300837,79.857604,-101.865833,0.228568,181.723437,374,85,890.703568,54.016332,-45.602039,-0.050164,99.618370,380,88,355.406948,53.128098,-63.770355,0.012526,116.898453,384,88,461.127227,50.210720,-48.745939,-0.008655,98.956659,376,135,426.154958,60.232278,-60.760849,0.029175,120.993126,368,138,268.656992,46.161984,-50.552708,0.044560,96.714692,381,136,303.849567,36.086748,-36.808760,0.003927,72.895508,383,136,181.070394,45.218685,-44.644772,-0.083768,89.863457,379,142,301.049282,16.766294,-16.355086,0.050144,33.121380,367,55,33.516244,85.559972,-80.385526,-0.173447,165.945498,372,63,989.725410,117.510480,-108.505918,-0.090975,226.016398,368,65,2570.621809,46.450280,-38.637860,-0.001074,85.088140,373,63,207.878492,96.499018,-89.580706,-0.079198,186.079725,376,64,1488.637549,13.380066,-11.951593,-0.000742,25.331659,374,94,23.421237,57.013076,-37.150440,-0.054696,94.163516,327,73,326.183560,84.619954,-70.441180,-0.017389,155.061134,326,68,891.679668,31.371480,-26.201088,0.023891,57.572567,372,85,97.029555,79.023186,-59.373105,-0.134688,138.396291,345,87,582.173405,11.925614,-11.209686,0.000510,23.135299,372,149,17.232865,40.043978,-38.190648,-0.004920,78.234625,386,142,152.859357,51.033119,-46.949241,0.042156,97.982360,379,131,361.412831,21.705865,-19.179976,-0.010575,40.885841,369,142,47.084569,53.149931,-55.305754,-0.060724,108.455685,381,134,310.066910,125.873621,-131.315218,-0.017575,257.188839,373,59,1817.354008,210.395048,-218.840080,-0.478228,429.235128,383,60,5139.820270,168.780100,-179.428296,-0.428365,348.208396,370,63,5027.557107,137.377200,-132.704716,-0.009853,270.081916,373,62,4606.021275,104.008417,-114.104708,0.059987,218.113125,383,64,1320.554929,77.842402,-66.586094,0.016520,144.428496,365,88,644.526333,119.050757,-110.233784,-0.206649,229.284541,365,75,1314.156385,102.389751,-115.304976,-0.056793,217.694727,386,83,1719.269239,103.909615,-76.910885,-0.178187,180.820500,340,73,1466.666257,72.256784,-76.327361,-0.054593,148.584145,381,85,596.165914,62.087469,-61.142375,-0.034261,123.229844,374,138,344.135954,49.650535,-45.934953,-0.036698,95.585488,368,136,331.776431,86.091016,-81.004561,0.017573,167.095577,378,134,891.815874,59.208624,-59.621309,-0.019102,118.829933,365,133,436.867887,54.274173,-52.861458,-0.020868,107.135632,373,138,352.969332,tongue
53.652284,-73.686347,-0.044844,127.338631,375,63,436.350506,70.783392,-56.693995,-0.179061,127.477387,373,56,520.551599,215.576455,-200.884627,-0.113702,416.461082,380,60,6443.833594,210.462644,-231.913288,-0.154092,442.375932,368,61,4860.569428,93.256509,-98.158861,0.016018,191.415370,350,62,1397.309610,72.555705,-75.292065,-0.006343,147.847770,363,91,378.943119,44.784799,-45.271906,0.039811,90.056705,372,92,282.971857,128.455876,-94.769385,0.105147,223.225260,328,81,1754.047415,142.943874,-193.490921,0.002750,336.434795,394,91,2377.021726,106.306045,-104.752267,-0.088873,211.058311,378,100,1527.244938,48.040991,-48.159950,0.047172,96.200941,372,148,253.653905,42.316529,-43.667377,-0.045038,85.983906,380,152,255.941655,74.475587,-73.188909,0.016090,147.664497,385,132,798.964882,136.196548,-149.410166,-0.045975,285.606714,379,149,1444.459856,104.762997,-100.606212,0.105086,205.369209,377,156,1053.134348,33.320739,-32.828769,0.186114,66.149508,368,61,154.097975,81.698683,-69.499937,0.038101,151.198619,394,61,780.525076,64.533580,-61.581174,0.282031,126.114753,367,62,608.045413,57.816305,-52.228098,0.169420,110.044403,376,59,290.939633,42.230766,-44.729698,0.063554,86.960465,370,65,303.961582,28.722732,-27.105923,0.065647,55.828655,377,93,113.691098,55.496656,-56.015437,-0.010747,111.512093,381,85,384.371436,47.283477,-44.953005,-0.001188,92.236482,362,84,297.323064,36.341062,-46.772110,0.008165,83.113173,384,102,185.021621,49.622564,-49.448830,0.071869,99.071394,380,94,300.048022,32.110323,-34.925984,0.028844,67.036307,375,148,90.673882,31.395866,-31.604137,0.008493,63.000003,378,153,145.514110,49.356618,-47.257475,-0.020969,96.614093,377,146,220.018641,37.563403,-39.141819,-0.009052,76.705222,376,146,165.216322,46.118818,-50.383709,0.025664,96.502527,376,154,291.193744,128.909487,-136.147992,-0.121658,265.057479,372,62,2681.537118,106.347329,-114.616342,-0.121977,220.963670,360,62,1480.944056,110.798893,-107.830117,-0.047350,218.629010,377,58,1385.618641,54.538249,-61.009979,-0.132858,115.548228,367,59,458.075549,93.599455,-105.326439,0.120559,198.925894,379,61,1361.660675,56.284456,-79.471603,-0.150166,135.756060,398,78,773.482452,70.852161,-63.894943,-0.046683,134.747104,363,85,506.048938,48.203981,-65.223692,-0.071627,113.427672,411,80,379.820845,40.389618,-43.893941,0.001243,84.283560,396,97,247.791380,69.351152,-74.775780,-0.013768,144.126931,375,97,675.444627,48.222896,-51.724624,0.013077,99.947520,373,137,290.333502,55.808652,-56.538432,-0.013769,112.347084,375,146,220.347215,48.286465,-46.587778,-0.021364,94.874243,377,137,236.460095,32.266015,-32.983469,0.006658,65.249484,373,139,122.880707,63.489461,-68.566783,0.026233,132.056244,380,143,584.447419,19.386687,-16.642786,0.009824,36.029473,386,59,48.832423,155.268361,-160.926620,0.075775,316.194981,377,65,2767.356831,92.183456,-93.059872,0.177019,185.243329,380,62,1099.985436,44.953474,-43.565983,-0.065664,88.519457,368,58,221.067042,76.279531,-74.490321,-0.082853,150.769852,378,62,1185.804412,15.177304,-17.531473,-0.014071,32.708777,358,91,33.824444,93.405431,-63.624511,0.022615,157.029942,334,76,765.850730,69.839519,-57.294677,0.053961,127.134196,372,89,526.754637,34.600617,-37.086192,-0.073647,71.686809,395,97,112.394366,56.618343,-64.795708,0.115021,121.414051,392,94,545.657550,10.857349,-11.721412,0.005188,22.578761,381,143,19.398295,46.639496,-47.410928,-0.013784,94.050424,372,145,298.667146,50.521156,-50.295858,-0.009708,100.817014,373,136,327.104214,30.779970,-29.414369,0.002781,60.194339,367,143,104.404947,48.097455,-49.546153,0.055433,97.643609,378,133,345.655687,100.428359,-91.786124,0.372804,192.214483,373,61,1521.860578,114.999393,-115.654618,0.135598,230.654012,379,60,1798.889410,189.217700,-173.923188,0.084761,363.140888,374,63,5717.611348,161.428170,-160.459999,0.055168,321.888169,388,58,2777.129341,126.037209,-126.036726,-0.196747,252.073935,376,61,1898.385844,60.167716,-58.793463,0.155670,118.961179,358,81,631.339839,89.562478,-68.070757,-0.015460,157.633235,359,88,619.111537,115.337344,-104.401675,0.143128,219.739019,363,80,1851.308338,106.344843,-79.848793,0.152554,186.193636,355,85,1057.044326,81.858823,-78.441501,-0.078372,160.300324,373,94,836.990386,50.955780,-52.434399,0.037878,103.390179,379,151,363.510411,51.274214,-55.014902,-0.036139,106.289116,378,139,339.756139,86.584071,-85.598165,-0.051558,172.182235,361,130,862.351650,59.156836,-60.172802,0.027463,119.329639,379,143,524.969044,87.108243,-85.775280,-0.004294,172.883523,377,151,969.988823,null
59.955119,-58.348204,0.033276,118.303323,375,60,392.106628,88.065763,-82.234822,0.030299,170.300585,380,60,715.316322,112.788102,-140.632660,0.013338,253.420762,392,61,1067.366749,87.427198,-83.840054,0.060322,171.267252,382,66,1173.562373,67.633742,-60.668575,0.340430,128.302317,378,65,591.799785,53.328438,-70.512953,-0.009363,123.841391,376,97,282.635958,79.163573,-77.420968,0.075053,156.584542,378,92,438.969071,124.613572,-123.032570,-0.058611,247.646142,368,84,573.363669,58.848918,-75.732766,-0.103828,134.581683,381,82,517.537715,75.368153,-87.402680,0.175036,162.770832,373,101,1125.154337,44.963618,-47.897262,0.011527,92.860879,374,150,257.451066,38.701647,-36.860669,0.025545,75.562316,376,151,177.436678,44.992858,-40.618321,-0.033403,85.611179,376,149,225.809923,156.339355,-155.797765,-0.111267,312.137120,375,162,1138.056772,84.504324,-89.142475,0.066650,173.646799,372,155,1114.607139,39.555155,-35.650196,0.409259,75.205351,377,54,171.129540,45.934771,-52.989882,0.074221,98.924653,374,61,258.333215,41.454674,-39.144574,0.012333,80.599248,361,53,221.335722,41.967566,-27.181252,0.074141,69.148817,374,64,168.202401,41.066878,-48.350268,0.106031,89.417146,389,66,301.521999,26.519837,-21.788077,0.146934,48.307914,374,93,69.927553,36.431522,-38.551887,0.002909,74.983409,368,91,164.581715,37.365977,-47.546423,0.006661,84.912399,396,91,145.936547,30.453629,-30.568809,0.081018,61.022438,363,94,140.733140,41.051447,-42.670458,0.065377,83.721905,366,91,272.401522,24.944672,-24.408636,0.034591,49.353309,376,149,73.030532,29.695179,-31.121883,-0.012647,60.817062,378,148,93.670119,28.258946,-28.922419,0.007435,57.181365,367,145,104.600118,30.746197,-31.895805,0.044846,62.642003,380,153,88.937045,47.481612,-48.091998,0.032627,95.573610,372,150,290.396659,80.112262,-93.257087,-0.034237,173.369349,377,65,1332.375258,70.815451,-68.962724,-0.057746,139.778174,382,64,902.144423,105.068906,-100.609015,0.107000,205.677921,375,63,1319.984577,50.830532,-46.120291,0.143382,96.950824,385,60,286.399654,80.668797,-72.703796,0.122556,153.372593,395,60,1024.542012,62.614169,-60.992115,-0.008410,123.606283,401,71,446.301039,48.742950,-50.902011,-0.043885,99.644961,388,78,371.137703,55.716748,-70.576021,0.045845,126.292769,393,73,468.489226,39.949365,-36.466277,-0.057423,76.415642,371,90,158.405565,62.526901,-53.218530,0.019358,115.745432,369,82,407.869295,57.389521,-58.509752,-0.077111,115.899273,369,140,292.092345,69.026057,-65.359166,-0.057419,134.385223,369,147,236.853908,32.029582,-33.478820,-0.010278,65.508402,372,139,165.488788,34.978281,-33.405601,-0.046115,68.383882,379,144,99.550722,101.056350,-104.675787,0.048884,205.732137,375,152,601.641313,20.567674,-20.767148,-0.017038,41.334822,369,58,41.729467,63.078430,-61.108280,-0.332627,124.186710,359,60,597.862443,63.913278,-71.109320,-0.007871,135.022597,372,65,972.331064,47.907791,-42.891837,0.021524,90.799628,388,61,221.063144,82.115706,-77.005547,-0.013723,159.121253,380,66,1013.146394,17.159063,-15.364456,-0.016746,32.523519,359,94,24.624348,39.750338,-46.076670,-0.087449,85.827007,354,81,210.807256,52.437453,-46.480159,0.007445,98.917612,338,76,327.355688,38.837825,-34.552157,0.009060,73.389982,379,87,111.219154,59.509451,-41.851796,-0.067906,101.361247,356,85,400.063902,13.969547,-14.069601,-0.007095,28.039148,372,149,21.209205,34.248719,-32.838568,-0.024343,67.087288,372,151,101.533951,37.374410,-36.894618,0.058679,74.269028,384,139,208.959943,31.617231,-28.721579,-0.016473,60.338810,367,142,73.559604,36.048735,-33.865748,-0.034444,69.914483,372,138,213.563451,116.286896,-122.527267,0.102870,238.814163,386,63,1375.642148,125.505610,-120.495599,-0.223454,246.001210,371,60,1990.376104,122.504686,-92.200486,-0.115832,214.705173,378,65,1592.920773,140.777449,-131.435659,0.145385,272.213109,381,67,2850.202231,79.493639,-83.330255,-0.133966,162.823894,376,62,963.286518,88.811853,-95.348345,-0.017887,184.160198,377,88,709.165074,80.961541,-61.884366,-0.123242,142.845908,357,83,706.716965,72.574214,-76.850479,0.040909,149.424693,384,72,598.973938,94.701645,-86.192123,0.017985,180.893768,348,73,966.510743,73.674767,-74.858858,-0.181201,148.533625,361,90,578.610441,54.339751,-46.276208,-0.003712,100.615959,377,150,220.250332,38.626640,-39.492413,-0.050220,78.119053,378,146,222.427063,71.311306,-70.477323,0.102445,141.788629,375,142,486.068502,52.251658,-51.161180,0.064831,103.412838,378,144,374.444198,63.336651,-58.536597,-0.070101,121.873248,370,143,368.289846,tongue
64.133348,-49.857589,0.058551,113.990937,370,58,478.724472,57.312336,-65.215898,-0.390093,122.528234,377,49,545.683498,193.892009,-189.077356,0.075509,382.969365,390,57,1653.271749,138.065132,-133.964386,-0.116241,272.029518,364,58,1405.641765,55.492469,-54.799441,-0.015779,110.291911,381,65,454.140471,52.274893,-48.342999,0.096796,100.617893,398,94,328.182995,56.649096,-54.115566,-0.098346,110.764662,365,96,246.759494,119.602737,-130.452210,0.004973,250.054947,358,95,738.492422,125.768679,-109.212825,-0.042688,234.981504,369,97,1201.461611,107.423623,-98.233533,0.025509,205.657156,369,107,1498.889061,52.505598,-53.899858,0.032067,106.405456,378,149,290.959701,47.333166,-46.840733,-0.071016,94.173899,377,150,218.233289,47.640698,-47.606229,-0.040799,95.246928,376,141,245.251907,130.918181,-135.670167,0.032139,266.588348,373,152,1612.791553,95.909837,-96.676552,0.070806,192.586389,381,146,1602.626443,100.391372,-65.308370,-0.118475,165.699742,368,41,503.421569,40.082213,-51.783952,0.000972,91.866165,353,55,173.427802,41.819881,-49.506103,0.027395,91.325984,365,58,206.812206,53.173912,-35.485884,-0.172880,88.659796,377,58,236.752571,35.844062,-57.634749,-0.131028,93.478811,366,60,204.903336,32.621418,-31.969349,-0.102111,64.590768,392,83,126.073822,29.572907,-33.204276,0.018316,62.777183,359,85,96.393449,33.842345,-46.399023,0.104294,80.241368,375,94,149.014870,35.508540,-36.992227,-0.095310,72.500767,383,92,180.162492,45.099846,-52.155278,-0.015503,97.255124,377,97,243.446565,24.742493,-24.398380,-0.019227,49.140873,381,151,79.853888,29.640867,-31.937191,0.006972,61.578058,373,154,109.936960,32.364451,-30.859447,0.067055,63.223899,376,141,105.830435,42.084780,-45.066927,-0.041230,87.151707,371,148,177.362162,44.329982,-45.037245,-0.037358,89.367227,373,149,325.720890,99.859291,-93.971473,0.047014,193.830764,369,61,990.840770,71.111433,-59.468608,-0.080440,130.580041,368,64,371.108772,64.728313,-64.895106,-0.011056,129.623419,380,67,469.363335,61.779890,-66.375010,-0.114577,128.154900,384,55,356.756369,56.132736,-49.194088,0.043657,105.326825,353,67,406.818343,60.439355,-66.764005,-0.022057,127.203360,365,91,377.437333,50.858647,-42.365648,-0.071063,93.224296,359,97,272.926439,63.283984,-62.115948,-0.034080,125.399932,376,95,260.236494,42.587944,-47.361358,-0.022279,89.949301,385,99,211.257419,91.069678,-88.055556,0.084203,179.125234,383,103,596.077902,49.924579,-52.657131,0.029811,102.581709,371,146,322.495840,48.144193,-46.398713,-0.009392,94.542906,371,142,229.745187,51.388158,-51.782142,0.007995,103.170300,375,144,224.688886,43.522828,-45.497692,-0.015330,89.020520,369,147,183.354031,91.689130,-89.546606,-0.018319,181.235736,377,147,954.784738,17.038280,-13.072902,-0.129629,30.111182,350,53,36.307578,46.190693,-38.951740,-0.039618,85.142433,379,61,252.990485,55.374956,-54.217422,-0.015845,109.592378,377,59,365.991992,44.806595,-42.983624,-0.175089,87.790219,372,58,135.674628,82.702329,-83.135089,0.084946,165.837418,383,60,558.159270,17.663756,-22.101967,-0.033830,39.765722,364,99,25.167431,33.185865,-33.847919,-0.008297,67.033784,365,91,117.857602,33.791542,-34.639187,0.028415,68.430729,374,95,172.856200,59.482777,-68.013315,-0.109233,127.496092,374,97,127.324272,81.923095,-62.922336,0.117372,144.845431,358,102,357.323177,18.304588,-17.114363,-0.015762,35.418951,372,146,24.996754,59.339960,-60.722391,-0.013720,120.062351,368,143,155.938047,37.389107,-38.478895,0.009150,75.868002,376,142,222.928072,45.670898,-44.644741,-0.022276,90.315639,381,144,109.001794,69.661950,-68.270650,0.005149,137.932600,378,132,379.264284,137.830574,-149.662049,-0.290008,287.492624,385,61,1412.063100,106.969187,-110.112535,-0.243157,217.081722,364,55,1454.706563,138.628745,-135.304753,-0.096800,273.933498,376,61,2057.946629,87.598174,-79.700378,0.307413,167.298553,376,66,774.602766,83.896454,-85.360823,0.021378,169.257276,381,61,942.873540,104.241565,-129.213172,0.059280,233.454737,368,88,825.415969,88.348143,-82.600320,-0.036396,170.948463,374,87,521.088296,117.961474,-103.942656,0.015454,221.904130,362,86,894.748831,62.276186,-77.707498,-0.033326,139.983684,369,92,482.217915,80.890951,-102.554116,0.065146,183.445067,368,92,621.947031,53.592441,-47.650631,0.047817,101.243072,372,142,268.165566,56.164353,-59.418906,-0.006655,115.583259,370,147,390.395507,68.732640,-63.506553,-0.053693,132.239193,376,145,555.145424,84.962218,-81.836179,-0.039867,166.798396,374,147,525.471660,74.686983,-74.467914,-0.055236,149.154897,368,148,592.300738,null
48.129675,-44.939561,0.023549,93.069237,389,52,375.808435,92.333089,-85.771823,0.031779,178.104913,369,56,575.043251,63.718674,-61.397702,0.196674,125.116376,376,60,343.072996,53.573664,-61.476891,0.066184,115.050555,383,57,416.117024,51.373097,-52.303290,0.083063,103.676387,368,70,485.758983,51.170592,-53.036384,-0.026014,104.206976,370,96,302.134247,55.511885,-73.992191,-0.072593,129.504075,366,89,352.346796,59.655200,-62.762993,-0.089495,122.418194,371,96,337.525750,49.444859,-46.901086,0.076681,96.345945,365,91,221.764716,73.300005,-77.053522,0.010494,150.353527,378,100,1022.576702,45.880016,-42.713612,0.053832,88.593627,376,142,193.252608,47.617041,-48.902133,-0.001332,96.519174,378,151,170.693600,50.298162,-48.016040,-0.036257,98.314202,381,149,271.916727,40.220938,-40.485277,0.045470,80.706216,375,152,213.717060,77.262105,-73.505444,-0.033440,150.767549,375,158,812.823058,80.621210,-206.201198,-0.581223,286.822409,370,43,944.700604,44.397962,-46.100377,0.135115,90.498339,366,61,308.016150,67.324002,-75.059315,-0.030144,142.383317,368,59,522.589995,46.788856,-41.120110,0.458082,87.908966,383,56,265.943220,46.818248,-44.047759,-0.013697,90.866007,367,65,290.779151,69.925153,-127.261630,-0.563773,197.186782,367,93,266.518190,33.800994,-34.750123,0.034344,68.551117,377,88,166.059188,42.356219,-56.503587,-0.050048,98.859806,368,85,202.542947,34.628343,-38.711171,0.172105,73.339514,386,94,171.090739,46.938948,-49.005639,-0.003878,95.944587,367,99,273.637133,54.910591,-77.886847,-0.165456,132.797439,383,146,132.979685,32.118521,-32.830344,-0.004274,64.948865,379,151,117.031410,32.667869,-32.027948,-0.005277,64.695817,374,149,90.442111,44.882917,-44.795531,0.065918,89.678448,370,149,149.081309,50.254667,-49.147430,-0.008269,99.402097,375,152,261.815004,22.739327,-23.185826,-0.057929,45.925153,369,64,65.225933,29.910969,-36.008792,0.064498,65.919761,360,58,128.183790,29.237238,-23.964223,-0.137229,53.201461,368,60,90.827219,35.198295,-36.573123,0.025369,71.771417,389,62,130.994016,38.306555,-41.259652,-0.009605,79.566207,370,60,207.972628,21.099101,-18.074132,0.052818,39.173233,387,88,40.908657,33.331931,-33.686714,-0.014388,67.018645,361,93,107.244989,21.742787,-23.220824,-0.048246,44.963611,372,89,60.877564,36.853905,-39.890466,-0.018257,76.744371,373,97,124.780034,39.306608,-41.387964,0.042703,80.694573,382,87,178.908514,22.390578,-22.714501,0.033022,45.105079,376,156,46.404348,25.322256,-25.408658,0.002045,50.730914,379,153,64.815491,17.037391,-18.530213,-0.019112,35.567603,378,149,41.352512,25.458563,-26.725398,-0.021057,52.183962,376,152,88.043987,41.909077,-38.308742,0.013746,80.217819,370,155,128.738511,17.925872,-18.598043,0.050343,36.523915,377,65,36.248515,25.469946,-27.539357,0.038037,53.009303,398,59,110.145552,22.972089,-28.807022,0.087392,51.779111,377,60,72.577614,28.538515,-27.756244,-0.031894,56.294759,374,63,89.951093,29.895030,-32.049527,-0.045430,61.944558,392,57,132.362032,13.177890,-13.574203,0.024370,26.752094,377,90,29.194089,24.770622,-22.663559,-0.010608,47.434181,368,91,56.455012,20.591608,-22.957097,0.031542,43.548704,359,93,52.823638,23.348052,-27.365101,-0.007313,50.713152,362,90,67.673051,33.257472,-33.895730,0.044772,67.153202,366,96,123.354918,11.260587,-11.234907,0.012647,22.495493,380,148,14.462190,27.491063,-28.847262,0.008193,56.338325,367,153,69.961625,22.836874,-22.504910,0.005664,45.341784,367,142,51.507756,17.816145,-17.243435,0.015327,35.059580,376,158,44.749143,22.619623,-23.725310,0.026291,46.344932,372,150,70.830928,76.150425,-81.361876,0.003772,157.512301,367,57,1100.045522,75.140040,-72.806234,0.024096,147.946273,371,60,689.542045,83.737476,-84.772269,0.216215,168.509745,384,58,639.081274,70.185025,-63.627399,0.067656,133.812425,379,60,770.813754,87.970996,-80.694479,0.139777,168.665475,373,62,987.533663,84.220130,-77.195153,0.021845,161.415283,364,83,453.128929,45.822377,-47.829830,0.015627,93.652208,397,86,298.895589,63.600364,-58.647185,-0.098043,122.247549,376,92,323.630147,61.795540,-70.970351,-0.188928,132.765891,376,92,373.291113,68.977314,-70.095540,0.176386,139.072854,375,84,463.629231,62.888673,-59.801863,-0.005078,122.690537,375,154,290.749946,26.876041,-26.452131,-0.029018,53.328172,364,140,121.921616,56.519686,-57.563344,-0.048625,114.083030,364,157,296.992226,59.867565,-62.212443,-0.032691,122.080009,371,150,216.022769,60.406911,-61.174089,0.087484,121.581000,368,157,386.751448,right-hand
61.733825,-66.276530,-0.126372,128.010356,384,60,522.654763,50.568890,-49.934223,0.018796,100.503113,368,55,398.571532,229.456927,-239.040521,-0.306065,468.497448,374,62,5963.553702,137.062623,-119.440950,-0.106934,256.503573,377,63,2041.767698,92.786052,-88.893194,-0.020931,181.679246,373,72,846.474458,54.700519,-49.998658,0.132474,104.699177,381,92,307.655295,46.623188,-51.065496,-0.047228,97.688684,371,99,212.687062,151.299528,-114.421036,-0.149116,265.720564,340,85,1959.715553,87.883616,-97.722568,-0.117874,185.606185,375,97,1169.853921,92.693158,-87.717208,0.086607,180.410366,384,96,1248.920677,51.047524,-50.029075,0.058780,101.076600,370,148,262.775993,43.053162,-45.207828,0.006590,88.260990,375,147,250.236677,90.496386,-95.446195,-0.045629,185.942581,367,138,768.808665,98.664932,-94.042291,-0.029283,192.707223,375,142,1615.550362,91.148796,-89.002689,0.094739,180.151485,371,155,1162.537578,34.026400,-37.453744,-0.214436,71.480144,387,51,187.306245,53.969161,-51.007131,0.154172,104.976292,369,66,432.476378,68.605982,-74.727216,0.001691,143.333197,357,60,591.621255,45.218261,-46.509758,-0.142372,91.728019,361,56,280.179442,34.011739,-40.588413,0.041363,74.600151,380,69,202.609355,27.378824,-28.277738,-0.071213,55.656562,376,100,112.481770,49.852313,-43.258769,0.094863,93.111082,365,88,258.118294,37.762756,-46.839794,-0.043582,84.602550,364,91,227.541466,48.470310,-37.614361,-0.085523,86.084671,376,95,198.420532,41.213808,-41.936265,0.019159,83.150072,389,101,271.100383,21.731092,-22.500785,-0.003508,44.231876,380,150,75.565624,35.544223,-35.523647,-0.025951,71.067869,371,137,162.140267,36.939328,-35.751763,0.000753,72.691092,381,140,140.558796,37.178997,-33.984548,-0.013351,71.163545,387,142,156.529765,58.206715,-60.504333,0.008275,118.711049,389,151,271.145297,90.788768,-91.585585,-0.048086,182.374353,369,67,1780.862773,103.436670,-103.489181,-0.139986,206.925851,369,62,1326.423308,79.604503,-83.265156,0.079179,162.869659,374,63,1039.087923,82.212676,-74.901325,-0.204534,157.114000,372,60,841.217479,91.340348,-83.482399,-0.132559,174.822747,381,64,1465.702814,55.446031,-69.699484,0.022433,125.145514,395,77,665.254311,78.826518,-62.522517,-0.100798,141.349034,351,93,472.731644,46.535183,-57.326572,-0.013124,103.861755,392,80,409.919745,51.513561,-37.669363,-0.100900,89.182924,344,84,289.247861,60.904646,-64.819109,0.065285,125.723755,411,80,651.075779,44.564925,-44.320835,0.060127,88.885761,388,136,266.696518,51.272699,-54.119474,-0.026902,105.392173,376,135,300.074461,39.648645,-39.839138,0.002456,79.487783,380,139,210.974677,47.261922,-44.986085,0.004563,92.248007,376,138,186.983976,63.141164,-60.628563,0.039673,123.769727,381,141,521.037370,16.843534,-16.495988,0.036992,33.339522,371,57,34.530579,63.088737,-58.981381,-0.065298,122.070119,364,65,838.197097,80.831374,-86.349993,0.128390,167.181367,377,65,1288.273386,33.432162,-31.470397,0.055669,64.902559,389,66,144.713206,47.889772,-50.841853,0.111518,98.731625,381,65,292.811615,10.884027,-12.236570,0.013427,23.120597,358,94,17.612440,52.085439,-44.664655,-0.052576,96.750094,370,77,325.758707,71.438015,-64.920582,0.066327,136.358597,353,75,494.886559,24.029867,-26.159077,0.030397,50.188943,379,89,66.423497,50.230633,-43.429689,0.039464,93.660322,396,93,188.921253,10.850479,-10.223381,-0.002512,21.073859,372,146,17.277527,37.992667,-40.305501,-0.028891,78.298167,374,141,159.544602,49.393416,-50.350739,0.001131,99.744155,379,142,252.233302,24.518942,-24.562796,0.025067,49.081738,380,149,68.714653,40.464683,-38.357742,-0.025289,78.822425,370,139,203.105394,90.816943,-92.316217,0.137087,183.133159,369,56,823.856747,80.783303,-75.690844,-0.242638,156.474146,380,57,1125.154512,127.426961,-129.782825,0.117286,257.209786,367,65,3327.601547,123.183178,-119.257973,0.036133,242.441151,374,62,2116.188740,88.248196,-110.181929,-0.033973,198.430125,387,56,1359.365765,75.952772,-67.999943,0.134702,143.952715,360,88,373.346557,49.672048,-47.842931,-0.087162,97.514979,363,80,382.487332,107.683648,-82.061058,-0.092366,189.744706,353,77,1305.873928,91.448120,-79.056926,-0.087517,170.505047,361,82,874.874672,65.912472,-52.703197,0.027152,118.615669,364,89,485.104885,52.597158,-50.631975,0.148721,103.229132,386,144,303.143655,58.167110,-61.412719,-0.019130,119.579828,373,144,333.882788,59.353827,-61.539576,-0.076260,120.893404,373,136,569.400735,62.518310,-64.458055,-0.015806,126.976365,367,145,538.603589,53.105714,-47.928808,-0.010539,101.034521,378,148,455.935709,null
68.238840,-72.410915,-0.322296,140.649756,368,57,637.909692,69.255577,-56.076639,-0.167050,125.332216,354,61,566.625269,80.976408,-79.957821,0.348568,160.934229,380,66,868.118992,176.032758,-180.786364,0.539460,356.819122,373,66,3811.840208,79.826700,-92.553588,-0.310156,172.380289,358,67,753.176014,55.043103,-57.691349,-0.088140,112.734452,374,92,311.237046,55.971444,-47.634532,-0.060878,103.605976,381,94,311.463599,77.609867,-68.059721,0.051185,145.669587,374,80,485.872271,165.861996,-159.922009,0.526280,325.784005,404,81,1743.273880,93.184927,-102.941938,-0.216732,196.126865,368,101,1178.739165,44.168881,-41.017722,-0.024561,85.186602,367,149,188.786032,42.445492,-39.939184,0.025909,82.384676,380,146,238.752000,66.056990,-62.873349,-0.123117,128.930338,373,141,396.143338,92.755310,-91.007186,0.053409,183.762497,371,140,876.388421,90.858167,-91.407047,-0.085961,182.265214,378,151,1111.627093,42.673259,-42.214045,-0.135844,84.887304,388,57,243.009162,62.857740,-67.008897,0.057814,129.866637,380,69,513.203085,59.257928,-62.615112,0.084756,121.873040,376,68,680.487549,40.638957,-47.164436,0.217749,87.803393,379,59,254.851838,28.500344,-29.073823,0.089260,57.574168,360,64,122.263395,30.543518,-37.890344,-0.044297,68.433863,365,97,93.336136,58.251627,-49.880274,-0.005956,108.131901,379,90,351.678323,48.846381,-47.648298,0.070004,96.494678,376,78,388.989149,32.915904,-31.590700,0.061343,64.506604,381,97,144.907821,54.739543,-56.637280,0.076259,111.376822,383,107,256.879689,35.887658,-35.358111,-0.028781,71.245769,368,152,90.374293,45.092896,-45.752590,-0.043234,90.845485,373,148,174.651046,27.423148,-28.952560,0.060377,56.375707,386,141,128.401994,32.531991,-33.623733,0.026169,66.155725,368,146,113.649956,45.263089,-41.660410,0.023790,86.923499,373,147,252.507344,100.307157,-102.100305,-0.292610,202.407462,372,66,1769.094394,64.986311,-76.874514,0.400874,141.860825,379,66,668.363181,92.428728,-85.355939,-0.013941,177.784667,373,62,1524.841066,66.349366,-62.169266,-0.157465,128.518632,390,58,327.348682,68.560957,-63.838142,-0.293344,132.399099,373,68,750.091951,54.639335,-58.668092,0.031591,113.307427,366,76,593.069257,72.969308,-65.583716,0.216295,138.553024,365,72,294.538120,51.811934,-71.377580,0.101320,123.189514,412,78,488.500944,44.024337,-50.205562,0.076079,94.229899,382,95,196.484273,44.967758,-59.724258,-0.010067,104.692016,395,90,389.582604,35.383076,-37.016034,0.017404,72.399109,373,140,207.430658,36.576718,-38.338000,-0.032647,74.914719,376,150,129.141816,42.255420,-41.377722,0.031052,83.633142,369,141,211.589023,33.960840,-33.992026,-0.029523,67.952866,367,139,136.058906,68.801373,-70.791426,0.065473,139.592799,367,142,366.155462,15.615121,-24.779906,0.015702,40.395027,384,54,34.830167,129.537539,-131.563367,-0.105791,261.100906,375,66,2522.624090,139.305293,-143.211185,-0.110272,282.516477,371,66,2825.057218,26.886304,-28.478346,-0.008394,55.364650,362,60,97.884206,86.339732,-81.700018,0.343218,168.039750,369,66,1637.972807,16.474812,-12.173450,0.016415,28.648261,367,100,20.180194,110.441047,-101.969132,-0.354365,212.410178,366,72,1090.901864,106.520227,-75.896423,-0.221375,182.416650,321,70,1006.655156,32.638688,-30.721275,0.073351,63.359963,390,94,77.581696,68.771573,-56.208558,0.172015,124.980132,375,76,653.498970,18.717922,-17.721852,0.030255,36.439775,385,141,22.874988,34.720948,-36.452209,-0.077114,71.173157,382,133,185.686797,44.573086,-43.877792,-0.064227,88.450879,379,134,327.519011,34.968782,-33.772662,0.043126,68.741443,378,141,69.000629,40.074984,-40.205816,0.031632,80.280799,371,138,278.616663,146.160726,-118.378190,0.011221,264.538916,359,63,2514.788919,166.601819,-158.405947,-0.151291,325.007766,371,65,4169.195187,156.471806,-158.306742,0.598382,314.778548,387,66,4119.556465,158.602581,-176.135399,-0.135083,334.737980,378,62,2306.049865,111.001190,-105.420263,0.267742,216.421452,377,62,1407.944164,109.206109,-116.542618,-0.260765,225.748727,368,75,1020.694994,97.499711,-83.051268,-0.143055,180.550979,369,73,1313.110796,98.013861,-94.597807,-0.018149,192.611668,367,76,1539.564046,127.828233,-98.743805,-0.293295,226.572038,339,92,920.450780,86.263081,-95.613630,-0.018620,181.876711,388,78,751.888999,49.096106,-52.186697,-0.103533,101.282803,378,137,258.044158,48.490204,-48.410193,0.020770,96.900397,379,137,304.796002,59.558457,-60.640288,-0.068106,120.198744,369,137,508.953115,78.256493,-80.845650,-0.048983,159.102143,377,131,490.128135,64.265810,-58.113535,-0.141998,122.379345,370,146,331.424842,foot
79.419135,-82.619025,-0.232331,162.038160,376,56,711.755859,133.369792,-131.111322,-0.455493,264.481115,372,56,1287.532052,272.596427,-267.200058,-0.607224,539.796485,369,61,8734.809293,216.707667,-205.639563,0.071109,422.347229,375,62,5362.412969,77.819741,-75.288221,0.303888,153.107962,363,66,677.483688,52.732259,-51.182571,0.018598,103.914829,383,86,295.767168,80.375822,-90.719828,-0.011413,171.095650,381,94,543.196201,166.450551,-127.354048,-0.166865,293.804599,327,83,2309.113164,147.122599,-175.608369,-0.126887,322.730968,373,87,2376.230621,124.305039,-117.165062,0.063782,241.470101,377,110,1616.538772,50.815013,-50.583342,0.068351,101.398355,383,155,207.533026,40.053808,-43.053519,0.040174,83.107327,380,150,199.037933,86.406371,-84.794485,-0.019564,171.200856,364,135,741.411399,108.132575,-106.149148,-0.127001,214.281723,373,142,1550.433744,116.800992,-116.624213,-0.124437,233.425205,377,152,1962.324447,48.278305,-57.710626,-0.129436,105.988931,355,54,234.653448,54.522743,-51.738753,-0.186103,106.261496,371,61,339.257559,70.775292,-56.711211,0.059211,127.486503,392,60,484.105505,56.479105,-53.865726,-0.020670,110.344830,366,63,370.026297,68.626713,-59.999427,0.018384,128.626141,374,65,248.971897,49.197734,-60.051332,0.066526,109.249067,380,96,174.208078,43.235258,-45.562847,-0.117623,88.798105,366,85,238.014213,48.550313,-57.136292,-0.076899,105.686605,381,82,265.365673,44.955347,-42.792273,0.025382,87.747620,370,99,206.327117,56.113034,-55.046494,0.015902,111.159529,382,97,328.202516,29.845080,-33.511735,0.036852,63.356815,374,150,106.154471,42.798248,-40.641050,-0.048734,83.439298,373,147,166.654935,40.097728,-37.844199,-0.047050,77.941927,371,150,157.355373,37.081200,-37.892403,-0.016026,74.973603,374,142,155.500640,49.376176,-49.018460,-0.011003,98.394637,377,150,228.022006,124.210238,-132.129870,0.134265,256.340108,377,66,1772.137489,121.457554,-119.314073,-0.385940,240.771627,368,62,2493.734267,101.020569,-102.072783,0.177853,203.093352,385,61,1431.193793,101.120384,-91.906320,-0.149373,193.026704,367,62,1871.184595,107.015155,-108.050656,-0.109700,215.065811,366,67,1276.206823,82.079023,-94.428250,-0.081616,176.507273,394,76,694.951342,80.706073,-75.424172,-0.198487,156.130245,356,79,756.366280,53.207855,-77.553046,0.032076,130.760902,405,81,459.440581,72.103391,-60.843477,-0.055383,132.946868,352,73,507.293833,88.047924,-96.075978,0.017682,184.123902,381,91,714.906738,45.504135,-43.669896,-0.065668,89.174031,377,137,239.191204,48.633411,-48.954984,-0.037614,97.588394,369,146,348.763083,51.675823,-53.355261,0.046927,105.031084,375,141,282.939217,37.845129,-40.093252,-0.045230,77.938382,387,139,217.638598,85.744652,-84.840609,0.058793,170.585261,380,152,577.153447,21.110131,-21.007246,-0.029949,42.117377,372,61,42.683496,65.891579,-81.468461,-0.068316,147.360040,373,64,634.080298,98.456190,-93.748596,0.139753,192.204786,374,66,1212.403079,60.015581,-64.272619,-0.093477,124.288201,360,64,388.829548,49.092751,-51.299995,0.079556,100.392745,374,65,395.699985,24.367626,-24.772376,-0.002180,49.140002,371,90,41.909081,52.985345,-56.691794,-0.026507,109.677140,358,94,313.464912,79.702969,-71.370080,0.126484,151.073048,350,77,512.041789,63.824427,-59.816541,-0.005551,123.640968,382,86,217.849134,70.108391,-58.740420,0.077762,128.848811,389,93,250.334964,15.814535,-14.940690,0.015340,30.755225,381,148,24.566966,56.614323,-53.268834,0.033806,109.883157,370,146,300.381080,46.757648,-41.140842,-0.001528,87.898491,376,144,219.860933,24.065115,-23.966324,0.016014,48.031438,380,148,72.543006,44.718944,-46.368382,0.014424,91.087326,371,135,178.188680,157.831132,-175.302321,-0.076249,333.133453,369,60,1846.121668,122.261225,-117.376719,-0.160377,239.637943,382,57,2371.336592,242.812031,-217.196625,-0.390981,460.008656,373,63,6641.567948,162.591273,-163.902117,0.609045,326.493390,379,63,4495.622732,158.534779,-150.454298,0.071660,308.989076,370,57,2102.106004,111.441293,-139.047492,-0.111914,250.488785,363,85,1283.476863,76.443109,-71.218282,-0.016785,147.661391,353,77,651.251911,184.836559,-147.332988,-0.159203,332.169547,362,77,2372.692757,133.988970,-121.596265,0.214853,255.585236,378,81,1851.418677,80.122220,-92.493368,-0.052594,172.615588,362,96,1021.368410,58.508270,-59.540502,-0.000620,118.048772,374,143,345.346944,52.350394,-52.030782,-0.040770,104.381176,370,147,316.151726,73.607920,-77.909689,-0.008246,151.517609,369,141,684.324186,65.640663,-66.192610,0.034173,131.833274,379,134,604.484911,92.971167,-92.515240,0.017240,185.486406,381,153,828.074656,null
67.430404,-58.018316,-0.449813,125.448719,369,55,473.134988,60.480297,-68.112800,0.038092,128.593097,357,51,455.469898,64.887922,-51.091715,-0.129324,115.979637,379,60,520.217612,68.833602,-72.573133,0.371016,141.406735,387,57,687.673965,54.510860,-58.715533,-0.112380,113.226393,393,62,438.751612,51.202176,-45.560555,-0.067802,96.762731,365,95,339.755185,51.899671,-61.081774,0.007224,112.981445,386,98,257.934423,50.300931,-67.213212,0.109497,117.514143,392,87,305.518269,45.669218,-45.567944,0.112803,91.237162,375,92,326.386085,77.680351,-86.424703,-0.212582,164.105055,372,103,870.543204,48.500997,-47.543652,-0.024106,96.044649,367,148,250.216833,57.734784,-56.603350,-0.021827,114.338134,385,151,254.340935,64.091645,-62.394680,-0.035357,126.486326,375,148,322.621545,53.393392,-56.167733,-0.041213,109.561125,375,156,305.799473,97.442197,-93.523357,-0.022263,190.965554,377,154,807.588607,44.854320,-36.000871,0.051110,80.855191,363,57,201.438258,57.910456,-55.455231,-0.075718,113.365687,363,61,380.874870,64.803804,-73.599637,0.041367,138.403442,371,63,454.195697,53.944845,-39.916296,0.082169,93.861141,376,63,268.869206,40.390536,-40.415778,-0.064056,80.806314,370,66,244.105183,27.547377,-30.082873,-0.037486,57.630250,361,93,102.617640,42.824441,-43.955880,0.073566,86.780321,388,88,242.588721,52.870223,-54.425792,0.045338,107.296015,370,89,251.454485,39.406432,-36.666951,0.032962,76.073383,362,96,193.715600,55.636696,-53.635117,-0.031436,109.271813,374,97,317.073245,23.002811,-22.641937,-0.004020,45.644747,379,143,64.327909,41.594185,-44.375273,0.033343,85.969457,383,147,161.829732,31.451811,-32.176752,0.061206,63.628563,383,155,121.006299,35.198792,-32.788117,0.001622,67.986909,378,151,131.665501,43.201080,-48.424295,-0.003588,91.625375,375,155,194.176756,54.320515,-51.962865,0.018485,106.283381,362,65,244.336744,31.133496,-41.033551,-0.092193,72.167047,390,62,175.191249,41.377979,-45.789736,-0.130001,87.167715,371,61,235.244120,48.923011,-50.283538,0.059793,99.206549,376,65,286.418295,48.270148,-52.154180,-0.071529,100.424328,374,62,296.066677,38.208912,-28.546882,-0.010668,66.755794,363,87,104.005627,26.304792,-33.196811,0.032396,59.501603,371,97,101.337653,37.248833,-39.487402,-0.051995,76.736234,373,86,121.952751,32.930336,-38.496635,0.102449,71.426971,390,90,146.486230,37.277715,-42.789373,-0.004372,80.067088,378,96,172.978591,26.850425,-28.134902,-0.001315,54.985327,370,149,66.444099,33.310967,-33.212442,-0.011748,66.523409,371,150,103.397041,26.432460,-26.250697,0.026554,52.683157,373,148,67.365435,39.247575,-39.879618,-0.034031,79.127193,366,142,106.192075,32.352927,-30.522772,0.029012,62.875700,372,147,156.917818,16.313490,-16.678471,-0.021013,32.991961,372,63,33.103966,31.048200,-36.394832,-0.030049,67.443032,364,63,111.722308,24.058459,-25.083635,0.170742,49.142094,381,67,95.691317,22.730599,-24.000789,-0.052889,46.731388,378,60,83.101999,64.650917,-57.152259,-0.033744,121.803176,380,67,570.638410,15.153525,-14.647057,-0.000975,29.800582,387,94,29.116051,31.848888,-25.505872,0.001601,57.354760,383,93,71.402313,18.732092,-21.962574,0.044659,40.694666,376,88,54.652329,19.676003,-23.301596,-0.002292,42.977599,372,84,50.496878,59.052608,-48.140322,-0.020225,107.192930,368,79,256.588263,10.670254,-10.514695,-0.001118,21.184949,362,147,17.971402,31.175907,-29.348489,-0.019462,60.524396,370,156,98.653683,25.861178,-26.320443,0.001559,52.181622,379,146,41.869059,21.383188,-24.559059,0.000063,45.942247,380,148,44.633231,30.890253,-30.511235,-0.006083,61.401489,378,151,101.855022,90.875534,-81.038871,-0.648392,171.914405,357,54,955.776700,104.267660,-122.749743,0.550617,227.017403,374,57,986.997195,78.223930,-74.291180,-0.072273,152.515111,382,60,765.156586,99.858738,-107.230562,0.094518,207.089300,379,59,1096.804794,100.137796,-85.068502,0.016568,185.206297,384,59,1214.937324,51.355084,-62.057426,-0.144273,113.412510,381,96,410.352493,53.211394,-61.415773,0.175032,114.627166,376,80,322.350140,53.409814,-59.832205,0.030902,113.242020,384,88,421.046199,69.181142,-70.086209,-0.043282,139.267351,364,89,491.831877,65.237086,-55.214232,0.031347,120.451318,385,89,471.770192,51.836646,-57.058020,0.020309,108.894666,381,142,248.392141,30.335303,-32.372390,-0.025693,62.707693,376,144,121.534659,50.408924,-47.478123,0.011307,97.887048,380,148,229.169484,47.244413,-47.533094,-0.011241,94.777507,381,148,302.819289,67.005725,-64.648332,0.025247,131.654057,374,155,412.900126,right-hand
63.884282,-72.545144,0.012558,136.429426,368,53,501.935879,95.716477,-78.522802,-0.031074,174.239280,385,51,700.427354,314.017764,-276.183695,0.228897,590.201459,368,58,11254.122674,148.868347,-152.734702,0.441820,301.603049,378,64,3334.881594,63.580630,-78.666442,0.024324,142.247072,380,65,694.839953,54.003896,-58.518850,0.030848,112.522746,369,98,342.346275,64.614513,-64.382141,0.012866,128.996655,370,95,346.250399,190.377459,-144.252379,0.273787,334.629838,352,89,3131.122609,144.415365,-137.809754,0.137464,282.225119,382,91,2308.522731,109.604734,-95.693358,0.028111,205.298092,382,101,1319.421669,49.818684,-50.985047,0.042041,100.803731,379,147,283.509730,43.737265,-40.842726,-0.017608,84.579990,378,145,181.737715,109.924061,-111.161543,0.031959,221.085603,378,135,1099.553830,156.137356,-171.238185,0.044186,327.375541,375,143,1960.253455,154.365115,-146.614416,-0.056580,300.979532,377,153,1422.626684,30.554282,-40.665012,0.031226,71.219294,376,55,148.166818,72.722669,-72.786392,0.128148,145.509061,375,63,626.556959,84.541918,-86.036563,0.046643,170.578480,363,59,745.410488,43.236335,-50.652374,0.077252,93.888709,389,59,212.990371,47.815261,-55.177526,0.023464,102.992788,395,68,277.058142,36.538493,-40.148030,0.006564,76.686523,372,98,134.468627,50.804880,-44.450483,0.006992,95.255363,370,89,281.253965,54.338561,-55.790896,0.005275,110.129457,372,85,339.286277,40.457475,-41.405388,0.015048,81.862863,389,103,207.835020,57.793540,-60.081915,0.033420,117.875455,378,98,381.407881,25.584090,-23.868983,-0.014808,49.453073,377,147,71.366249,33.268268,-35.241765,0.019882,68.510033,370,152,140.770293,22.984076,-24.155230,0.037659,47.139305,377,143,95.472824,47.321232,-48.818350,-0.001550,96.139582,373,144,192.571763,43.980983,-46.722793,0.044555,90.703776,373,151,228.456439,122.212822,-126.291371,0.149253,248.504193,375,67,2590.781241,110.904500,-114.951575,0.372377,225.856074,379,60,2494.949733,114.693900,-127.660525,0.008546,242.354425,380,59,1654.626672,86.018930,-88.866474,0.042473,174.885404,373,57,1319.056983,77.937051,-78.617272,0.002673,156.554323,396,61,1011.823970,68.110406,-75.035088,-0.018195,143.145494,389,72,870.255602,78.529234,-78.635266,0.240886,157.164500,361,82,802.049533,60.017561,-88.595534,0.013866,148.613094,377,83,535.621385,70.673728,-86.253368,0.033921,156.927096,362,92,627.555069,62.128347,-69.208547,-0.010054,131.336893,389,91,588.176272,62.807922,-60.571027,-0.022537,123.378949,377,144,294.099546,78.933024,-75.701561,0.036515,154.634585,382,139,489.467267,49.172942,-48.891222,0.009802,98.064164,375,137,276.322606,51.774901,-50.804385,-0.004819,102.579287,382,141,286.950848,109.319606,-110.666188,-0.013345,219.985793,381,142,674.731969,72.916793,-42.821790,0.062282,115.738583,360,58,127.019651,131.342974,-127.824550,-0.152240,259.167524,365,59,1848.244852,100.863551,-100.159818,-0.151269,201.023369,373,64,1113.540566,57.440383,-48.116769,0.116943,105.557153,388,63,189.235746,65.544384,-59.741827,0.055061,125.286211,375,66,446.703857,41.748196,-36.959514,0.019619,78.707710,387,97,57.676127,84.014666,-72.731713,-0.043996,156.746379,363,83,624.396610,71.976433,-57.167486,-0.068645,129.143919,349,83,491.309426,46.543984,-35.729332,0.044971,82.273316,384,92,126.878625,44.087300,-49.623542,-0.122599,93.710841,393,93,275.033422,19.634804,-21.630241,0.014632,41.265045,374,142,23.741863,54.760014,-58.251187,0.007975,113.011201,372,142,260.555282,42.218238,-42.019373,-0.026870,84.237611,366,139,309.400075,28.461372,-29.567729,0.002238,58.029101,377,150,82.840524,37.899341,-41.722394,0.002209,79.621735,371,140,215.207470,127.262769,-155.646522,-0.294345,282.909291,392,59,1631.318210,103.092174,-117.178748,0.111733,220.270923,376,59,2094.990083,245.613714,-231.647576,-0.070775,477.261290,375,66,6606.881871,174.949102,-192.367304,-0.385527,367.316406,379,64,2702.190844,131.784151,-137.006061,0.040017,268.790212,378,57,1398.624231,114.202427,-127.047390,-0.055205,241.249816,376,86,907.062583,67.797399,-66.979670,0.094284,134.777069,363,79,699.819442,130.151721,-131.736769,0.121764,261.888490,379,74,2065.021485,115.665263,-103.867085,-0.243371,219.532348,370,92,1342.522589,76.197030,-96.104822,0.037354,172.301852,373,101,771.242377,51.249879,-45.711315,-0.009846,96.961193,375,147,313.499563,57.375448,-60.170269,0.017159,117.545717,374,145,298.465118,74.447313,-74.691216,0.076023,149.138528,380,143,492.961922,74.170820,-74.213796,0.008495,148.384616,376,132,591.722602,72.151049,-78.500881,0.016033,150.651930,375,147,722.976778,null
48.287869,-60.415911,-0.058687,108.703779,368,53,393.893392,74.450448,-58.909926,-0.111008,133.360374,360,46,695.403803,62.569721,-48.425871,0.089065,110.995592,381,67,336.264987,58.861204,-68.879729,-0.078648,127.740934,374,58,575.995081,59.318748,-70.483760,0.043356,129.802508,383,73,495.277539,43.709494,-37.232778,-0.032022,80.942271,373,96,212.243836,42.341514,-40.877964,-0.141003,83.219477,379,97,242.273314,63.582980,-72.698025,0.035447,136.281005,379,93,339.806411,51.099163,-47.846085,-0.051243,98.945248,386,93,317.425161,99.716690,-98.105366,0.116555,197.822056,377,97,1249.126933,38.158123,-38.299760,0.035450,76.457883,378,146,143.535845,45.205109,-44.715328,-0.019945,89.920437,370,143,230.999483,50.350326,-50.528162,0.008494,100.878488,372,146,233.802967,71.629789,-70.670304,-0.016298,142.300093,373,167,608.501820,86.898689,-80.580435,0.004366,167.479125,386,155,964.148303,33.985233,-39.330402,-0.077315,73.315634,370,60,151.834749,41.320355,-42.916238,-0.106359,84.236593,390,59,263.718907,54.325799,-57.493416,-0.185124,111.819215,365,57,309.225178,34.290593,-40.712739,-0.202477,75.003332,405,48,210.893881,37.843872,-44.422347,-0.071228,82.266219,380,64,270.241983,28.776002,-29.537850,-0.028061,58.313853,370,89,99.385319,31.061995,-37.584668,-0.045704,68.646663,366,84,137.434490,35.326441,-39.187818,-0.005797,74.514258,371,91,153.822332,33.160328,-31.368483,-0.089387,64.528811,386,101,125.832222,53.058857,-53.688205,-0.121888,106.747062,378,96,371.849780,23.348385,-24.255933,-0.004196,47.604318,376,156,69.478769,37.082763,-36.217953,0.015831,73.300716,379,157,86.730817,25.053529,-25.261596,-0.027500,50.315125,371,152,80.493748,36.747570,-35.094557,-0.016815,71.842127,376,146,164.848417,48.479018,-49.177868,0.008854,97.656886,384,152,315.780901,23.876523,-21.108613,-0.031577,44.985136,377,62,64.830025,38.855967,-33.225602,-0.106271,72.081569,382,60,109.018466,26.949317,-20.836261,0.033956,47.785578,385,61,63.940232,38.935841,-39.546492,0.007899,78.482333,374,61,173.217996,37.491167,-34.570277,0.214917,72.061444,365,64,252.103811,18.685667,-18.122529,0.026732,36.808196,360,86,40.656775,30.688752,-28.987063,-0.004017,59.675815,365,93,98.133839,24.265931,-22.760252,-0.004666,47.026184,384,94,53.569810,39.863364,-41.037693,-0.061092,80.901057,375,97,146.341809,39.854922,-38.742043,0.105264,78.596965,365,87,202.241591,28.081118,-27.876660,0.007998,55.957779,385,153,57.508943,23.727960,-26.673162,-0.002849,50.401123,365,153,87.910062,19.594804,-19.926930,-0.008352,39.521733,378,154,55.239633,23.240030,-25.319458,-0.004756,48.559488,368,149,90.621077,48.357790,-46.448808,0.001808,94.806598,376,163,228.528216,17.403102,-16.659286,0.065259,34.062387,378,59,35.474370,29.969983,-30.750416,-0.089747,60.720400,367,62,115.934571,24.942915,-26.652284,0.005340,51.595198,390,59,115.731992,23.581592,-25.715926,0.019693,49.297518,383,57,95.605110,28.490004,-30.937935,-0.006621,59.427940,397,57,137.470780,12.489917,-12.388643,0.028948,24.878561,377,90,26.730286,21.961156,-23.967154,-0.003888,45.928310,381,90,65.684046,26.462472,-24.608787,0.011034,51.071259,375,89,61.579039,21.584733,-22.198735,0.010299,43.783468,375,96,58.456068,30.027627,-28.894906,-0.003418,58.922532,369,95,88.486021,13.004230,-14.372135,0.014977,27.376366,377,152,19.297352,29.590449,-28.791317,0.019026,58.381766,377,160,81.941845,18.139309,-18.508549,-0.004166,36.647858,373,147,35.645973,18.651138,-19.871748,0.016238,38.522886,369,150,47.790020,28.978298,-28.855085,0.007682,57.833383,375,147,90.491958,79.896477,-82.695766,-0.008423,162.592243,375,51,757.007691,59.540896,-68.895223,-0.184269,128.436119,392,59,566.731192,92.663755,-91.291507,-0.003590,183.955262,373,56,616.451537,89.741230,-106.229159,0.253042,195.970389,387,57,908.660225,66.142837,-77.826219,0.196604,143.969055,389,52,609.039357,65.113823,-54.534150,-0.074617,119.647973,374,95,317.635323,51.768040,-44.521014,-0.025402,96.289054,378,88,250.679761,68.585578,-67.197065,-0.059132,135.782643,359,92,283.486292,75.050603,-60.082618,0.071502,135.133221,374,89,420.088371,39.026081,-52.432014,-0.023183,91.458095,368,92,277.722234,54.236003,-52.566051,-0.031588,106.802054,371,147,207.601127,33.428311,-30.944892,0.025724,64.373203,374,154,125.354549,38.047328,-36.968488,0.014378,75.015815,376,152,158.491387,42.061684,-40.584465,0.036914,82.646149,379,144,205.278699,45.094289,-50.083923,0.007974,95.178212,374,153,261.799379,left-hand
77.425062,-138.508775,-0.039455,215.933837,385,48,1064.203645,272.208300,-153.854924,-0.117497,426.063224,369,48,2002.857325,212.044592,-182.949056,-0.145831,394.993648,368,60,4825.836265,106.128551,-120.833597,0.467565,226.962149,370,60,2221.061480,52.961380,-66.396060,0.271539,119.357440,384,56,558.226719,53.585794,-44.092191,-0.065554,97.677985,382,99,350.373780,46.048696,-53.101563,-0.132469,99.150259,377,94,309.080903,154.385735,-137.992085,-0.029177,292.377820,356,86,1695.582686,100.207483,-113.556094,0.285727,213.763578,400,90,1071.484630,70.955478,-76.801001,0.156151,147.756479,391,105,607.246827,40.900268,-39.258797,-0.012578,80.159065,383,146,209.565711,63.506954,-60.490961,-0.023532,123.997915,376,144,267.533428,99.469397,-94.264116,0.027452,193.733513,376,140,594.910803,118.366464,-112.590992,0.126728,230.957456,373,147,1325.661313,93.125225,-93.253077,0.017423,186.378302,371,149,965.125132,39.029057,-42.582705,-0.115798,81.611762,375,62,214.763882,69.565828,-70.849572,0.031658,140.415400,353,59,692.342235,58.486355,-51.394494,0.034862,109.880849,384,55,382.615056,48.569599,-52.770010,-0.228271,101.339609,378,52,274.666399,33.786734,-34.209291,-0.159761,67.996024,376,57,171.363499,37.753303,-39.108762,0.086792,76.862065,392,94,113.443332,62.207100,-58.904794,0.066758,121.111894,361,84,374.979256,38.243914,-35.774324,0.049372,74.018238,365,92,176.023107,39.539641,-45.609544,-0.116654,85.149185,367,95,158.595316,45.945335,-45.706803,-0.081679,91.652138,372,106,262.251988,28.727460,-26.226368,0.019067,54.953828,360,147,86.111796,41.500371,-40.143594,-0.007669,81.643965,371,145,146.626306,31.871374,-31.724899,-0.003322,63.596272,375,150,113.893015,38.299631,-40.300800,0.011472,78.600431,379,148,172.315732,51.459423,-53.841587,-0.002370,105.301010,379,151,290.459793,67.481323,-67.398095,0.115678,134.879418,377,62,721.456593,101.026649,-92.516692,0.083357,193.543342,373,63,1081.019082,95.227326,-97.467856,0.172067,192.695182,378,61,1116.607440,116.406809,-120.571282,0.043088,236.978091,378,64,970.994222,65.380109,-66.480368,-0.054021,131.860477,369,58,422.052116,37.350500,-47.924343,0.001883,85.274842,413,86,234.899157,101.133379,-80.891772,0.045946,182.025151,371,91,525.567415,49.657302,-59.633398,0.057576,109.290700,402,86,363.532826,84.104954,-55.982693,0.006311,140.087647,371,86,352.695808,44.783900,-60.920173,-0.097071,105.704073,378,100,332.785885,47.347062,-48.042437,-0.018834,95.389500,361,138,245.806989,81.154224,-77.408343,0.026653,158.562567,371,139,365.020754,37.288778,-36.924237,-0.035432,74.213015,374,142,173.157453,31.805708,-34.432201,-0.023521,66.237908,375,142,112.944999,85.457350,-84.925383,-0.055005,170.382733,377,151,807.858156,31.429045,-29.360939,-0.133023,60.789983,354,63,108.776651,108.759511,-108.779285,-0.269090,217.538796,369,65,1537.814237,81.588112,-75.015574,-0.041251,156.603686,385,63,703.193757,27.919514,-28.142232,-0.082045,56.061746,385,62,108.000107,108.181013,-101.278950,0.172870,209.459963,379,66,1233.980586,39.617521,-36.344272,-0.053691,75.961794,366,102,141.796768,75.525490,-67.286846,-0.025256,142.812336,365,84,576.183498,64.823618,-53.212073,0.083912,118.035691,371,92,340.475894,23.334860,-26.293039,-0.061028,49.627899,375,96,68.845206,65.737028,-61.290872,0.014690,127.027901,382,90,542.310501,57.371436,-55.497998,-0.038149,112.869434,371,152,328.034710,44.029972,-48.650405,0.012613,92.680377,377,141,192.086668,46.163425,-41.369599,0.082382,87.533024,372,143,178.910186,22.819590,-23.191924,-0.043536,46.011514,369,149,53.161557,50.181787,-44.680099,-0.034202,94.861885,367,138,261.973159,124.773486,-114.886463,0.229458,239.659949,382,60,1907.765934,151.021725,-150.096969,-0.115395,301.118694,380,55,3143.315292,106.247989,-127.206775,-0.168305,233.454764,372,62,2152.069207,164.547716,-180.307557,-0.151517,344.855274,359,61,2938.945013,107.300470,-110.386393,0.439814,217.686862,374,59,1315.837683,61.707345,-54.774743,-0.079117,116.482088,374,85,534.347080,93.399945,-73.192362,0.114326,166.592307,351,78,825.864926,79.060264,-70.034653,0.108691,149.094917,339,92,744.085530,104.496033,-136.965124,-0.019505,241.461157,372,82,1103.627278,73.138502,-78.173859,0.187662,151.312361,370,93,622.722164,50.084720,-53.838173,-0.019535,103.922894,369,139,223.807831,54.623422,-49.839725,0.075107,104.463147,377,145,266.751722,100.583078,-98.024911,0.059601,198.607988,380,143,755.123172,80.518745,-87.357135,0.089695,167.875880,379,135,391.920715,71.237913,-68.706784,0.071728,139.944697,373,147,560.163266,null
64.715690,-70.345204,0.044376,135.060894,379,58,361.251210,76.641760,-70.833937,-0.213885,147.475697,400,55,554.593664,78.877795,-80.743439,-0.081026,159.621235,370,60,754.562026,111.550946,-113.189560,0.090305,224.740506,378,64,2138.633936,62.514122,-63.718960,-0.051077,126.233082,371,58,460.158327,72.229168,-54.077302,-0.061298,126.306470,363,99,257.186641,66.987002,-63.002946,-0.030763,129.989948,375,93,331.738294,87.694897,-85.358575,-0.162465,173.053472,365,95,602.746513,77.875343,-100.203463,-0.122044,178.078805,406,78,982.996613,47.952142,-44.544056,-0.029778,92.496198,368,96,250.424231,62.044546,-57.270701,0.001108,119.315247,376,147,295.536803,38.499991,-38.651259,-0.028679,77.151250,375,148,215.182701,93.398426,-95.350592,-0.009518,188.749018,376,147,578.396808,79.725018,-82.810669,-0.063634,162.535687,368,140,752.017422,51.834133,-51.165070,-0.013857,102.999203,370,150,311.854958,34.950235,-34.231760,-0.003466,69.181995,366,58,143.504867,58.997042,-49.841210,0.097033,108.838252,381,60,313.867769,48.913880,-49.377256,0.107692,98.291137,401,59,294.087582,51.877997,-51.638510,0.066307,103.516507,387,57,366.297237,38.282685,-32.188783,0.063152,70.471468,379,64,182.099285,35.808131,-34.836741,-0.079669,70.644873,368,94,119.114574,51.672193,-54.092933,0.007867,105.765126,365,98,261.114689,46.196377,-46.080708,0.028813,92.277086,385,100,193.368905,37.711630,-40.270365,0.056409,77.981995,369,93,190.995350,51.446852,-49.214309,-0.032791,100.661161,377,96,232.677442,28.075249,-30.222411,0.010456,58.297660,373,140,113.226979,48.139749,-45.559491,0.013844,93.699240,383,139,162.926761,35.716899,-34.345077,-0.034427,70.061976,380,145,165.881683,37.512044,-34.576967,0.024610,72.089011,381,143,133.107953,42.101495,-40.505249,-0.013527,82.606744,379,145,227.203397,69.217553,-70.440414,0.050530,139.657967,382,66,1322.412598,59.552539,-59.899688,0.044798,119.452227,375,64,480.090050,66.592320,-68.016844,0.159311,134.609164,375,63,780.662348,60.982925,-61.264253,-0.035642,122.247178,380,62,500.676039,67.845217,-77.376255,0.158253,145.221472,385,64,675.294587,56.610197,-53.026069,0.052410,109.636265,427,71,539.965428,37.260371,-45.244513,-0.057598,82.504884,386,90,245.606275,63.491791,-56.279600,0.013429,119.771391,387,82,304.559912,45.133006,-50.320960,-0.086342,95.453965,379,91,251.032052,53.801856,-61.182174,0.065862,114.984030,390,91,345.272828,42.122898,-43.713254,0.024943,85.836152,369,135,346.936219,40.293272,-40.272102,-0.051406,80.565375,367,141,142.964803,38.763792,-43.362616,-0.050927,82.126408,375,138,153.436396,43.843665,-42.484084,-0.007547,86.327749,374,146,155.651521,53.056608,-60.881332,0.024430,113.937940,366,137,351.492404,15.304305,-18.639157,0.013366,33.943461,370,65,38.857190,98.214335,-95.096436,-0.055950,193.310771,371,67,1209.293043,91.005252,-87.458938,-0.181109,178.464190,369,65,1515.032931,35.623263,-43.323653,0.019259,78.946916,367,63,134.372681,99.238773,-98.635840,0.038444,197.874612,375,65,682.284212,17.798830,-15.403534,-0.007942,33.202364,383,93,37.410677,69.244246,-49.751109,0.021336,118.995355,349,68,458.623160,63.580475,-43.020365,-0.068366,106.600839,328,79,556.339391,29.775225,-27.922851,0.029966,57.698076,398,91,89.981935,67.234901,-65.714766,0.053650,132.949667,361,89,292.578170,19.766998,-19.586139,-0.021881,39.353138,368,155,39.117624,42.324590,-39.005960,0.032927,81.330550,377,143,197.736756,49.153109,-46.275802,0.001720,95.428911,375,135,337.062515,23.668677,-25.748596,-0.010735,49.417272,377,140,72.059503,42.819991,-44.194752,0.027245,87.014743,358,141,208.214267,126.579083,-134.314279,0.171636,260.893361,363,57,1608.143253,170.844446,-162.070019,-0.210899,332.914465,371,65,2411.412207,113.020052,-116.555755,-0.110658,229.575807,375,66,3007.903147,88.738187,-88.420157,-0.146522,177.158344,380,63,1557.731817,98.902322,-94.746462,0.162700,193.648784,393,59,1405.405968,84.010941,-94.309152,-0.107317,178.320093,380,85,719.036851,126.963648,-99.919091,-0.007081,226.882739,375,89,918.250363,96.345344,-79.546849,-0.087916,175.892193,326,68,1172.040496,82.302697,-87.102889,-0.045469,169.405587,369,92,944.400382,76.271890,-63.721565,-0.044459,139.993455,376,89,677.479174,62.877195,-60.029882,-0.037994,122.907077,375,140,356.141034,52.159075,-48.721431,0.064788,100.880506,374,136,266.181413,60.878895,-58.788365,-0.062501,119.667259,366,135,595.807160,80.975672,-72.313737,0.029482,153.289410,372,133,481.782973,52.867899,-58.833653,-0.002181,111.701552,375,143,483.310250,foot
69.619419,-114.568963,-0.185864,184.188382,383,52,784.460444,170.665663,-143.551893,0.902383,314.217557,374,51,1352.811158,143.606080,-139.459511,-0.004811,283.065591,364,66,1453.266750,204.832641,-196.882698,-0.039737,401.715339,373,63,1818.637338,82.579009,-74.111719,-0.077531,156.690727,388,60,633.074801,68.500556,-62.313871,-0.085460,130.814427,378,93,341.229669,62.212397,-59.161246,0.161598,121.373643,379,95,453.162138,105.634627,-102.130105,-0.035233,207.764732,374,92,755.097953,132.293137,-123.175010,-0.054246,255.468148,387,91,751.378356,59.546417,-65.981513,0.011675,125.527930,361,96,466.380845,40.838059,-39.819151,-0.031717,80.657210,368,151,214.399162,50.722749,-45.367133,0.067781,96.089883,375,146,204.137451,54.379603,-53.991644,-0.022963,108.371247,374,137,335.656935,90.874928,-93.305634,-0.038071,184.180562,377,147,810.721935,74.584859,-78.351337,0.095415,152.936196,391,148,619.099598,37.019799,-39.532335,0.045835,76.552134,387,52,195.988284,76.499809,-67.500506,-0.071475,144.000314,391,66,634.643471,58.589600,-59.994842,0.002916,118.584443,368,60,497.853131,34.562563,-39.134038,0.103674,73.696600,372,60,207.104161,31.826790,-36.682388,0.258066,68.509178,376,58,179.650451,25.481811,-26.846351,0.073579,52.328162,385,97,108.131186,53.117952,-47.284969,-0.003176,100.402921,380,77,347.091705,42.473565,-42.295320,0.044010,84.768885,369,80,241.125002,35.625407,-35.762712,0.003202,71.388119,367,97,182.778680,40.021789,-34.280332,0.023695,74.302121,370,96,167.828780,26.169914,-25.625217,0.009410,51.795131,378,152,77.216699,42.851587,-44.875154,0.008239,87.726741,379,142,108.899479,34.356003,-35.011814,0.015052,69.367817,379,149,126.871685,39.353254,-39.029834,0.012030,78.383088,369,142,149.327678,49.837249,-51.666869,-0.005391,101.504118,369,153,234.197103,76.268485,-76.411178,-0.033516,152.679663,375,66,771.792999,79.087081,-76.527585,0.037267,155.614666,377,67,954.195111,116.376037,-115.899186,0.027689,232.275223,375,63,2384.935917,63.867561,-60.838950,-0.036877,124.706511,377,58,345.406516,72.220677,-59.484497,0.099276,131.705174,376,65,450.834721,51.205510,-57.462889,-0.011553,108.668399,366,86,351.817229,55.056902,-59.233969,-0.039191,114.290871,397,78,408.944972,69.209909,-78.985854,-0.001733,148.195764,413,76,839.153434,36.747841,-41.940618,0.010693,78.688459,367,86,149.960378,45.082906,-44.525058,0.061439,89.607965,396,91,297.090981,47.481549,-46.306817,0.049895,93.788367,371,140,271.407597,57.128844,-60.099995,-0.005114,117.228839,371,139,249.916428,49.931893,-51.670739,0.037690,101.602631,384,134,269.728020,30.475938,-31.290681,0.001767,61.766619,375,150,125.674699,52.505519,-56.063162,0.015739,108.568681,380,145,355.784095,15.367458,-20.064854,-0.006274,35.432312,382,64,39.098409,80.021445,-83.826617,0.019615,163.848062,371,64,1144.564625,76.052487,-76.236586,-0.167345,152.289073,371,67,1010.414170,41.022616,-38.357790,0.023756,79.380406,384,62,231.593359,92.606508,-100.106147,0.165963,192.712656,383,64,1402.802166,17.518500,-19.978781,-0.026848,37.497281,374,92,34.721556,64.814600,-53.444858,-0.027689,118.259459,351,70,413.830614,64.511002,-43.860875,-0.053100,108.371877,323,75,391.395403,39.000535,-33.014119,0.020034,72.014655,384,93,129.717767,76.679450,-57.397729,0.126627,134.077179,368,77,562.829365,20.062783,-18.186928,-0.024735,38.249711,372,146,33.709667,28.820219,-29.855393,-0.027382,58.675612,374,150,104.101549,51.867613,-46.872554,-0.037312,98.740167,375,134,247.554334,23.500079,-21.643746,0.013782,45.143826,379,141,67.627853,44.181995,-42.438182,-0.008783,86.620177,376,140,307.998371,196.487513,-151.120920,-0.416968,347.608432,374,59,2167.747997,152.362474,-134.100512,0.156196,286.462986,379,60,3473.783849,147.663910,-150.165255,0.300179,297.829165,382,60,1366.185743,127.850135,-141.931072,0.092672,269.781207,381,65,3108.764150,146.032820,-161.052862,-0.252519,307.085682,367,64,2214.854620,99.553401,-107.602221,-0.049092,207.155622,361,80,999.767168,94.165265,-81.515161,0.017728,175.680425,347,75,1178.939326,113.661632,-112.318898,0.041233,225.980530,372,94,873.923639,96.968101,-92.671213,-0.029146,189.639314,341,78,1238.421291,122.330016,-114.135773,-0.007992,236.465790,375,79,978.994011,60.435405,-59.365796,-0.035753,119.801201,375,139,299.123651,45.949465,-47.834647,-0.006385,93.784111,373,136,285.764026,77.040229,-77.042070,-0.076607,154.082299,368,140,460.375477,62.721747,-63.686962,-0.040158,126.408710,363,138,559.598719,66.240108,-60.660661,-0.052688,126.900769,381,144,522.570645,null
81.525936,-70.193304,-0.242404,151.719239,380,62,565.381931,55.679311,-45.442608,0.024742,101.121919,376,47,484.941106,68.179416,-72.153020,-0.202283,140.332435,375,62,483.759473,60.982474,-57.768691,0.174495,118.751165,391,61,496.180883,47.273370,-45.882074,-0.144495,93.155443,376,61,309.397221,60.812736,-56.542543,-0.132906,117.355279,372,91,354.809810,48.264033,-48.589704,-0.033744,96.853737,368,93,244.531493,56.421438,-50.980613,-0.148524,107.402051,381,91,367.855841,48.261972,-55.760218,-0.004264,104.022190,370,91,341.410957,42.417960,-42.485620,-0.015622,84.903579,391,99,184.578111,44.037032,-45.823957,-0.055865,89.860989,380,149,207.096190,54.422502,-53.370144,0.002043,107.792647,366,149,253.532173,40.540190,-45.412781,0.001806,85.952971,378,144,165.640169,110.607143,-109.768088,0.024962,220.375231,374,152,638.100452,55.974494,-56.704248,-0.029260,112.678742,387,155,399.843174,23.790283,-26.087546,-0.111109,49.877828,394,52,101.987849,54.701649,-47.209060,-0.090111,101.910709,386,66,329.992682,46.637395,-49.363116,-0.080517,96.000511,378,66,329.893286,42.391618,-47.536888,-0.029958,89.928506,378,60,239.164189,40.044343,-49.730384,-0.142078,89.774726,371,61,189.977905,24.095499,-23.885869,-0.023585,47.981368,383,100,66.640113,31.151544,-36.472517,0.039724,67.624061,377,84,188.287486,45.400629,-36.340619,0.092464,81.741248,382,88,182.182047,35.630091,-40.362436,-0.038172,75.992527,364,96,190.749292,42.330421,-52.156026,-0.036125,94.486447,386,104,272.815800,21.895355,-22.641309,-0.044337,44.536664,368,147,63.371331,27.345496,-26.870324,0.023511,54.215820,383,146,69.612960,23.572991,-24.217231,0.035311,47.790221,364,140,79.877501,30.079595,-28.032581,-0.016568,58.112176,374,146,96.589706,35.089572,-35.338619,0.044499,70.428191,379,144,212.147029,22.919961,-26.105537,0.033034,49.025498,392,64,86.050247,53.884699,-59.563642,-0.064304,113.448342,356,61,164.000362,29.315697,-27.955204,0.045458,57.270901,387,58,119.485525,43.332219,-43.915037,-0.119849,87.247256,397,58,174.970681,52.454586,-42.843721,-0.139276,95.298307,380,62,269.293228,16.365658,-18.387487,0.040870,34.753145,370,88,45.792986,37.250253,-44.628136,-0.056075,81.878389,371,98,99.226015,28.284489,-23.436387,0.071556,51.720876,387,85,75.012962,27.329583,-29.268184,-0.086619,56.597767,366,97,102.428756,41.947266,-42.979991,-0.017781,84.927257,377,90,221.955669,42.308206,-43.119289,0.026265,85.427495,376,155,90.357889,52.118191,-52.061229,0.019877,104.179421,386,154,118.646365,26.331556,-25.281278,0.005708,51.612834,378,152,62.011076,25.532667,-24.397163,-0.011512,49.929830,376,144,77.363450,73.979743,-72.694871,0.022372,146.674614,385,152,348.437825,16.568399,-13.525526,-0.062993,30.093925,371,59,32.192704,37.502863,-32.967671,-0.127739,70.470534,369,69,117.320929,21.576242,-28.248823,0.097385,49.825065,375,62,84.064818,25.790453,-25.874985,-0.055739,51.665438,358,55,68.194515,36.431406,-36.057962,0.062600,72.489368,382,63,122.748576,21.144386,-22.161043,-0.044730,43.305429,378,112,83.699111,34.881478,-32.285230,-0.017300,67.166709,372,87,103.326295,20.452900,-23.220794,0.000709,43.673694,387,87,63.960703,18.119135,-20.683924,-0.000686,38.803059,382,108,53.014334,26.742602,-24.442146,0.012251,51.184748,370,89,86.862695,29.658411,-28.999320,0.016423,58.657731,377,142,65.196978,20.806695,-20.553745,-0.002547,41.360439,372,155,52.282629,27.309909,-27.188521,-0.013797,54.498431,375,149,74.770218,28.379314,-26.711185,0.010676,55.090499,368,143,71.670043,28.150280,-30.810177,0.014596,58.960457,365,153,80.887973,82.357673,-85.190107,-0.071868,167.547780,379,55,1059.105708,75.236533,-79.032750,-0.187565,154.269283,382,54,555.520501,46.550578,-53.207096,-0.045265,99.757674,377,60,396.567897,74.702415,-58.505023,0.184173,133.207439,367,61,601.839239,57.038709,-77.135459,0.135114,134.174168,380,55,467.038679,77.184531,-81.510099,-0.011794,158.694630,365,88,437.323233,45.721066,-46.793215,-0.081289,92.514281,369,92,231.653763,37.561630,-34.034961,-0.039878,71.596591,376,95,172.084528,56.140658,-56.661676,0.014406,112.802334,361,97,391.383589,53.610957,-53.296025,0.040811,106.906982,379,97,333.642589,49.451875,-49.958732,-0.014921,99.410607,375,145,204.391603,27.214020,-25.808050,0.012668,53.022069,371,152,106.315680,46.413853,-47.157670,-0.031552,93.571522,372,152,193.155085,48.145452,-51.218996,-0.036124,99.364448,367,143,231.708120,47.854545,-45.521036,0.028227,93.375581,379,154,273.141717,left-hand
76.499799,-53.317055,-0.004581,129.816854,357,56,464.134578,58.620254,-70.724255,0.051088,129.344509,388,48,570.923971,218.138525,-230.023356,0.154605,448.161882,384,65,3913.943846,122.162327,-92.930128,-0.021393,215.092455,365,66,1675.811265,64.547073,-57.063562,0.049481,121.610635,364,64,489.665114,43.810750,-42.458797,0.074454,86.269547,380,93,277.706844,49.747952,-57.307415,-0.110498,107.055367,372,96,271.447397,123.620508,-88.680904,-0.031390,212.301411,355,76,1137.045684,84.841866,-90.545595,0.234248,175.387461,398,91,896.980276,40.575771,-41.469023,-0.028867,82.044794,367,96,259.710506,50.941025,-56.386903,-0.016917,107.327928,384,157,287.298479,42.499671,-45.247794,-0.090148,87.747465,375,143,192.966211,65.890174,-63.666876,-0.008249,129.557050,382,137,421.664017,125.847691,-124.865356,0.044030,250.713047,374,149,2039.000877,54.216007,-53.537835,-0.026874,107.753842,375,151,418.285315,37.486470,-38.643852,-0.096443,76.130321,367,61,152.492577,49.263321,-54.451894,-0.085902,103.715215,374,61,307.736341,35.657504,-54.879589,-0.056119,90.537093,399,62,229.663302,73.337974,-50.147122,0.107530,123.485095,377,61,340.968789,36.854903,-39.175577,0.092672,76.030480,375,62,183.281491,30.280127,-32.768635,-0.029882,63.048763,376,104,78.533984,35.186280,-37.383104,-0.010153,72.569384,363,92,145.350731,41.395397,-40.536047,0.020476,81.931444,362,90,170.631930,48.696681,-46.079149,0.047949,94.775830,373,93,203.807862,44.386385,-40.971434,-0.021669,85.357819,380,106,238.373583,34.660866,-34.426228,-0.032160,69.087095,381,142,119.846494,40.413068,-39.648633,-0.006018,80.061701,366,145,139.871669,31.744753,-33.857273,0.007452,65.602026,374,137,95.365272,40.210809,-38.123029,-0.003185,78.333838,382,153,145.413898,45.423458,-43.284355,-0.028463,88.707813,382,147,227.114881,103.349312,-96.948267,0.185291,200.297579,377,65,1727.068741,91.604664,-91.574870,0.011865,183.179534,368,62,723.347932,112.829501,-130.583333,-0.118263,243.412834,371,66,1208.704488,82.596811,-73.972784,0.060333,156.569595,381,61,541.074931,66.827974,-60.806751,-0.072427,127.634726,382,64,607.360954,56.794570,-70.285136,0.058869,127.079705,361,67,613.806676,51.481474,-53.668416,0.058991,105.149889,387,89,268.032159,55.596035,-91.649998,0.057814,147.246034,381,83,441.857275,42.901090,-40.820670,0.026205,83.721760,371,88,237.128919,45.529394,-55.517462,-0.154295,101.046856,383,94,341.856553,52.749251,-52.414690,-0.016814,105.163940,373,147,295.906419,45.425837,-44.982593,-0.002774,90.408429,365,149,279.083460,45.439105,-45.242991,0.010091,90.682096,366,138,268.499026,40.314182,-39.550673,0.001101,79.864854,366,146,134.662301,92.887009,-91.689838,-0.009513,184.576847,370,155,857.705775,13.842856,-17.469199,-0.008811,31.312055,382,66,33.380375,78.833080,-84.472798,0.246970,163.305877,376,65,904.420786,82.890152,-80.803853,-0.149445,163.694005,374,68,789.230335,30.512399,-28.606926,-0.115866,59.119326,371,59,121.036605,62.972568,-77.303594,0.194343,140.276162,378,65,488.313500,19.793576,-21.551994,0.023862,41.345571,372,106,59.794953,61.029496,-41.925614,0.076930,102.955110,356,81,333.657542,60.806832,-47.304578,-0.106982,108.111411,353,77,350.975427,24.451569,-22.188444,-0.041300,46.640013,364,93,73.754274,51.725383,-45.376969,0.124285,97.102351,363,86,226.631148,19.902652,-19.207175,-0.024969,39.109828,372,150,40.194197,47.823776,-47.704155,-0.014829,95.527931,374,143,225.440675,50.712024,-49.139272,0.022097,99.851296,376,143,327.138805,25.739802,-26.503918,-0.023225,52.243720,380,145,76.796184,47.003434,-48.750323,-0.001093,95.753757,381,139,304.624530,88.001043,-71.993045,-0.280815,159.994088,354,62,729.872666,97.393131,-102.011601,0.482344,199.404732,390,61,1432.831387,158.136424,-165.958984,-0.266531,324.095407,368,65,4075.836478,104.778820,-110.938077,0.140596,215.716898,372,66,1745.574519,102.760237,-110.642022,-0.076386,213.402259,384,59,883.050758,66.474826,-59.469828,-0.150490,125.944654,373,91,531.036997,64.187149,-58.119944,0.059737,122.307092,357,82,507.667909,111.468390,-91.250301,-0.059195,202.718691,392,78,1416.350968,96.675564,-98.314477,-0.151542,194.990041,370,81,907.961896,64.671392,-72.815865,0.081391,137.487257,390,96,476.646816,51.942517,-52.930115,-0.089442,104.872632,372,137,312.664589,56.231546,-51.463017,-0.020177,107.694563,376,140,309.786734,68.380685,-66.905156,0.075487,135.285841,382,145,556.029577,79.927826,-76.324014,-0.003656,156.251840,385,140,667.920532,68.254008,-63.491259,-0.033258,131.745267,376,144,491.261217,null
62.436118,-57.609933,-0.229288,120.046051,347,54,475.853101,72.151093,-83.997811,0.101767,156.148904,383,48,748.519872,85.258438,-87.462583,-0.283744,172.721021,378,59,865.579356,61.890064,-54.816764,0.186879,116.706828,372,58,472.612879,44.232692,-55.086947,0.150785,99.319639,373,58,359.884460,50.463607,-47.670407,0.019784,98.134015,355,96,268.745246,55.432614,-52.278989,-0.098301,107.711603,366,90,245.814030,59.712407,-59.407066,-0.087940,119.119474,365,92,370.239620,52.958022,-49.746205,0.198707,102.704227,383,92,325.732487,39.385128,-46.861002,0.087856,86.246130,380,95,196.152841,34.692578,-38.520929,0.001045,73.213506,369,144,168.217444,58.848548,-58.425838,-0.068422,117.274386,370,150,266.677917,66.750893,-67.009151,0.064559,133.760045,382,148,420.232842,64.942145,-63.602192,0.032652,128.544337,373,150,309.831988,43.184183,-44.778071,0.010328,87.962255,368,151,182.990235,23.833953,-29.555767,-0.014165,53.389720,363,60,124.591313,52.888565,-47.680819,-0.097145,100.569384,362,63,338.172179,45.100877,-46.382794,0.067417,91.483671,393,60,315.458626,67.572374,-59.582808,-0.121503,127.155182,358,58,411.012779,41.575861,-29.225457,-0.125208,70.801318,346,55,164.733386,26.760621,-27.408931,-0.010784,54.169551,370,96,97.142356,52.421801,-52.769032,-0.014626,105.190834,367,93,248.447303,45.829742,-48.587169,0.032922,94.416912,373,91,256.698012,38.387188,-41.939089,0.018414,80.326277,363,90,206.896620,41.629875,-41.506231,-0.064232,83.136105,358,110,222.418283,22.308666,-23.580581,0.037111,45.889247,371,147,69.465790,31.572119,-30.770174,0.010510,62.342293,381,146,119.714110,24.634131,-25.704367,-0.024443,50.338498,386,146,94.272019,46.446770,-41.575719,0.030310,88.022489,382,156,117.154650,39.873444,-38.504058,-0.034771,78.377502,379,146,226.895030,32.735163,-36.518914,0.132865,69.254078,372,62,162.389989,57.364286,-50.058706,-0.003309,107.422992,366,62,252.298997,39.202442,-42.652299,0.061477,81.854741,372,59,217.637469,39.044160,-41.425819,-0.125379,80.469979,374,61,232.341435,53.551950,-35.703850,-0.300704,89.255800,365,59,187.167885,25.380696,-26.003142,0.084076,51.383837,364,89,72.297511,29.061733,-29.433055,0.005706,58.494788,361,86,112.799516,28.517077,-31.569659,0.006724,60.086736,386,92,89.411731,39.772458,-35.449237,0.033644,75.221695,386,93,156.941730,34.906696,-32.614781,-0.110123,67.521478,370,93,123.358763,19.282493,-18.966144,0.016780,38.248637,376,146,66.916061,30.327693,-29.739373,0.043742,60.067067,372,152,100.575773,37.130178,-38.556356,-0.041167,75.686533,380,150,111.544300,35.113838,-34.852426,0.014540,69.966264,380,146,125.085905,34.590529,-34.750394,0.016761,69.340923,369,152,123.330980,15.970756,-18.379640,-0.068658,34.350395,352,51,42.114637,53.112265,-45.829531,0.106578,98.941796,371,66,401.002662,43.100287,-36.656849,-0.021043,79.757135,375,65,202.591604,24.836194,-21.806842,-0.133644,46.643036,364,54,69.512319,78.658986,-69.462077,0.000256,148.121063,375,67,412.515490,23.455407,-24.296155,-0.005598,47.751562,378,109,56.065245,37.419304,-35.094011,-0.000759,72.513315,373,78,171.657075,31.339766,-29.667718,0.032182,61.007483,373,81,105.215347,23.786460,-24.115892,-0.060757,47.902352,378,99,45.346306,47.266743,-41.345526,-0.057469,88.612269,377,93,211.846363,24.257974,-23.494436,-0.004323,47.752410,378,155,50.237370,28.558117,-30.447704,-0.009389,59.005822,371,149,68.088360,23.640645,-24.187575,0.005833,47.828220,373,145,63.957434,23.690826,-23.262555,-0.007025,46.953381,378,139,52.594126,48.381226,-46.351864,0.003998,94.733090,375,146,191.359372,71.727984,-66.493774,0.297246,138.221758,371,55,624.049470,75.345093,-73.705107,0.189020,149.050200,360,56,734.410005,61.842515,-55.284922,-0.054517,117.127436,362,61,593.224254,89.360706,-86.517413,0.196051,175.878120,389,62,652.318125,113.455907,-126.745017,-0.243395,240.200925,356,57,1230.214750,46.654498,-45.770126,0.035612,92.424625,378,99,229.235197,52.974842,-55.394862,0.087902,108.369703,370,88,292.380529,52.812816,-51.566123,-0.030475,104.378939,373,91,320.005521,49.074187,-43.666558,0.128068,92.740745,375,102,313.879286,70.624967,-57.016613,-0.100769,127.641579,370,88,435.332997,55.929248,-54.898534,-0.014512,110.827782,379,144,261.521681,50.056495,-49.032510,0.010779,99.089005,373,147,180.892859,60.798574,-60.974203,-0.004749,121.772777,383,148,424.257207,48.783497,-47.348652,0.042778,96.132149,385,142,241.570940,61.697176,-59.401730,0.012078,121.098906,366,150,346.609150,right-hand
54.680071,-44.246467,0.513629,98.926538,370,58,412.335471,71.471285,-70.726429,-0.672484,142.197713,374,54,457.899332,165.855357,-167.921912,0.179609,333.777268,371,64,4286.654710,129.853499,-112.863093,-0.107527,242.716592,366,64,1826.037784,64.465489,-55.119707,-0.074881,119.585195,373,63,480.406769,46.511141,-50.839409,0.115155,97.350550,380,99,281.260832,55.209286,-60.015392,0.067824,115.224678,377,94,267.484775,109.294515,-81.328497,-0.123355,190.623012,339,84,1485.863539,96.039230,-93.530560,0.157702,189.569790,391,96,1005.625932,64.938168,-57.814353,0.019663,122.752521,364,94,420.180886,43.249459,-45.205212,0.015182,88.454671,375,150,215.793421,47.128161,-45.003380,-0.013456,92.131541,383,144,223.744854,79.040359,-80.146717,-0.063022,159.187076,379,139,619.365345,79.328088,-81.165295,0.094797,160.493383,384,141,974.714128,70.625394,-72.159478,-0.046223,142.784872,369,147,612.047468,35.015037,-35.229826,0.136655,70.244863,397,63,148.470493,57.653453,-63.991962,0.125568,121.645416,387,60,289.906105,33.884392,-44.568223,-0.154198,78.452615,383,56,167.148938,40.120118,-46.701125,-0.038432,86.821242,367,62,240.352782,35.182564,-34.491404,-0.214441,69.673969,371,56,212.943304,34.483945,-33.757931,0.016598,68.241876,377,90,128.154107,55.046352,-48.254725,0.004703,103.301077,363,91,211.665022,35.699298,-43.578113,0.030501,79.277411,366,104,164.617145,36.258202,-36.517476,0.039865,72.775678,397,95,221.573265,39.193185,-35.719376,-0.110322,74.912561,367,100,178.937196,22.280219,-24.272352,-0.016530,46.552572,375,148,59.443998,28.927926,-30.435943,-0.001271,59.363870,370,140,139.897032,32.945294,-31.664727,0.028217,64.610021,367,143,105.268404,33.925094,-34.685326,0.030151,68.610420,377,145,184.619183,44.234940,-44.479229,0.007193,88.714169,372,148,185.752485,121.167071,-123.604901,0.275379,244.771972,376,65,1790.372980,84.413911,-81.440970,0.058079,165.854880,373,60,839.498367,97.522380,-101.290339,-0.250881,198.812718,370,64,1194.024055,63.114739,-56.133533,-0.125553,119.248273,370,59,468.862227,52.402007,-59.461528,0.093530,111.863534,366,62,404.777355,74.436023,-76.493888,0.135900,150.929911,370,82,677.503917,60.044737,-51.780142,0.064812,111.824879,360,91,330.630916,60.962770,-77.961882,0.095978,138.924651,395,84,468.848815,46.410435,-44.688725,-0.027678,91.099160,366,88,212.887751,43.112561,-48.905226,-0.011380,92.017788,378,99,278.714195,44.149194,-44.793435,-0.050543,88.942630,372,141,260.543307,45.875053,-45.655195,0.020549,91.530248,382,139,221.706930,50.153449,-47.905167,0.052186,98.058616,371,140,238.621042,37.963919,-38.326829,-0.050374,76.290747,368,146,139.364523,40.758492,-43.186463,0.018984,83.944955,378,144,238.313197,15.536236,-19.186568,0.032766,34.722804,387,62,39.191637,75.045637,-77.085486,0.025978,152.131123,371,63,755.887378,70.881064,-70.884625,0.081488,141.765688,366,66,581.079776,33.035113,-30.049209,0.068784,63.084322,370,63,81.775261,72.455153,-67.953764,-0.061039,140.408917,382,63,521.310078,25.724886,-26.193421,-0.054610,51.918307,383,101,97.344737,63.672931,-49.699365,-0.051204,113.372295,355,85,303.583911,45.617167,-40.730702,-0.069043,86.347868,358,83,238.411040,35.331784,-31.237757,0.028441,66.569541,376,102,104.744045,59.054138,-52.788488,-0.102685,111.842626,367,95,279.229151,22.153686,-23.395355,-0.004784,45.549041,362,149,62.869534,30.569082,-31.062000,-0.017728,61.631082,379,139,130.839448,30.700998,-32.123548,-0.009515,62.824547,369,141,120.709467,23.626333,-22.159508,-0.016397,45.785841,388,138,78.949713,46.122015,-44.787178,0.001195,90.909193,381,143,199.024064,120.524056,-100.981216,0.006409,221.505272,372,62,1506.984472,134.551590,-124.751678,0.092687,259.303268,376,63,1940.363010,177.508709,-182.291592,-0.376121,359.800301,375,65,3328.785719,106.282660,-94.728763,0.198122,201.011423,367,63,1376.571117,107.803602,-84.559407,0.348112,192.363009,377,62,848.981992,93.445857,-82.893516,-0.199677,176.339374,371,88,729.696655,65.486134,-56.801780,0.042454,122.287914,360,87,647.688209,110.206691,-94.367417,-0.076266,204.574109,386,76,1265.136098,70.215733,-70.169430,-0.047152,140.385163,367,90,717.973244,88.298073,-71.109262,-0.135457,159.407336,367,99,592.141475,53.446672,-47.546356,-0.091055,100.993028,368,147,256.864011,55.884273,-53.723489,-0.034857,109.607762,372,140,382.091280,62.373831,-65.974933,0.110460,128.348764,381,143,543.899313,59.427801,-52.826811,-0.026638,112.254612,381,134,400.689042,71.847066,-66.235103,0.013003,138.082169,377,142,482.851472,null
67.050779,-60.177750,0.058913,127.228529,377,61,490.529822,71.054244,-104.261403,-0.113850,175.315647,397,48,802.770330,65.855875,-54.082649,-0.148007,119.938525,382,58,367.425100,63.790823,-57.497342,-0.147131,121.288165,363,57,462.482774,47.023066,-55.367262,-0.061295,102.390328,390,59,268.449826,47.251716,-45.115434,0.080727,92.367149,381,96,285.814795,51.131169,-53.261561,-0.045345,104.392730,377,91,244.730946,41.663922,-32.193993,0.030247,73.857916,375,90,172.633291,48.853494,-51.761485,-0.126040,100.614979,383,93,277.412905,42.174788,-51.287852,-0.134096,93.462641,379,94,234.261053,35.858029,-38.714841,0.082133,74.572870,378,141,176.698447,57.496130,-59.685285,0.017991,117.181415,386,146,211.148469,34.031144,-31.903723,0.049696,65.934867,372,141,118.567744,46.179177,-42.888724,-0.007645,89.067902,366,150,182.926362,51.776426,-57.634157,-0.080644,109.410583,373,151,287.061697,42.828216,-39.176566,-0.047529,82.004783,379,59,200.091418,56.988731,-65.032707,-0.057740,122.021438,360,63,501.717676,65.262793,-72.764831,0.050428,138.027623,376,61,454.850484,47.536838,-42.543572,0.239631,90.080410,372,62,255.694299,33.413058,-32.861175,0.155502,66.274233,370,63,145.318699,27.067681,-30.067548,-0.029791,57.135229,364,98,103.183147,45.090597,-50.333217,-0.049686,95.423814,365,81,255.790630,39.376643,-33.377944,0.013110,72.754587,372,83,205.225617,35.105041,-35.542403,-0.007219,70.647444,376,92,135.517779,49.506615,-52.946836,0.034928,102.453451,376,108,259.092559,27.863128,-25.559656,0.010979,53.422784,372,153,63.256401,33.067332,-36.270036,-0.007067,69.337368,374,148,124.137860,34.603945,-36.258770,0.004261,70.862715,373,150,138.348883,29.027336,-28.458303,-0.002628,57.485639,381,143,102.992468,47.168882,-45.837112,-0.031877,93.005995,374,151,230.293612,21.385202,-20.165649,-0.055303,41.550852,377,63,53.772750,32.243947,-36.019947,-0.113795,68.263894,370,60,135.624479,29.823846,-26.337127,0.027272,56.160973,366,63,103.928567,37.576526,-36.311236,-0.103556,73.887762,369,63,171.363561,43.546849,-44.394624,0.169441,87.941474,395,60,227.650527,17.138723,-16.600780,-0.002106,33.739502,362,92,34.593633,20.215801,-22.925624,-0.112445,43.141426,357,88,59.966663,25.481626,-24.941986,-0.053107,50.423612,368,82,57.497424,24.794590,-26.910907,0.008249,51.705496,369,90,108.370309,27.958879,-29.104061,0.118874,57.062940,387,88,104.382248,18.658778,-18.650860,-0.002363,37.309638,370,143,40.731397,27.692193,-26.391382,0.004125,54.083575,373,154,54.522463,19.165608,-18.751764,-0.026785,37.917372,372,155,49.435669,19.427323,-18.313706,0.027299,37.741029,381,146,52.459995,26.005286,-27.218003,0.045712,53.223289,383,158,97.006557,26.572639,-19.544311,-0.078378,46.116950,380,60,58.110358,27.648451,-22.937783,0.000420,50.586235,377,60,105.699299,22.993113,-25.392434,-0.045719,48.385547,381,65,95.831547,21.257468,-24.322127,-0.077513,45.579595,360,60,82.588411,51.231712,-48.948124,0.091957,100.179836,388,61,288.221856,22.012513,-22.534237,-0.052147,44.546750,365,97,97.098879,20.562049,-20.895798,0.027596,41.457846,372,91,69.344952,18.739366,-20.025429,0.017979,38.764795,380,93,47.223904,24.167370,-25.062417,-0.065374,49.229786,389,93,70.091907,32.152749,-36.106036,0.031814,68.258784,369,82,131.560321,21.009171,-24.078397,-0.043430,45.087567,376,155,58.999185,25.305006,-24.540018,0.012083,49.845024,365,153,89.019259,24.570275,-25.222591,-0.001799,49.792866,377,149,41.065031,21.368133,-21.164965,-0.018202,42.533098,376,141,66.936835,26.996698,-27.363257,0.000832,54.359955,373,151,69.491392,97.153713,-84.640164,0.325267,181.793877,384,58,874.208353,83.667781,-80.148501,-0.110530,163.816281,377,61,909.295200,59.435094,-82.194966,-0.149217,141.630060,380,62,565.504432,83.959569,-91.919755,0.006139,175.879324,380,58,1073.379842,97.194720,-107.783252,-0.165689,204.977972,379,62,1335.527110,66.685054,-68.723511,0.173383,135.408565,367,85,447.038983,49.788661,-54.963804,-0.014677,104.752465,387,81,313.862797,42.546707,-52.844472,-0.017540,95.391179,377,90,244.946488,57.619115,-61.878112,0.205020,119.497227,370,79,313.693866,52.544211,-48.205150,-0.129826,100.749361,365,79,448.188295,34.302446,-36.253839,0.055914,70.556285,370,146,185.140365,38.994396,-40.709640,0.004550,79.704036,376,145,111.472579,40.425102,-46.119366,0.052657,86.544468,385,157,199.763658,49.275327,-50.497485,0.041382,99.772812,374,147,182.158080,58.430623,-56.887328,-0.002342,115.317951,375,151,409.904911,right-hand
66.945411,-55.836800,0.108299,122.782211,388,52,484.476922,78.780704,-85.075161,0.018204,163.855865,392,47,737.831368,240.922152,-232.916756,-0.003598,473.838908,374,61,10149.832931,223.652750,-250.387994,-0.276865,474.040745,380,59,5077.185613,73.444650,-97.612075,0.148736,171.056725,383,58,892.246406,51.263820,-39.571016,0.026684,90.834836,377,97,235.344770,66.454348,-80.459858,0.054465,146.914207,387,95,366.700087,164.984436,-106.930397,-0.034708,271.914833,311,82,3041.615155,128.056562,-176.313086,-0.090809,304.369648,390,96,2439.139275,75.023797,-62.300371,-0.168068,137.324168,382,100,478.169611,51.920433,-51.655342,0.013829,103.575775,375,147,259.134878,47.002895,-47.989191,0.009320,94.992086,375,150,266.926740,104.487127,-104.293138,0.137071,208.780265,390,132,1849.499266,96.907524,-106.407120,-0.015299,203.314644,377,135,1496.095763,53.860264,-55.414145,-0.088951,109.274410,372,144,436.470404,39.847362,-31.816082,-0.048939,71.663444,356,59,153.036589,90.819741,-81.885092,-0.218456,172.704833,365,66,827.350853,61.627874,-48.698999,0.049497,110.326874,371,68,478.706770,46.397714,-54.340879,0.159373,100.738593,390,58,338.651501,35.862312,-38.049212,0.187864,73.911524,386,59,202.410072,30.009324,-26.731119,-0.025037,56.740443,366,98,99.533557,64.012278,-70.622073,0.063011,134.634351,375,88,421.044502,38.915688,-42.128918,-0.028305,81.044605,388,80,280.565770,36.849683,-40.596113,0.079134,77.445797,372,99,198.084919,47.556202,-55.406498,0.060849,102.962700,382,99,269.193241,22.918564,-25.031122,-0.014566,47.949686,381,145,85.965794,50.262174,-47.554506,0.054417,97.816681,385,143,186.048654,31.992274,-33.040215,-0.021856,65.032489,372,139,107.898128,41.166171,-47.248242,0.031966,88.414413,381,145,186.143268,49.526415,-50.837056,0.004821,100.363471,377,140,242.893479,96.655560,-95.405359,0.158825,192.060918,373,66,1061.397405,146.773010,-149.582695,0.054435,296.355705,375,60,2884.352706,97.812742,-94.023020,-0.017505,191.835762,378,63,1471.052480,114.303999,-104.696403,0.146289,219.000403,378,54,1641.074625,79.354362,-85.739436,0.291281,165.093799,380,63,863.509374,45.516734,-56.813454,-0.111545,102.330188,386,78,373.552228,91.560403,-74.401194,-0.073086,165.961598,345,97,998.990731,49.672494,-69.670021,-0.045352,119.342515,406,74,456.406701,76.911124,-57.516838,-0.040474,134.427963,340,104,663.737679,71.408856,-65.533384,0.136332,136.942240,382,87,414.321340,44.686407,-44.882351,-0.103739,89.568758,377,134,211.895206,67.191522,-67.365830,0.042529,134.557352,380,134,597.603360,44.920771,-45.635949,-0.060053,90.556720,370,144,206.622018,59.876169,-55.593509,-0.022027,115.469678,380,136,334.012176,62.459501,-61.231023,0.060042,123.690523,373,146,381.538695,21.224372,-18.434833,-0.009317,39.659205,382,68,41.965615,104.507161,-94.354155,-0.145107,198.861317,370,62,2011.973370,87.626513,-88.754263,-0.201557,176.380776,373,63,991.264821,33.485916,-33.228757,0.158947,66.714673,383,62,151.515822,78.645206,-72.095030,-0.154720,150.740236,381,62,1142.992431,20.144576,-20.046792,-0.008101,40.191368,373,93,74.780514,77.338825,-65.531485,0.028722,142.870310,339,80,691.431560,70.479393,-53.188464,-0.029275,123.667857,354,80,351.151976,27.778707,-28.291827,-0.039169,56.070533,363,98,105.639756,55.883571,-76.147559,0.181505,132.031130,399,84,481.304844,20.114990,-20.818635,0.008003,40.933625,373,157,60.126142,42.721611,-40.173828,0.040250,82.895439,376,136,231.131625,38.817318,-37.166070,0.012343,75.983389,381,140,199.009270,29.296983,-27.867686,-0.018481,57.164669,378,141,94.009545,45.459330,-45.842240,0.074990,91.301570,368,134,243.255806,157.744654,-135.658194,0.528356,293.402848,397,58,2544.790415,158.787171,-140.667825,-0.097759,299.454996,376,63,3752.779996,166.738702,-166.160695,-0.550085,332.899397,366,60,3373.741589,169.512584,-197.896368,-0.571611,367.408952,371,60,3674.461084,113.264768,-142.555681,-0.540193,255.820449,384,58,1774.769312,90.773640,-65.726494,-0.233706,156.500134,361,80,769.882871,76.978196,-86.922267,0.016182,163.900464,381,75,1034.820238,110.414441,-82.036215,0.050776,192.450656,356,84,1030.633608,81.777951,-114.121799,-0.008939,195.899750,377,84,1134.610676,78.251385,-88.336233,0.084787,166.587618,382,96,784.826067,45.954746,-45.967710,-0.128968,91.922457,380,139,327.251321,59.888415,-58.776945,-0.001968,118.665360,372,144,276.459236,69.922173,-77.530034,0.131762,147.452207,379,142,628.873028,65.791362,-67.136577,0.034871,132.927938,372,138,465.325761,60.539558,-55.719061,0.095397,116.258620,386,137,526.726983,null
62.707632,-65.698783,0.014615,128.406415,372,58,503.914224,70.781167,-67.716909,-0.323018,138.498077,357,52,625.750712,134.920801,-111.257126,-0.183923,246.177927,369,64,1994.964639,187.505317,-186.416501,0.446688,373.921818,378,66,6090.967367,53.311111,-67.682958,-0.245507,120.994069,373,60,426.637749,52.331076,-53.793411,-0.002225,106.124488,366,92,327.585652,40.093562,-50.784991,-0.192691,90.878553,356,91,255.094695,116.494658,-111.412575,-0.153961,227.907233,369,95,1210.166503,126.825260,-142.783752,-0.137893,269.609012,413,74,2246.575654,42.432090,-47.790068,-0.104708,90.222158,378,94,309.694414,33.999285,-35.299563,0.050061,69.298848,375,146,151.863358,47.890999,-45.575908,-0.058937,93.466907,365,146,271.342639,89.172423,-90.934062,0.032414,180.106485,373,136,633.250924,110.335461,-104.210273,-0.104808,214.545734,369,138,1218.403114,53.534136,-53.145574,0.008698,106.679709,370,150,325.761478,35.237928,-32.422598,-0.000766,67.660526,375,63,185.855468,125.525998,-120.925575,-0.125130,246.451573,375,64,1826.540604,89.444686,-89.890595,-0.226116,179.335281,368,65,1480.051973,66.045199,-56.027569,0.004768,122.072768,373,64,374.464705,39.027743,-42.207061,-0.199740,81.234804,375,61,261.349004,30.908023,-32.680004,0.005413,63.588028,378,93,113.071759,61.540132,-77.061961,-0.141719,138.602093,393,71,582.479241,56.809172,-52.930623,-0.115208,109.739795,363,75,529.358149,43.238055,-47.681753,-0.035728,90.919808,368,90,227.348391,44.347691,-46.799522,-0.118782,91.147214,369,104,252.119267,25.804815,-26.620159,0.015705,52.424975,375,151,74.939316,45.608728,-41.765329,-0.021949,87.374057,370,144,144.768699,39.430084,-36.935319,-0.044240,76.365403,371,137,164.284141,42.104926,-38.707891,0.029269,80.812817,375,149,144.121381,43.483027,-44.616954,-0.065275,88.099980,365,145,285.548674,61.641034,-60.048729,-0.039462,121.689763,372,63,589.425777,69.130067,-62.927725,-0.012680,132.057792,367,64,803.166316,44.832949,-47.895555,0.030609,92.728504,368,59,359.895735,63.132590,-57.548612,-0.073175,120.681202,380,62,547.202249,104.544303,-111.933270,0.104504,216.477573,380,65,1360.586653,31.193343,-41.902303,-0.020112,73.095646,413,80,210.984166,59.533860,-54.098396,-0.157786,113.632256,390,89,415.205605,29.736062,-36.827239,0.019486,66.563300,380,86,149.159890,67.526002,-64.777234,-0.148895,132.303236,375,97,344.251495,75.950888,-53.684988,0.037723,129.635876,358,81,492.261157,32.432121,-31.643135,-0.048449,64.075256,369,143,137.624437,46.686216,-46.996997,-0.052331,93.683213,373,142,264.371270,31.675636,-29.367963,-0.011442,61.043599,360,138,114.641735,44.809060,-45.907198,-0.028291,90.716257,367,137,193.512084,56.149679,-57.223562,0.049526,113.373241,370,145,425.200417,15.300021,-15.881770,0.080981,31.181791,354,60,40.901587,137.478085,-145.044799,-0.168033,282.522884,373,65,4575.758309,49.746870,-48.067315,0.128398,97.814185,360,63,413.594336,26.090995,-25.828571,0.008766,51.919566,375,63,107.656250,62.083185,-56.298365,0.072624,118.381550,369,67,570.020675,20.669370,-22.915311,0.014648,43.584681,375,112,81.595186,88.090877,-66.720009,0.061057,154.810885,356,65,1303.426315,34.355563,-35.172865,0.064820,69.528428,370,78,195.917751,24.369707,-21.442417,-0.025741,45.812124,380,99,58.545551,42.177434,-43.207587,0.002149,85.385021,361,84,253.959542,25.659986,-24.782317,0.002311,50.442303,369,143,71.913206,44.139566,-47.149770,0.033170,91.289336,377,147,214.815125,31.955758,-31.631901,0.056903,63.587660,374,141,132.534434,19.333213,-18.599158,-0.007072,37.932371,373,141,62.791192,38.407216,-38.767556,-0.053080,77.174772,377,144,150.167130,177.867949,-188.366118,-0.776112,366.234066,373,61,3691.922898,143.959217,-126.563967,-0.155591,270.523184,365,64,2095.267715,139.926871,-127.416384,-0.003234,267.343255,377,64,2019.668357,112.860320,-114.735578,0.105394,227.595898,380,64,2061.991539,148.491904,-163.114628,0.450869,311.606531,392,63,3637.197578,156.488855,-150.379990,-0.268148,306.868845,357,74,1337.548130,86.913116,-80.871599,-0.190625,167.784715,377,74,620.018418,70.146455,-58.514034,-0.010240,128.660489,366,73,697.401519,71.997936,-70.699059,0.296642,142.696995,372,84,722.402824,77.165708,-101.778485,0.140592,178.944193,396,77,1148.917984,49.468637,-51.726829,0.002803,101.195466,387,148,348.858456,36.019497,-36.797908,-0.065381,72.817405,374,144,187.835338,50.038324,-46.809679,0.018829,96.848004,371,144,215.011875,51.251643,-53.520881,0.101221,104.772524,376,139,357.642265,85.428101,-89.895344,0.059414,175.323445,378,149,668.950781,left-hand
58.175694,-64.025168,-0.103360,122.200863,377,55,489.823480,66.221824,-68.267075,-0.106459,134.488899,395,51,497.896690,80.573935,-81.122594,0.117822,161.696530,380,69,867.794380,88.904087,-86.219533,-0.104470,175.123619,364,57,801.895192,74.303672,-74.853701,0.042809,149.157372,371,65,628.156742,33.628843,-33.962429,-0.032269,67.591271,375,83,181.188183,43.163237,-52.532561,0.061272,95.695797,364,94,261.748530,52.157013,-60.468489,0.092174,112.625502,374,84,427.353548,93.813001,-108.787029,-0.011032,202.600029,386,99,960.084477,55.977467,-57.651729,0.037154,113.629196,364,92,412.225924,38.385681,-39.876298,0.002430,78.261979,372,151,180.817158,42.806724,-42.428304,0.036654,85.235028,377,147,215.886998,40.292380,-41.692870,-0.016683,81.985250,372,148,235.466099,181.824531,-191.879347,-0.019448,373.703878,372,147,2377.877358,88.323575,-87.352268,-0.040670,175.675843,381,149,738.003604,49.001159,-36.562690,0.031354,85.563848,360,58,227.661629,56.326788,-54.496202,0.096716,110.822990,367,66,353.419360,51.419239,-50.640673,0.274637,102.059912,374,65,416.059293,43.800923,-43.922514,0.284903,87.723437,382,56,272.684114,65.608476,-62.201114,0.125274,127.809590,377,65,224.547657,43.776131,-34.983817,-0.039734,78.759948,386,90,111.213434,46.906683,-42.556893,-0.039251,89.463576,363,89,186.864918,49.112637,-36.999528,0.127024,86.112165,363,88,228.623306,37.028417,-40.117721,0.124414,77.146138,380,89,139.776872,42.527480,-37.636073,0.090758,80.163553,368,100,264.054252,25.908619,-25.714804,-0.014987,51.623422,371,149,96.440210,40.617591,-39.355270,-0.029933,79.972861,373,153,170.214170,35.429821,-33.832621,-0.041485,69.262442,372,146,165.824443,32.606923,-31.336801,0.038994,63.943724,381,155,150.147672,46.775969,-51.171421,-0.036340,97.947390,380,142,228.827935,108.447259,-104.942276,-0.061269,213.389535,373,68,2200.079694,47.521325,-53.989625,0.104621,101.510950,383,69,351.948313,63.135806,-71.855852,-0.023467,134.991658,372,69,590.314372,57.499973,-51.753803,-0.107183,109.253776,354,61,277.043323,70.450149,-70.469124,0.054908,140.919272,380,59,611.163072,74.508492,-68.824316,-0.150865,143.332808,350,71,890.072529,49.117495,-60.855104,0.055263,109.972599,386,92,247.996791,35.068716,-57.660023,-0.030494,92.728738,402,79,295.881317,34.511066,-30.851878,-0.007274,65.362945,367,92,167.682994,77.430942,-63.877467,-0.027181,141.308409,368,90,420.121450,48.105829,-49.794185,-0.036571,97.900014,377,144,247.617488,58.274028,-62.217666,-0.027863,120.491694,373,144,391.490387,52.697856,-50.039811,-0.024494,102.737667,376,143,319.486867,32.167709,-32.273204,-0.014964,64.440913,378,147,123.412268,128.354105,-124.419095,0.100932,252.773200,370,148,1166.379305,20.766150,-19.654470,0.012450,40.420620,381,70,60.166535,45.581917,-54.933208,0.158399,100.515125,386,62,284.267877,72.430253,-74.320216,0.055152,146.750470,377,66,532.406061,23.456556,-24.294876,-0.028572,47.751432,379,66,94.293623,46.288470,-47.486021,0.092929,93.774491,379,65,356.372477,24.926867,-25.044894,0.030283,49.971761,388,91,84.557763,41.749905,-34.857691,0.045559,76.607596,346,92,154.173525,45.558660,-42.771079,0.063887,88.329738,371,87,216.105667,24.592547,-23.523402,-0.031328,48.115949,366,93,81.544653,52.807415,-55.134591,0.026539,107.942006,379,101,258.946641,21.512044,-21.900353,0.010704,43.412397,373,159,73.068247,57.646745,-58.549787,-0.009450,116.196532,386,152,330.572526,43.359459,-42.013396,0.001407,85.372854,384,139,274.522394,24.010748,-24.069332,-0.010249,48.080081,368,144,62.929098,48.485733,-49.474240,0.024162,97.959973,379,135,288.266523,80.741767,-74.695044,-0.285151,155.436811,355,61,816.014447,133.462428,-107.865927,0.175404,241.328355,380,69,2186.184988,153.098377,-152.306125,0.041886,305.404502,381,68,3547.642900,87.323009,-82.354871,0.014938,169.677880,366,63,819.138612,79.092186,-70.054084,0.017131,149.146270,396,57,738.081196,86.454909,-70.769638,-0.108634,157.224547,377,97,480.848421,75.811747,-69.168801,0.103035,144.980548,367,77,980.715081,110.434012,-103.402614,0.214952,213.836626,391,69,1464.481356,69.701566,-59.029428,0.084548,128.730994,375,98,519.530069,59.228469,-65.024848,-0.027657,124.253316,372,96,403.911715,67.172580,-71.353884,-0.062233,138.526464,379,141,441.729191,55.527139,-51.978340,-0.017190,107.505479,375,147,329.530138,77.472117,-80.300260,0.003160,157.772377,371,146,567.621887,77.754260,-77.588354,0.112191,155.342614,373,139,813.547958,71.407303,-70.333790,0.032458,141.741093,372,153,728.311962,null
58.344930,-65.606725,0.010721,123.951656,375,61,414.289136,56.077764,-49.267771,0.242521,105.345535,376,55,396.626507,64.486628,-63.571919,-0.004463,128.058547,372,59,491.997381,51.420297,-55.456387,-0.177807,106.876684,344,59,486.826765,47.875041,-56.281644,-0.018960,104.156685,370,62,256.827356,49.336770,-50.524148,-0.025509,99.860919,380,95,319.377900,58.923504,-53.726269,0.006426,112.649774,380,101,240.864823,49.971960,-50.559749,0.033655,100.531709,369,88,289.598797,50.851983,-43.979720,-0.122657,94.831703,376,95,289.620517,37.177095,-36.748139,0.063484,73.925234,365,100,184.380777,50.697889,-53.617689,0.001232,104.315579,381,149,175.693327,49.861071,-43.690520,0.030657,93.551591,381,153,259.830470,39.366390,-36.446927,0.036119,75.813317,385,154,163.418991,50.945163,-48.950966,-0.009028,99.896129,382,149,268.910599,49.402341,-48.088301,0.026608,97.490641,376,157,323.195036,43.241366,-48.763558,-0.198954,92.004924,381,56,271.718210,80.647231,-76.904162,-0.327982,157.551392,372,65,1279.471930,110.121734,-113.966496,-0.070012,224.088230,377,64,1562.964492,48.929796,-66.904733,0.002669,115.834529,359,63,386.826522,45.220179,-43.600214,-0.070204,88.820393,361,64,287.415327,26.065256,-26.175063,-0.058465,52.240319,377,96,97.022648,52.807209,-54.299027,-0.000805,107.106236,393,70,435.238960,77.621193,-66.471018,0.156449,144.092211,365,72,544.912802,41.301265,-39.756337,-0.014206,81.057602,377,88,247.741279,46.233424,-41.664774,-0.050823,87.898198,374,99,292.235363,20.231711,-21.485175,-0.065371,41.716886,372,152,71.713470,33.651480,-33.674044,0.041609,67.325524,376,152,159.898930,29.328377,-27.002589,0.035020,56.330965,384,146,115.727629,48.132273,-48.040255,-0.007474,96.172528,381,146,239.945136,41.265822,-43.123564,-0.009595,84.389386,378,140,222.218918,53.321731,-50.629025,0.069318,103.950756,375,67,230.864214,36.359521,-31.331906,-0.020563,67.691427,373,63,167.318951,44.988824,-50.591974,-0.089348,95.580799,374,67,204.781572,31.761675,-48.469600,-0.003481,80.231276,379,64,164.490849,46.365563,-41.401765,0.021335,87.767328,363,59,268.957876,35.046617,-32.651461,0.029805,67.698077,367,86,102.600770,33.041888,-31.582078,-0.009302,64.623966,389,81,95.324110,30.071052,-40.160697,-0.009851,70.231749,385,90,116.213607,37.191892,-46.556394,0.026188,83.748286,383,91,131.575218,48.206338,-45.257148,-0.068183,93.463486,381,89,190.033735,32.058396,-31.848169,-0.048104,63.906565,380,150,82.594656,24.912352,-23.445450,0.013384,48.357802,374,150,59.055705,30.391799,-34.248624,0.035401,64.640423,374,142,94.553294,20.479931,-21.267258,0.021093,41.747189,377,144,66.676112,33.696135,-34.818303,-0.039562,68.514438,377,150,140.458493,16.726594,-13.581914,0.087012,30.308508,369,61,30.245583,27.501217,-25.295844,-0.156684,52.797061,368,58,106.332762,55.033389,-53.178775,0.100574,108.212165,367,67,312.840890,24.552026,-28.743726,0.075724,53.295752,371,66,64.391359,56.906695,-62.152049,-0.110642,119.058744,376,65,602.131998,21.568728,-21.546034,0.050514,43.114762,376,107,90.603321,28.767637,-23.647830,0.006912,52.415467,390,94,65.864471,43.169545,-39.208137,0.047566,82.377682,367,80,158.159237,18.786301,-21.767716,0.051642,40.554017,382,104,56.721081,41.886466,-44.629834,-0.092217,86.516300,375,80,289.795699,19.998771,-17.037381,0.007513,37.036153,381,136,37.435455,32.460008,-33.879062,0.002756,66.339070,378,159,131.826992,23.338481,-22.972401,0.021303,46.310882,377,140,66.088372,21.954054,-21.331252,-0.010980,43.285306,385,141,59.179433,35.075193,-35.106273,-0.050506,70.181466,378,147,130.367506,112.417440,-112.086534,0.283635,224.503974,375,60,1571.803528,107.663734,-101.061235,0.056856,208.724969,371,63,1130.850758,70.346049,-78.454809,-0.285308,148.800858,378,55,688.070152,71.312940,-66.495276,-0.036022,137.808217,387,57,834.048938,99.524843,-116.283734,0.014199,215.808576,373,62,1513.854977,82.846010,-84.888296,0.210613,167.734306,376,83,595.143306,71.920208,-67.778088,-0.019992,139.698296,370,84,444.986563,59.503508,-55.896699,-0.031525,115.400207,374,88,317.823413,55.648592,-47.883122,0.050978,103.531714,384,92,331.339872,65.051012,-78.817258,-0.163359,143.868270,366,80,572.614675,58.491482,-62.601273,0.031768,121.092755,375,154,264.017861,47.097886,-49.062568,-0.029588,96.160454,376,141,224.645899,49.248877,-50.245337,0.066208,99.494214,375,146,274.600219,41.149358,-41.499849,-0.013594,82.649207,373,148,270.437734,63.016111,-60.431419,-0.061673,123.447529,371,156,536.549579,right-hand
64.206286,-72.253203,0.224587,136.459489,390,54,567.320570,80.858401,-78.093927,-0.335806,158.952328,374,54,848.946090,270.333025,-273.650779,-0.281152,543.983804,377,62,8050.300578,106.255765,-114.880645,0.097396,221.136410,384,60,1951.950443,83.180157,-69.492031,-0.002274,152.672188,357,59,676.534506,47.839234,-44.859368,0.151637,92.698602,372,98,367.076589,63.820018,-68.599935,-0.121075,132.419954,371,87,366.536172,186.571567,-140.437474,-0.149024,327.009041,352,86,2359.523840,119.382915,-133.944757,0.099864,253.327672,367,101,2034.098048,65.961426,-67.270659,0.018983,133.232085,354,98,426.285994,40.654427,-42.966687,0.022794,83.621114,370,137,242.808294,48.276708,-51.058379,-0.029999,99.335088,370,153,252.793011,88.201736,-87.448503,0.026358,175.650239,375,139,677.147757,106.029758,-109.250745,0.034757,215.280503,369,139,1219.944606,65.917945,-70.158651,-0.084930,136.076596,375,150,311.507386,34.206482,-36.909855,0.076485,71.116337,396,58,163.056275,63.665164,-75.693187,0.036478,139.358351,380,69,667.603993,63.380348,-68.222319,0.166272,131.602667,385,62,666.783124,61.210420,-47.002449,-0.070054,108.212870,363,61,309.922171,47.635223,-51.677534,0.098623,99.312757,383,66,386.617232,26.575780,-28.228278,0.111982,54.804058,373,89,114.675450,50.849628,-44.395719,0.032074,95.245347,379,77,317.228972,55.613531,-64.553685,-0.086897,120.167217,368,86,330.980847,39.451266,-40.754460,-0.004602,80.205726,382,93,191.710064,38.975288,-34.135615,-0.130285,73.110903,354,96,215.479312,28.418603,-28.319001,0.034943,56.737604,377,145,74.573238,37.280078,-40.037650,0.028436,77.317728,373,149,119.112248,34.520112,-35.373486,-0.032589,69.893599,374,143,144.707732,44.291776,-44.238613,-0.040367,88.530389,377,143,125.329494,38.672287,-43.039844,-0.052956,81.712131,371,150,158.842723,100.946708,-98.045385,0.181530,198.992092,399,63,1342.490966,118.192292,-126.410278,-0.113641,244.602570,381,61,1927.994152,111.677410,-119.783478,0.098696,231.460887,377,63,1587.774563,90.426729,-88.189879,0.114775,178.616608,379,58,1221.014413,90.567685,-81.768224,0.282313,172.335909,378,63,734.702286,68.205832,-65.171125,0.024624,133.376957,392,82,521.860799,82.926029,-71.214040,-0.020224,154.140069,358,86,699.549538,63.359435,-77.164763,0.068675,140.524198,387,86,688.500140,73.932672,-55.766156,-0.046203,129.698828,357,91,353.612167,92.483525,-94.905190,0.011916,187.388715,389,89,567.019747,51.778330,-50.405618,0.005442,102.183947,377,138,345.489736,57.078148,-49.735987,0.014393,106.814135,378,136,282.162546,54.261541,-54.839176,-0.003558,109.100717,369,135,243.292265,42.604622,-41.264040,-0.014401,83.868661,374,141,155.246077,56.843185,-55.425462,0.014316,112.268647,373,145,481.316424,13.497498,-13.901821,0.018468,27.399319,377,62,34.409860,124.191060,-138.915104,-0.266319,263.106164,367,63,1803.871838,140.341773,-132.805088,-0.016859,273.146862,376,67,1923.442803,33.997569,-34.583970,-0.029574,68.581539,374,56,140.225373,86.000062,-84.871742,-0.044217,170.871804,390,63,667.593564,16.297203,-18.026768,0.034360,34.323971,382,98,37.426810,77.906438,-80.896884,-0.110482,158.803323,365,81,715.468078,92.326359,-69.557421,0.039804,161.883780,358,83,868.716506,30.672998,-34.757116,0.033570,65.430114,384,93,102.068374,83.439092,-71.911784,-0.041338,155.350875,377,92,417.486508,25.199319,-24.493041,-0.005250,49.692360,378,155,84.822415,45.370313,-45.089862,-0.002889,90.460175,368,142,223.927843,44.122052,-46.072893,-0.003535,90.194945,378,137,353.373654,28.654693,-29.608343,-0.012683,58.263036,378,150,78.785021,56.648262,-59.694873,0.052690,116.343134,383,140,221.438702,131.688834,-127.335532,-0.020749,259.024366,369,58,2014.624150,150.606669,-140.195993,0.169812,290.802662,390,61,3121.228601,184.247857,-195.017426,-0.329329,379.265284,370,61,5210.053203,137.287901,-127.777023,-0.106766,265.064923,370,62,2800.283453,122.544421,-143.102738,0.094347,265.647159,367,60,2317.780932,97.260892,-75.018680,-0.184627,172.279572,354,86,829.220463,103.192271,-101.383075,0.054508,204.575347,367,84,1153.022999,125.076341,-137.692593,-0.086404,262.768934,371,89,1621.202443,102.102024,-89.149140,-0.052678,191.251164,362,81,1216.602493,113.069388,-113.078345,0.175283,226.147734,373,88,1269.365997,86.550210,-93.187247,-0.081801,179.737457,365,139,521.220448,42.487447,-46.072656,0.054838,88.560104,377,142,311.962139,92.646377,-96.174630,-0.019266,188.821007,368,138,918.800783,68.119636,-63.597021,-0.007892,131.716656,370,141,475.810573,87.231746,-85.484977,0.120042,172.716723,380,148,661.373875,null
72.901699,-58.845581,-0.227648,131.747280,375,57,646.142241,50.642907,-71.781828,-0.141329,122.424735,375,53,459.675825,89.301812,-87.963724,-0.049046,177.265536,380,63,1101.849849,104.143828,-103.449740,0.090312,207.593567,368,65,1635.500073,61.223277,-58.417849,-0.095451,119.641126,360,62,578.241456,59.721276,-60.304434,-0.170309,120.025710,366,85,305.912854,51.133141,-48.418965,-0.015290,99.552106,377,97,294.656341,65.904952,-69.116065,0.004055,135.021017,370,83,565.093717,83.495980,-100.838171,-0.036299,184.334151,390,83,869.916805,49.071964,-48.591839,-0.027083,97.663802,372,92,298.709713,50.052169,-50.288492,-0.003310,100.340661,371,147,214.963931,43.058362,-41.638625,-0.046554,84.696987,370,144,194.914631,69.899042,-71.147696,0.050810,141.046739,371,153,327.455460,97.848523,-97.271800,-0.013276,195.120323,375,147,1293.703078,49.027898,-50.835231,0.072160,99.863129,380,148,349.554535,38.578036,-48.611148,-0.085323,87.189184,365,58,229.605834,100.614703,-96.179267,0.118041,196.793970,380,63,1746.764367,79.964462,-73.463173,-0.348440,153.427635,376,65,1003.761111,39.442168,-42.999871,-0.006460,82.442039,398,58,301.204435,35.475531,-30.710991,-0.119269,66.186523,365,58,165.220121,38.899852,-33.546662,0.011492,72.446514,366,91,96.289191,64.164601,-64.290456,0.062696,128.455057,391,75,612.904043,56.142519,-49.787904,-0.124920,105.930423,371,77,417.134617,37.015054,-43.918158,0.059617,80.933212,384,89,173.083141,60.413240,-60.670003,-0.085742,121.083244,385,97,253.828756,21.674816,-20.644774,0.003241,42.319590,374,146,55.455324,39.446543,-38.871805,-0.012873,78.318348,375,140,147.225357,34.209981,-39.250109,-0.055912,73.460090,375,137,147.302204,40.807104,-39.851306,0.016241,80.658409,374,150,140.400199,38.124315,-35.680067,-0.010938,73.804382,369,149,180.318606,91.026835,-93.930017,0.176772,184.956852,376,63,1650.382185,70.866101,-73.142737,-0.147221,144.008838,374,65,1038.497788,92.741284,-86.509581,0.007472,179.250865,376,66,1324.625337,72.327875,-67.625116,0.158871,139.952991,375,66,537.441745,84.393090,-90.528474,0.133549,174.921564,374,64,707.370459,58.420521,-56.972745,0.079423,115.393266,349,74,540.647962,55.297828,-55.723549,-0.094994,111.021376,380,77,405.150426,48.909280,-69.479261,-0.145419,118.388541,391,73,504.815116,46.048166,-53.196506,-0.002980,99.244672,370,75,222.044769,58.435720,-69.577917,-0.000728,128.013638,368,94,338.978505,44.664930,-42.437702,-0.034826,87.102632,373,138,300.728126,34.008167,-34.838656,-0.005935,68.846823,375,151,194.161622,36.144849,-35.859337,-0.028146,72.004186,378,137,166.677460,32.339289,-32.693671,-0.009533,65.032960,379,139,102.815884,74.475497,-72.928930,-0.047728,147.404426,373,152,497.018137,16.243119,-16.004908,0.019460,32.248027,364,64,41.029764,119.720159,-120.849736,-0.149008,240.569895,365,65,2053.294284,128.482650,-124.488919,-0.245679,252.971570,382,64,3242.525634,28.094891,-29.693742,0.022082,57.788633,377,65,107.787867,103.838137,-102.583952,0.345651,206.422089,378,66,1939.584921,24.946096,-27.795134,0.025223,52.741230,375,107,81.714762,64.200388,-62.318138,0.033079,126.518526,363,72,745.707730,85.071827,-74.253903,0.094927,159.325730,348,78,1126.192130,40.760937,-39.120616,0.037591,79.881553,362,87,92.992077,62.459826,-65.993699,0.034038,128.453526,383,76,687.392291,24.844765,-25.097563,0.017676,49.942329,376,145,89.953590,32.472603,-33.804169,0.022882,66.276772,382,139,167.666331,55.393001,-48.742092,0.082786,104.135093,376,132,370.404357,21.063434,-22.997271,-0.001094,44.060705,378,142,72.732213,52.063087,-51.583923,-0.069709,103.647010,359,134,327.625197,118.084789,-104.528813,-0.182700,222.613601,377,59,1840.974173,149.616544,-141.272164,-0.226151,290.888708,365,61,3751.369458,118.955069,-123.498582,-0.373570,242.453650,373,65,2911.201109,131.239624,-135.979822,0.000493,267.219446,372,64,2764.605068,101.125917,-99.011547,0.277582,200.137464,364,57,1640.027375,84.908053,-81.867706,0.044449,166.775759,376,85,685.405033,95.360333,-76.089419,0.121292,171.449753,360,77,1233.296950,84.906046,-85.659057,-0.156228,170.565103,402,74,1155.402724,94.982754,-85.597297,0.124448,180.580051,376,78,1074.277843,92.788493,-98.600045,0.089804,191.388538,393,84,773.094986,67.476025,-69.638367,0.002042,137.114392,375,139,359.203167,61.742234,-66.144318,-0.038112,127.886552,370,137,444.174201,87.828076,-93.182773,0.080487,181.010849,372,138,585.673201,68.801788,-66.249500,0.129875,135.051287,381,138,443.385842,93.703687,-95.573698,0.013528,189.277385,374,149,555.573243,foot
67.047357,-65.672135,-0.415930,132.719492,362,55,538.026821,61.018916,-90.121353,-0.320319,151.140269,408,53,593.386995,98.582411,-103.479998,0.302344,202.062410,366,65,1404.038103,65.785200,-78.438273,-0.388202,144.223472,374,64,771.864055,50.274541,-56.002999,0.055913,106.277540,379,60,441.249456,54.436408,-55.384154,-0.075401,109.820562,363,97,337.618746,55.069260,-58.442710,0.082802,113.511970,377,97,266.854334,74.592365,-74.755315,0.265600,149.347679,369,82,680.710382,144.868623,-138.465445,-0.065725,283.334068,385,103,1263.064736,88.808683,-90.524153,0.158407,179.332837,370,97,438.958327,38.115909,-39.412467,-0.016144,77.528375,370,137,242.238220,49.672232,-51.378938,0.013612,101.051170,378,149,217.823310,62.532801,-63.387889,0.001713,125.920690,368,140,444.328887,85.547109,-83.071524,0.082334,168.618633,376,141,1209.703293,79.958064,-82.146532,0.012636,162.104596,377,152,667.620404,41.445879,-41.815264,0.053264,83.261143,365,48,188.821191,40.162644,-38.612951,-0.021490,78.775595,381,59,246.334966,58.790915,-53.676083,-0.011315,112.466999,391,58,360.201345,46.570632,-67.875883,0.042766,114.446515,334,59,234.330436,32.955909,-32.586474,-0.062854,65.542383,371,59,178.919090,29.817000,-30.250640,0.040079,60.067639,389,98,87.484703,44.228897,-40.183113,0.077677,84.412010,388,93,184.664111,56.031444,-39.012954,-0.057542,95.044399,379,89,204.847118,49.890724,-39.126577,0.073989,89.017301,369,95,198.141049,56.880513,-61.539352,-0.007344,118.419866,371,95,216.436318,33.571388,-34.088314,0.015321,67.659702,373,151,137.449680,43.060530,-38.755865,0.065185,81.816395,376,145,144.091323,34.624960,-33.289460,-0.004575,67.914421,376,144,159.060233,37.968192,-39.087576,0.015113,77.055769,371,153,213.366031,42.628135,-45.343925,-0.025908,87.972061,376,156,149.010013,92.818900,-90.298261,-0.119691,183.117161,374,66,1078.317223,52.504874,-53.905851,0.026161,106.410726,377,60,430.937493,81.585668,-74.582486,-0.156982,156.168153,359,61,755.926607,66.038478,-68.891393,-0.002982,134.929871,360,59,351.906952,76.546836,-66.084531,-0.057897,142.631367,375,65,726.721972,60.580846,-63.387138,-0.019861,123.967984,388,82,499.760049,58.442100,-66.860085,0.131961,125.302185,385,88,275.694272,44.235227,-54.797163,-0.051844,99.032390,390,83,333.638681,48.020149,-54.223993,0.148106,102.244142,377,93,220.196141,105.683251,-98.260728,-0.094921,203.943979,379,84,660.256240,47.417574,-48.181374,0.082645,95.598947,376,138,299.700703,41.093860,-41.080955,0.075298,82.174816,377,141,180.300988,54.133869,-51.511117,0.046902,105.644986,385,137,202.432151,34.419021,-32.606369,0.042570,67.025390,382,145,115.948541,73.096468,-72.111370,-0.002389,145.207838,369,146,435.418482,21.272085,-17.208416,-0.003945,38.480501,346,67,40.395757,44.001929,-44.693130,0.149331,88.695059,382,64,288.880799,90.729736,-88.225462,0.165414,178.955197,372,63,1370.226757,31.196929,-30.995120,0.134087,62.192050,370,62,122.115712,75.674992,-73.349716,-0.145538,149.024708,361,67,601.040336,22.311231,-21.805646,0.003287,44.116876,366,99,85.692178,52.405936,-48.088296,0.031345,100.494231,359,92,217.171325,65.061114,-49.334840,0.040995,114.395953,337,88,512.552342,21.979921,-23.028299,0.073017,45.008219,384,105,83.642364,55.680964,-55.571527,-0.133415,111.252491,353,89,396.125260,27.531708,-26.161189,0.012557,53.692898,378,155,67.868859,62.160782,-58.853576,-0.079601,121.014358,369,150,258.101360,49.710966,-51.707025,-0.074029,101.417991,371,135,367.058081,26.124507,-28.769326,0.009562,54.893833,376,145,107.347118,50.524834,-45.465378,0.005338,95.990212,366,140,257.664905,111.540793,-116.476873,0.523782,228.017666,387,61,1433.221476,122.032413,-114.568251,0.104511,236.600664,382,63,1428.166721,121.762895,-116.195539,0.274249,237.958435,390,66,1641.475890,125.546521,-128.393970,0.018106,253.940491,359,62,2058.041205,115.952612,-93.143857,-0.183839,209.096469,392,63,1199.006567,70.829864,-68.734409,0.193096,139.564273,365,90,606.808450,62.072868,-62.014219,0.088443,124.087087,377,79,491.736258,81.964773,-57.698012,0.044691,139.662785,355,90,713.438360,115.386831,-109.729166,-0.171817,225.115997,382,98,935.253168,107.092246,-78.677163,-0.057106,185.769409,382,95,783.123930,62.202633,-67.948197,-0.035091,130.150830,373,141,298.235210,39.076923,-39.891262,-0.017312,78.968185,376,149,235.898780,69.118977,-64.574325,-0.095057,133.693302,372,138,623.089386,89.517535,-85.229716,-0.158803,174.747252,358,134,608.379494,106.248557,-95.283716,0.035450,201.532273,372,147,1040.515925,null
65.235320,-75.388437,0.551506,140.623757,375,58,572.577438,56.216015,-58.559563,-0.236987,114.775578,370,52,486.418687,120.279412,-104.421633,0.065943,224.701045,370,62,1889.877857,85.109011,-80.908782,-0.228020,166.017793,388,62,904.615711,54.028385,-57.909266,0.201101,111.937651,374,69,496.229544,70.662618,-67.799947,0.325402,138.462565,372,96,357.686895,56.219380,-66.857536,0.011829,123.076917,366,102,303.378516,93.373423,-101.931460,0.183465,195.304884,361,88,872.656589,85.180811,-87.199386,0.129079,172.380197,370,96,581.375772,60.718549,-66.728755,0.174142,127.447303,379,99,377.949589,41.600114,-41.891720,0.129234,83.491834,378,143,263.890473,43.760317,-45.445408,0.056799,89.205725,378,153,260.092107,73.611134,-79.971642,0.073201,153.582777,381,138,553.832944,137.724359,-132.249868,0.041360,269.974227,377,154,1640.705059,76.498701,-80.502267,0.011017,157.000968,375,158,527.701953,40.111453,-44.743480,-0.148836,84.854932,383,57,212.684371,83.614709,-70.667025,0.316480,154.281734,378,68,825.393968,91.013382,-84.837360,-0.406629,175.850742,363,62,1032.647427,66.222443,-65.584265,-0.051166,131.806708,372,64,384.191101,33.920636,-39.868498,0.116934,73.789134,391,59,173.154550,33.519514,-32.814909,-0.009580,66.334423,371,91,111.917164,41.695164,-52.906048,0.044663,94.601212,372,76,315.400534,62.146478,-58.439570,-0.034119,120.586048,376,80,345.475940,45.547334,-42.559099,0.036625,88.106434,367,102,208.671328,46.417794,-41.962538,0.069868,88.380332,381,97,254.464613,25.272293,-25.267757,-0.025259,50.540050,374,156,75.620018,31.615515,-32.774837,-0.005544,64.390352,369,150,117.902636,41.941506,-42.204899,-0.043502,84.146406,374,150,145.006357,39.865629,-41.427295,0.054293,81.292924,375,143,154.813266,37.767225,-39.294077,0.002980,77.061302,375,147,185.355056,33.126031,-36.637657,-0.002764,69.763688,379,57,131.372767,53.730210,-52.490376,-0.079247,106.220586,369,60,550.364877,45.031818,-45.969833,0.010005,91.001651,385,59,242.230042,68.723549,-54.934672,-0.007511,123.658221,381,60,513.336088,64.499205,-68.554401,0.065548,133.053606,390,61,746.769381,20.498489,-25.399541,0.023666,45.898030,372,93,76.922866,42.087683,-56.436671,0.086113,98.524353,359,92,269.787414,29.194113,-33.621645,-0.022031,62.815758,386,84,118.366542,58.912147,-54.940053,0.078239,113.852200,351,94,275.495092,52.490269,-44.360417,-0.040589,96.850686,365,82,304.876545,45.063515,-43.648083,0.000796,88.711598,376,155,168.417266,47.241785,-51.266203,0.018342,98.507987,382,150,252.095526,26.223313,-24.148502,0.003438,50.371816,374,148,93.002726,40.742521,-38.429290,0.053327,79.171811,360,145,158.017517,73.744699,-72.483660,-0.015215,146.228359,372,158,442.796364,17.416940,-19.244710,-0.033699,36.661650,387,66,37.790399,84.045710,-78.913815,0.122193,162.959524,374,67,789.993362,45.783978,-47.712405,-0.202196,93.496383,382,62,345.167825,34.192738,-38.548001,-0.056904,72.740738,353,62,96.933510,49.970724,-48.941089,0.108381,98.911813,359,58,361.190993,27.479650,-26.707260,-0.071137,54.186911,367,104,113.542064,56.251428,-42.532422,0.047259,98.783850,383,77,270.695610,31.045956,-31.884100,-0.142759,62.930056,373,82,144.216094,52.613541,-49.932973,-0.153302,102.546515,376,94,107.829936,39.619521,-37.628015,0.010137,77.247537,387,89,173.721133,16.598151,-18.404420,-0.035552,35.002571,367,152,41.668015,56.059374,-55.621863,0.007403,111.681237,376,153,223.843844,37.451102,-36.818910,-0.047920,74.270012,374,145,126.129906,30.486854,-33.533083,-0.051422,64.019937,380,144,79.994463,34.153535,-32.827391,-0.000762,66.980926,377,143,164.226076,128.861117,-107.526732,0.164410,236.387849,390,60,2076.383835,123.718955,-127.535830,-0.509664,251.254785,359,61,2145.290843,50.409100,-49.322230,-0.134550,99.731330,377,55,440.213136,129.418992,-122.349835,0.142118,251.768827,376,60,2506.182962,108.146772,-109.703714,0.272699,217.850487,385,60,1350.014669,85.042014,-71.766922,0.195360,156.808935,346,78,669.919391,64.288908,-73.740995,-0.092471,138.029903,375,73,564.759073,46.539726,-41.199842,-0.069735,87.739568,388,89,239.264702,113.018044,-110.565543,0.070925,223.583588,394,84,841.431174,69.757451,-59.782044,0.064322,129.539495,375,83,566.875284,73.849350,-68.852383,0.074307,142.701733,380,149,344.228614,35.516879,-36.271161,-0.043065,71.788039,374,146,154.507612,45.255079,-46.970542,-0.021019,92.225622,370,155,229.367318,65.284246,-61.164729,0.072693,126.448974,377,144,442.551386,63.047602,-62.943990,0.016341,125.991592,377,158,564.228558,left-hand
65.830859,-77.680497,-0.205311,143.511356,365,59,452.318182,50.129395,-49.732238,-0.294618,99.861633,351,50,414.935686,291.695591,-274.867108,-0.168803,566.562700,370,62,7314.200828,109.289461,-94.132335,0.004213,203.421796,384,58,1325.921073,64.147868,-57.318248,0.135043,121.466116,379,58,498.910719,64.621325,-60.555401,-0.060940,125.176726,367,100,358.992113,40.330067,-40.786558,-0.153104,81.116625,379,90,219.040728,197.794165,-137.024028,-0.198072,334.818193,349,79,1998.527830,124.882981,-127.734970,0.214281,252.617952,396,102,1613.338759,65.051750,-75.655108,-0.075403,140.706858,379,97,520.417541,50.085422,-47.688689,0.027417,97.774111,381,150,200.553536,53.098621,-53.358015,-0.057121,106.456636,370,146,222.521041,79.828685,-77.150073,-0.052142,156.978758,375,141,678.196527,106.571825,-110.463482,0.113535,217.035308,378,143,1700.865853,68.064655,-62.296933,-0.032633,130.361589,381,148,756.112770,42.130045,-38.613788,0.155665,80.743833,376,57,226.945905,43.183190,-45.942201,0.105753,89.125391,365,65,365.725207,79.163864,-82.045288,0.132727,161.209152,389,64,601.106293,53.733939,-48.325705,-0.096377,102.059645,384,69,315.693901,39.455181,-48.346774,-0.132958,87.801955,383,57,197.430249,31.367402,-29.109334,0.034262,60.476737,384,96,143.984360,45.681388,-50.560714,0.010883,96.242102,382,89,312.441207,46.736943,-49.049912,0.077832,95.786855,387,93,326.923730,49.922790,-53.265446,-0.001175,103.188236,389,89,285.106420,39.870625,-46.926323,-0.041723,86.796948,366,108,212.432224,34.510740,-35.007598,-0.025726,69.518339,378,151,99.727564,37.923793,-37.048706,-0.004094,74.972499,380,136,143.579770,35.812108,-35.117737,-0.007636,70.929845,364,146,140.381696,34.859530,-40.248986,-0.014002,75.108516,374,145,149.187151,40.213958,-39.089726,-0.053269,79.303684,373,144,227.405130,75.853769,-70.227085,-0.038031,146.080854,377,61,641.390057,118.195413,-105.343109,-0.142473,223.538521,370,64,1364.279706,104.559209,-109.910671,0.154220,214.469880,371,62,1335.636234,105.518354,-88.115818,0.112881,193.634172,367,58,1020.980102,46.398392,-62.872255,0.146420,109.270647,370,61,319.356379,59.575614,-67.487803,0.018635,127.063417,382,85,345.691772,83.688437,-63.857247,0.055906,147.545684,375,90,588.710420,67.941109,-83.064781,0.229777,151.005890,413,80,516.113708,74.714625,-55.644386,-0.020192,130.359011,353,88,348.333762,57.437477,-50.870719,-0.002220,108.308196,362,104,375.744851,47.484730,-50.496426,0.004842,97.981156,373,147,279.137664,50.783851,-49.258135,0.010648,100.041986,376,135,313.987302,39.904846,-40.231249,0.040161,80.136095,372,141,208.095487,35.296963,-36.194810,-0.042084,71.491773,375,143,147.906295,67.605702,-63.142351,-0.061657,130.748054,371,146,654.518221,22.648243,-24.023932,-0.058533,46.672176,358,70,73.149140,88.366769,-76.060503,-0.206693,164.427272,376,62,720.566787,66.684715,-63.158114,-0.051581,129.842828,365,66,394.220001,47.096981,-36.491888,-0.071337,83.588868,374,57,147.847286,80.759572,-76.472564,0.124931,157.232136,371,63,512.246845,22.600358,-25.619219,-0.012964,48.219577,380,88,92.235630,78.249764,-60.704095,-0.096548,138.953859,378,93,369.764027,55.758081,-48.771455,-0.165872,104.529535,362,91,332.449362,44.938478,-44.202121,-0.063613,89.140600,380,97,121.751656,62.273628,-64.485690,-0.015523,126.759318,378,99,373.139037,22.687285,-23.770353,0.020004,46.457639,371,164,82.103357,39.194438,-40.587126,-0.013234,79.781565,380,135,234.516824,46.585645,-44.958299,0.007445,91.543944,373,143,222.378321,27.424629,-25.867914,-0.020662,53.292543,374,143,80.103394,55.377517,-52.100030,0.004413,107.477546,373,138,295.484186,119.666454,-116.709600,-0.025635,236.376055,377,62,2089.438999,121.504750,-143.763248,-0.235903,265.267999,371,64,2496.891832,115.896632,-129.159021,-0.161833,245.055652,379,63,2243.500502,102.588598,-101.998803,-0.118047,204.587401,363,64,1755.370330,78.540847,-75.206260,0.048470,153.747107,376,60,848.947835,95.518740,-89.883863,-0.120890,185.402603,344,88,930.875439,80.703190,-64.177731,-0.174038,144.880921,350,77,938.966744,95.075682,-93.755545,-0.051207,188.831227,376,83,1052.136142,77.607480,-92.399128,-0.260122,170.006608,354,91,1044.262912,59.801743,-69.302188,0.042742,129.103932,373,94,619.866350,93.681904,-96.756550,-0.080656,190.438454,373,143,708.239328,67.608763,-62.250785,-0.055036,129.859548,380,145,453.092002,65.969559,-69.121062,0.018622,135.090621,380,147,479.393084,91.034098,-94.284649,0.003319,185.318747,378,138,550.401652,94.277743,-95.032744,-0.005787,189.310486,368,145,780.961974,null
46.650494,-66.197231,0.067311,112.847725,386,56,482.574597,58.235214,-76.035700,-0.275893,134.270915,353,58,482.090533,92.078781,-88.528857,0.017251,180.607638,385,65,1037.185999,83.588782,-71.028009,0.103272,154.616791,381,61,845.702194,59.289340,-57.074804,-0.151380,116.364144,371,65,409.300649,60.258210,-62.331993,0.121317,122.590204,383,90,367.641037,48.279217,-64.542964,-0.079080,112.822182,364,92,247.740103,82.816416,-73.385251,-0.077017,156.201667,373,96,662.149275,66.864782,-50.574320,0.136879,117.439102,365,89,469.219743,60.540400,-64.862936,-0.105891,125.403336,383,98,321.511226,49.581441,-54.526051,0.050880,104.107493,376,155,245.675406,38.322002,-39.439309,-0.040402,77.761311,377,144,262.667756,78.330473,-80.410494,0.090609,158.740968,370,147,800.080299,52.395652,-54.937915,0.045759,107.333567,362,138,393.687248,85.716149,-79.855570,0.003032,165.571719,374,156,544.629713,39.273029,-37.990905,0.277313,77.263934,385,59,186.576980,136.401976,-131.662223,-0.090262,268.064199,372,65,1928.784725,85.618282,-83.170536,-0.014473,168.788818,375,63,938.022473,52.402579,-52.248400,-0.097042,104.650979,387,62,380.959402,36.543390,-33.662925,0.016690,70.206314,368,59,166.872583,40.444265,-32.587126,0.081255,73.031391,384,98,126.942534,83.473871,-78.515697,0.024650,161.989568,377,76,674.929327,65.626053,-66.126857,-0.043978,131.752910,380,91,396.780339,42.135719,-41.548812,0.096550,83.684531,386,92,254.512729,42.621024,-38.935566,0.006031,81.556591,371,101,237.014691,28.115535,-27.604183,0.016327,55.719718,374,151,87.906419,36.449572,-38.024768,0.028925,74.474340,385,152,198.272930,42.079433,-43.701514,-0.052955,85.780946,372,151,162.309605,38.159158,-36.013211,0.046730,74.172368,377,143,174.394509,38.272262,-37.921488,-0.072906,76.193750,371,146,173.364065,50.172764,-49.044208,-0.068569,99.216972,379,64,407.564769,48.210168,-53.597024,0.046888,101.807192,382,64,297.891955,64.803881,-66.221052,0.061398,131.024934,380,64,665.431599,56.080134,-51.450978,-0.127917,107.531112,349,59,288.600222,44.759243,-51.056254,-0.034910,95.815497,386,59,293.933908,36.468250,-30.264191,-0.074750,66.732441,371,77,166.316488,39.220453,-32.248317,0.060214,71.468770,360,95,172.690073,39.625311,-49.021018,0.080707,88.646329,384,86,269.278448,46.785458,-37.903160,-0.045853,84.688618,379,96,188.258722,38.422634,-35.225512,0.032401,73.648146,372,92,178.455919,26.921969,-27.909535,-0.024167,54.831504,371,151,110.739507,36.489842,-38.230585,0.046775,74.720427,378,142,196.174988,32.113289,-33.154845,-0.046166,65.268134,375,140,150.809828,47.713149,-45.890882,0.039271,93.604031,378,141,186.325845,38.878308,-40.586193,0.022679,79.464500,380,151,167.023319,22.885176,-15.507338,-0.017324,38.392514,390,67,48.633487,64.822267,-62.668949,-0.045778,127.491216,372,62,610.302126,62.371577,-60.010224,0.053996,122.381801,371,64,679.753587,33.715821,-25.227162,-0.052530,58.942983,373,64,97.471175,76.632448,-75.022868,0.060264,151.655316,381,63,1049.328153,23.097820,-21.092394,-0.032220,44.190215,379,94,93.643927,41.105735,-44.568518,-0.078709,85.674254,387,77,220.473072,46.976072,-37.469186,-0.010007,84.445257,371,78,268.608547,25.904394,-22.671643,-0.038264,48.576036,380,100,70.402579,54.287091,-58.322601,0.007764,112.609692,378,80,415.357223,23.680242,-24.399460,-0.021362,48.079701,375,161,84.824757,40.367248,-41.254948,-0.018770,81.622196,372,151,107.547336,24.228034,-21.630133,0.016233,45.858167,375,141,78.166299,24.998571,-25.326079,-0.028359,50.324650,374,146,96.193804,39.687202,-38.640925,-0.011524,78.328127,368,145,211.391040,116.990545,-126.959265,-0.206044,243.949810,363,65,1405.092062,121.652013,-111.744134,-0.227561,233.396147,367,64,1747.048438,87.119877,-90.971926,0.025710,178.091804,385,64,1149.800476,126.347194,-104.822866,-0.006614,231.170060,374,64,1843.872613,117.266630,-108.554851,0.192153,225.821481,377,63,1406.002911,91.035131,-85.256079,-0.048915,176.291210,380,84,609.931082,73.490572,-61.861500,-0.086485,135.352072,359,79,666.865023,65.573126,-64.329473,0.020438,129.902599,389,83,483.508875,65.933587,-74.482525,-0.193480,140.416112,386,89,784.479846,103.956135,-88.818559,0.144996,192.774694,387,88,774.700412,55.783214,-51.419974,0.051529,107.203188,378,145,301.696519,62.890605,-59.506414,0.004918,122.397019,380,141,344.487802,66.170392,-69.539266,0.001809,135.709658,376,147,416.831891,58.023957,-60.536059,0.004453,118.560016,373,137,368.777399,100.570186,-96.053880,0.077478,196.624066,384,156,855.756604,right-hand
66.543454,-69.620889,0.374641,136.164343,363,57,564.023989,68.239176,-70.382738,0.234251,138.621914,382,58,500.274160,84.028829,-93.040304,-0.050690,177.069133,382,63,1349.064943,113.714547,-104.449078,-0.208870,218.163625,359,65,1520.160953,69.186048,-72.853704,-0.013102,142.039752,384,65,617.515871,57.965085,-62.400321,0.013385,120.365405,377,96,354.039713,46.536986,-54.773507,0.132909,101.310493,366,93,299.131414,65.995676,-63.043272,-0.019628,129.038948,349,82,579.187390,142.272529,-149.887688,0.042434,292.160216,384,97,1386.978684,75.885157,-64.422549,0.013645,140.307706,375,94,441.448173,38.647997,-37.864092,-0.048309,76.512089,381,147,245.880024,47.990038,-46.080186,0.014023,94.070224,375,149,291.247800,82.178287,-79.966540,-0.024341,162.144827,376,148,617.800932,143.655617,-136.524180,-0.043450,280.179797,380,148,1841.754709,114.468547,-119.533782,0.077690,234.002329,374,153,1018.447643,35.510863,-43.033372,-0.089990,78.544235,379,54,230.895277,68.020500,-65.152000,-0.128010,133.172500,373,64,522.617270,110.126431,-97.487965,-0.155945,207.614396,376,64,1433.912105,57.000692,-57.659234,0.007734,114.659926,372,60,404.912272,31.604323,-32.873285,0.054527,64.477608,373,59,156.074500,30.124537,-28.928989,-0.021414,59.053526,379,95,136.536657,49.042785,-47.449391,-0.130300,96.492175,366,93,321.549979,66.107473,-50.259035,0.114935,116.366508,366,83,459.334811,43.433090,-45.407504,-0.050318,88.840594,362,87,214.182669,48.297753,-45.948044,0.028084,94.245797,382,102,211.410498,27.191332,-27.852424,-0.024679,55.043756,376,148,98.987571,39.270865,-43.886888,-0.039423,83.157753,374,147,215.610047,30.545518,-27.807009,0.032636,58.352527,375,145,124.634126,37.823695,-38.970213,0.018405,76.793908,377,152,172.560327,51.418373,-53.473355,-0.029658,104.891728,370,143,223.329559,64.907252,-70.190447,-0.092212,135.097699,374,69,912.535408,57.853595,-61.869836,-0.127176,119.723431,377,66,469.051671,74.850926,-74.405251,0.055021,149.256177,378,66,649.496682,56.805656,-51.297133,0.029887,108.102789,372,64,335.785527,59.558009,-63.644168,0.092564,123.202176,389,62,557.346207,58.080774,-71.290082,-0.045893,129.370856,398,76,492.935545,42.482592,-43.583524,-0.047637,86.066115,381,84,246.622611,52.750480,-62.490068,-0.019204,115.240548,392,81,340.043528,40.625660,-43.014922,-0.026872,83.640582,366,89,200.235516,84.731336,-81.326742,-0.029365,166.058078,384,92,596.362956,44.403166,-43.139725,0.002726,87.542891,376,143,238.831747,50.536009,-53.578764,-0.037519,104.114773,371,152,389.370021,40.315612,-39.875258,-0.003947,80.190870,377,149,199.671931,36.251561,-39.243849,-0.018157,75.495411,374,151,177.951652,83.003268,-82.741035,0.003269,165.744304,374,148,1061.178495,16.595313,-19.739063,-0.006115,36.334376,371,68,50.532872,98.319644,-93.004339,-0.003325,191.323983,380,65,921.503834,86.745249,-87.753144,-0.036106,174.498393,370,70,1350.821694,32.057666,-30.881158,0.004892,62.938824,375,56,100.776847,99.117994,-95.853014,-0.020190,194.971008,372,66,577.131266,23.879804,-25.591683,0.032084,49.471486,378,92,56.494774,83.098761,-70.251575,-0.046179,153.350337,345,79,458.666449,70.528202,-53.510510,0.121489,124.038712,360,76,631.679673,20.131430,-20.601801,0.000048,40.733231,372,96,65.535247,67.388279,-77.977307,-0.079797,145.365586,374,92,327.530480,21.645823,-21.909764,0.025127,43.555587,373,151,70.371862,64.274795,-63.535329,-0.001268,127.810125,374,153,377.425364,64.066494,-60.549713,0.033737,124.616207,380,139,308.106848,21.523366,-22.791199,0.041766,44.314565,373,146,74.781120,41.587654,-43.031878,-0.024917,84.619532,369,135,272.945633,115.523612,-146.348889,-0.235115,261.872501,370,66,1812.546308,128.975731,-156.217612,-0.058644,285.193343,374,65,1691.310387,113.279920,-107.228488,-0.137966,220.508409,360,67,2012.735100,171.094412,-175.977291,0.188612,347.071703,377,64,2847.525030,103.526720,-110.474496,-0.339383,214.001216,380,60,1324.697119,81.875043,-90.110966,-0.045551,171.986009,372,84,724.445804,74.856554,-64.541197,0.006105,139.397750,362,85,672.317778,99.079115,-93.476719,0.057527,192.555834,369,85,1199.717554,95.465845,-90.769988,0.169842,186.235833,368,84,1229.601196,65.860050,-78.400492,-0.181639,144.260543,379,93,597.329551,81.715144,-82.499683,0.047422,164.214828,372,148,354.534907,59.373823,-56.278609,-0.007911,115.652432,379,145,325.870132,74.665240,-76.112147,0.005071,150.777388,373,148,681.273084,67.287904,-69.383560,0.084208,136.671464,368,142,610.751973,167.619034,-163.314167,-0.068766,330.933201,365,151,1168.925473,null
62.491744,-69.479449,0.108567,131.971193,371,55,648.980328,88.758778,-78.950445,0.031041,167.709223,392,56,703.083494,150.146674,-148.188817,-0.028309,298.335491,382,62,1071.260048,126.998673,-129.607298,-0.443549,256.605971,380,63,1714.376029,73.097382,-74.409298,0.253881,147.506679,411,60,445.699670,49.442557,-51.230426,0.060968,100.672983,379,91,329.450218,58.146609,-59.105451,0.062298,117.252060,378,93,396.571928,94.880706,-113.316713,-0.061773,208.197418,368,84,614.396058,113.908621,-131.933540,-0.042952,245.842161,371,87,940.969692,52.613907,-48.326520,0.056425,100.940428,374,92,329.816012,41.758342,-42.408720,0.037534,84.167063,372,143,257.904077,55.526525,-58.871948,0.022358,114.398472,375,149,273.889067,43.032607,-41.943835,-0.063727,84.976442,372,146,294.581202,91.582821,-96.829983,-0.101393,188.412805,370,148,953.591487,51.536704,-53.195485,-0.037216,104.732189,363,148,400.393934,39.219004,-42.449052,0.072240,81.668056,367,57,243.718150,58.268506,-48.293875,-0.043789,106.562382,379,62,209.950217,60.124934,-61.868761,-0.072505,121.993695,377,61,313.097811,51.110117,-45.272266,0.076444,96.382383,383,52,280.840136,33.836493,-33.697757,0.169902,67.534249,393,60,176.463103,26.796784,-26.222873,0.021841,53.019656,396,89,84.475497,42.916230,-42.348416,0.049791,85.264646,372,96,130.979194,41.968154,-51.130151,-0.037297,93.098305,372,84,220.968062,38.195070,-38.524447,-0.010763,76.719517,373,96,167.490313,40.652486,-43.232639,0.035177,83.885125,373,92,240.621611,23.935394,-23.957818,0.008036,47.893212,376,153,74.078495,27.752640,-26.209122,0.040027,53.961761,388,148,89.882280,26.951656,-30.366714,0.036205,57.318370,380,144,95.460166,34.606539,-34.920961,-0.033908,69.527500,371,152,130.699797,31.405736,-28.252041,0.062986,59.657777,377,153,113.766979,82.558126,-84.264839,-0.105177,166.822966,377,65,799.433794,118.613863,-107.911904,-0.185308,226.525766,375,66,1271.852881,112.269811,-104.338421,-0.100377,216.608232,373,66,2182.597046,106.676375,-100.404091,-0.169772,207.080466,362,64,428.563999,70.299468,-61.198315,0.007237,131.497784,386,61,520.198531,48.245464,-43.235421,0.035292,91.480885,357,76,287.415705,63.600417,-75.240173,-0.049167,138.840589,389,77,526.898332,58.082472,-74.919206,-0.110387,133.001678,408,68,801.463905,81.471107,-72.411780,-0.031502,153.882888,382,89,260.065810,48.583527,-46.523536,-0.028184,95.107063,364,90,256.839186,40.461946,-40.279930,0.055316,80.741876,370,147,229.639369,35.763270,-36.925785,-0.020748,72.689055,372,145,138.469658,41.075526,-44.834725,0.000619,85.910251,373,140,299.652644,30.524504,-29.977650,-0.008737,60.502154,376,141,82.484075,50.844267,-50.214127,0.049589,101.058393,378,153,284.970629,18.202144,-16.521710,-0.068492,34.723854,356,65,46.130142,61.167993,-55.999218,0.205898,117.167211,379,67,684.054518,84.857970,-81.051222,0.231660,165.909191,383,67,1292.958061,35.147545,-41.697947,-0.088815,76.845492,377,64,200.105530,75.210727,-72.510434,-0.037160,147.721161,375,66,989.919045,34.399928,-33.238890,-0.000779,67.638818,370,99,115.538097,42.758959,-39.205060,0.032221,81.964019,379,71,291.421799,56.181891,-41.327285,0.116123,97.509176,343,70,486.359479,31.592606,-36.079288,-0.009930,67.671894,385,92,114.140630,68.678483,-55.075856,0.094527,123.754339,341,81,472.944538,24.242801,-24.711596,0.003387,48.954398,375,150,67.672161,42.689016,-41.784688,0.025169,84.473704,385,140,140.747818,36.766617,-35.402098,-0.060079,72.168715,373,139,198.451845,26.487527,-23.472973,0.030423,49.960500,373,139,75.457357,56.352931,-53.070366,0.070356,109.423297,376,133,326.738776,91.151728,-98.926623,0.494295,190.078351,404,60,1156.076987,132.661012,-151.017267,-0.125563,283.678279,375,66,3165.015132,132.631703,-112.200510,-0.023554,244.832213,371,65,2011.510029,134.477840,-143.382950,0.276806,277.860791,370,66,3111.677718,98.160575,-109.118395,0.036500,207.278971,372,64,1533.313955,83.033827,-81.192779,0.161234,164.226607,364,89,657.384808,91.846785,-88.961398,0.040484,180.808183,366,74,1218.124480,72.557840,-85.057731,-0.094263,157.615571,386,79,822.568512,86.249338,-90.242508,-0.052781,176.491847,341,76,1196.917955,85.738731,-81.005095,0.249066,166.743826,391,89,810.598549,52.794082,-50.008297,0.057969,102.802379,377,144,282.517961,58.330241,-59.480920,-0.011853,117.811161,372,142,374.312006,69.818691,-71.599325,-0.023969,141.418015,379,143,445.477654,68.575872,-72.099480,-0.067156,140.675353,372,142,521.531829,58.616625,-58.806939,0.016061,117.423564,377,141,427.093978,tongue
58.605013,-56.099454,0.254701,114.704468,383,54,501.660572,73.056546,-58.638060,-0.104631,131.694606,371,53,520.023120,187.915777,-190.999215,0.067713,378.914992,378,65,2547.692928,105.762230,-118.312505,0.042441,224.074735,355,63,1427.579240,61.603152,-55.539359,-0.028159,117.142511,375,65,511.214073,63.873094,-57.228436,-0.070276,121.101529,383,100,499.347282,53.914879,-53.264858,-0.029596,107.179737,389,99,251.275863,141.748869,-102.819025,0.108423,244.567894,356,98,1362.007587,160.724196,-149.626951,0.032948,310.351147,361,97,2021.758418,87.216003,-90.930361,-0.056940,178.146365,362,95,740.140057,52.194371,-49.103317,-0.082328,101.297687,372,143,409.889463,44.385448,-43.324864,0.002765,87.710312,367,150,255.037504,98.668915,-89.971746,-0.025625,188.640661,367,134,731.242165,164.999873,-174.105881,0.003289,339.105753,377,145,1976.357184,114.707358,-105.086769,-0.072191,219.794128,374,149,898.411013,34.269695,-32.153578,-0.071690,66.423273,388,57,165.108620,64.357870,-68.539808,0.079605,132.897678,366,60,373.508980,92.833153,-86.833856,-0.038528,179.667008,370,65,859.451044,45.062406,-42.131645,0.050793,87.194051,367,61,249.847901,28.710524,-37.975948,0.012260,66.686472,377,62,155.732160,33.168762,-30.119370,-0.007948,63.288132,366,94,109.698299,67.301593,-54.744100,-0.043258,122.045694,377,99,335.858118,68.410285,-58.064462,-0.023496,126.474746,364,89,394.223040,38.595744,-42.908590,0.014895,81.504334,370,100,184.101812,44.165697,-45.801918,0.009551,89.967615,377,100,268.688077,27.212199,-28.570825,0.005779,55.783024,370,148,80.130341,49.996569,-50.885645,0.008632,100.882214,375,143,292.295490,38.032988,-37.900507,-0.033279,75.933496,372,142,219.110718,36.829278,-38.570164,-0.059707,75.399443,374,142,148.724527,38.050364,-38.204272,-0.035176,76.254636,365,140,168.389413,78.939640,-77.241534,0.077046,156.181174,370,64,553.860745,90.277167,-92.515912,0.113013,182.793079,384,63,715.251794,82.910315,-81.391293,-0.033352,164.301608,364,59,618.143093,73.090645,-70.553261,0.004563,143.643906,387,57,521.116928,69.775085,-77.781144,0.082226,147.556229,368,65,560.494300,60.675301,-61.224511,-0.003813,121.899812,376,93,468.025423,61.025391,-57.305480,0.089685,118.330871,382,100,485.801475,43.064337,-52.594984,-0.049578,95.659322,382,100,277.180614,52.587991,-41.302881,-0.012981,93.890872,364,95,257.729607,126.909775,-120.056438,-0.037239,246.966213,383,95,911.208539,46.398869,-47.412195,0.008061,93.811064,381,141,290.581590,57.179237,-52.977281,0.002763,110.156518,372,133,310.866841,41.195520,-38.054992,0.035475,79.250511,389,142,195.259848,51.831931,-47.036776,-0.020948,98.868707,373,140,172.044323,76.102026,-71.549640,-0.032362,147.651666,377,147,772.640408,15.714467,-15.170666,-0.040021,30.885133,383,65,41.196141,75.213121,-81.678962,-0.006870,156.892083,369,58,721.493814,81.166326,-81.795999,-0.134083,162.962325,373,63,805.633435,30.122077,-27.962192,-0.027926,58.084270,377,58,99.523250,58.439468,-72.632946,0.047146,131.072414,370,61,628.630115,24.676093,-25.561883,-0.004725,50.237976,369,93,71.682429,65.077374,-71.025778,0.144131,136.103152,374,94,422.368603,51.013163,-46.502038,-0.048550,97.515201,354,94,362.661102,28.523061,-32.985236,-0.039481,61.508297,378,105,112.749321,90.065345,-97.343987,-0.005170,187.409333,378,99,563.653231,27.976791,-26.772017,0.037380,54.748808,377,159,103.005409,54.339707,-52.690686,0.092499,107.030393,369,140,391.563102,47.459449,-47.038587,-0.020694,94.498036,375,146,299.864117,30.056635,-28.416459,-0.018594,58.473095,371,137,82.420362,53.980149,-50.853352,0.021670,104.833501,374,137,358.897747,136.446551,-109.075654,-0.090280,245.522205,377,58,1592.707622,118.001087,-118.766690,-0.068551,236.767777,377,58,1419.889775,113.570022,-124.623754,0.014561,238.193776,360,62,1626.477013,82.673654,-94.168090,-0.133614,176.841745,369,59,893.620968,104.060801,-99.488221,0.344393,203.549022,390,55,1852.593519,82.368361,-97.651395,-0.238851,180.019756,351,92,675.101582,86.395586,-69.985557,0.163890,156.381143,374,85,529.205890,93.528616,-90.265109,0.175339,183.793724,364,90,1074.162752,81.717502,-77.569543,-0.001569,159.287045,364,95,604.171899,101.220354,-107.650856,-0.061538,208.871210,371,109,1129.660998,60.779447,-61.743265,-0.111677,122.522712,379,142,378.407678,56.193388,-61.499164,0.047180,117.692552,384,145,321.893843,76.332885,-72.222646,0.044157,148.555531,379,139,683.411197,70.081385,-66.207038,-0.018795,136.288423,371,141,559.101035,108.687257,-106.042810,-0.014603,214.730066,368,142,1463.077770,null
64.722088,-73.693487,-0.404413,138.415575,362,60,651.439767,68.910943,-76.870325,-0.118836,145.781268,367,52,622.981223,175.296922,-172.864778,0.338213,348.161701,375,62,2321.390452,144.374026,-156.029875,0.447052,300.403900,383,65,3585.504380,82.668273,-81.715519,-0.052019,164.383793,371,63,973.584516,56.914677,-61.289408,-0.089655,118.204085,372,90,392.208792,53.355317,-54.896275,-0.007198,108.251591,372,96,267.413376,186.806903,-147.100167,-0.056057,333.907070,362,88,1046.080939,103.008709,-121.921088,0.237673,224.929797,398,81,1527.189766,48.864852,-58.376100,-0.009243,107.240951,377,87,449.417270,47.407427,-43.817044,0.060946,91.224471,379,147,256.307274,47.899089,-48.512488,0.024558,96.411577,369,151,220.914685,104.347871,-89.193373,-0.044937,193.541244,370,148,515.791329,117.361187,-125.524236,-0.000946,242.885423,376,150,1315.779900,54.249349,-54.047786,0.013028,108.297135,367,149,383.352476,40.563974,-36.633875,-0.021894,77.197849,374,59,169.931445,113.286530,-122.081449,0.069176,235.367980,377,67,2444.946302,87.440285,-81.944085,-0.279825,169.384369,370,67,1250.794013,43.355904,-53.571665,-0.034240,96.927569,368,62,253.030199,45.855085,-40.628514,0.012429,86.483599,379,61,224.116872,32.377800,-30.770973,-0.033820,63.148772,380,97,140.408641,84.147879,-79.132679,-0.051449,163.280558,400,68,878.737023,59.936124,-64.734328,-0.012243,124.670452,364,72,519.536770,41.567612,-41.045221,-0.068804,82.612832,380,90,178.570324,43.613029,-43.826466,-0.030039,87.439495,370,101,289.215230,26.792977,-27.138861,-0.004247,53.931837,364,139,73.224344,32.174628,-31.485429,-0.038322,63.660057,373,141,118.490242,37.058496,-39.073464,0.046578,76.131960,382,147,90.239105,31.109076,-29.461470,-0.020924,60.570546,367,152,111.127599,35.970701,-35.620080,0.034346,71.590780,373,145,164.322293,59.007977,-62.510751,-0.110226,121.518728,369,64,599.450903,72.020213,-70.842267,0.099416,142.862480,367,65,683.872250,78.066609,-76.035227,-0.170995,154.101835,375,66,629.742234,77.171620,-75.098325,0.247415,152.269945,389,64,375.095214,89.662280,-89.351889,0.050885,179.014169,369,65,1427.846377,40.200649,-54.303169,0.019087,94.503819,393,89,260.942721,73.553375,-58.186465,0.027512,131.739840,397,79,306.789645,57.289186,-70.433919,0.037555,127.723106,392,79,283.432587,81.178986,-59.534236,0.018180,140.713223,374,100,242.012381,60.500802,-62.850873,-0.021329,123.351675,367,75,509.274965,58.266709,-62.051958,0.032350,120.318668,378,143,258.918307,56.470277,-57.356394,0.018479,113.826671,373,146,254.803129,54.130054,-56.618545,0.027739,110.748599,385,139,151.592466,38.937760,-38.361293,-0.017456,77.299053,366,144,144.676227,61.541305,-64.393617,0.002857,125.934922,374,150,436.548843,22.183372,-20.108931,-0.035742,42.292303,386,51,35.885445,129.450387,-125.590128,-0.336229,255.040515,367,66,2826.483396,82.587279,-81.846762,0.178886,164.434042,380,66,987.842707,28.500575,-26.764459,-0.026147,55.265034,365,62,103.800977,63.508589,-65.588099,0.054661,129.096688,374,68,719.036750,30.314275,-27.747467,0.022184,58.061742,370,111,106.451239,84.134603,-62.988145,-0.157427,147.122748,361,68,1008.400695,53.995796,-50.263401,0.054394,104.259196,382,81,378.342080,24.178387,-25.146442,-0.053951,49.324829,362,97,73.233980,46.012267,-42.554195,-0.029090,88.566462,381,72,311.584568,22.579006,-20.775437,0.003976,43.354442,379,141,64.959417,45.376840,-42.896035,-0.008598,88.272875,384,147,236.613847,37.158255,-38.880707,-0.037560,76.038962,378,140,174.782207,22.559504,-22.501635,-0.020054,45.061139,375,140,83.839219,33.573390,-30.356284,-0.035807,63.929673,379,141,124.194024,137.970751,-115.630526,-0.055835,253.601277,378,61,1688.573217,104.415531,-102.711130,-0.041531,207.126661,390,61,1000.460869,140.644581,-120.359036,0.164384,261.003616,362,63,1693.541819,119.705701,-110.758531,0.209098,230.464232,373,61,1636.034393,201.498162,-212.560100,0.500415,414.058262,384,67,5038.865144,82.131535,-68.440082,-0.053135,150.571617,364,82,658.828139,52.209178,-56.673452,-0.038837,108.882630,362,79,379.015360,71.832314,-85.594430,0.012631,157.426744,376,85,668.972549,72.293953,-74.126111,0.087084,146.420064,368,91,623.956174,139.027213,-121.404571,0.157399,260.431784,399,68,1846.109574,53.942649,-53.836960,0.037911,107.779609,374,142,211.376264,43.889575,-39.385512,-0.020376,83.275086,377,144,182.435619,85.403996,-79.943523,-0.035461,165.347519,377,148,413.863896,68.758715,-63.873267,-0.001870,132.631982,373,147,317.228781,55.321935,-59.961786,-0.047792,115.283721,374,146,459.388308,left-hand
75.449867,-70.572763,0.043930,146.022629,359,53,615.037382,63.803508,-87.238319,-0.494215,151.041827,395,57,517.031753,307.574093,-266.153408,-0.605079,573.727501,382,60,5392.546965,187.351182,-144.850931,-0.151313,332.202113,373,67,2276.748349,67.387900,-64.031316,-0.180904,131.419216,377,61,624.214290,67.186512,-54.503138,-0.024179,121.689650,385,96,304.436225,47.223995,-58.269681,-0.080935,105.493676,354,98,274.276253,241.654101,-163.688267,-0.007354,405.342368,367,86,1623.543580,141.414540,-103.011378,0.041801,244.425918,378,87,1100.057726,47.182280,-59.766192,-0.037979,106.948471,382,92,417.903056,46.662454,-44.905551,0.034797,91.568005,372,146,301.638898,54.527588,-49.554173,-0.111085,104.081760,375,147,290.710956,108.736547,-110.742121,-0.025850,219.478669,377,136,476.639056,96.716673,-97.661788,-0.001579,194.378461,373,153,796.204465,84.714897,-86.441000,-0.037220,171.155897,379,150,692.493087,34.860828,-29.588741,-0.077034,64.449569,365,59,145.762947,86.502196,-97.574533,-0.176737,184.076729,369,63,889.458240,74.354763,-70.469969,-0.135822,144.824732,360,60,567.096240,39.055675,-40.220484,-0.007450,79.276158,379,61,225.508130,48.089599,-36.427117,-0.252927,84.516715,364,58,168.666333,22.421156,-20.666901,-0.019754,43.088057,375,96,77.954840,50.271049,-65.968693,-0.078262,116.239741,381,73,441.641472,57.101949,-47.239958,-0.032879,104.341907,378,89,280.895245,30.357225,-26.867507,-0.048277,57.224732,378,96,132.260140,37.802073,-35.644765,-0.094580,73.446838,373,104,211.798128,21.803516,-22.550266,0.010697,44.353782,377,148,65.532244,30.269110,-31.463209,-0.009947,61.732319,378,146,127.977232,34.106810,-35.201518,-0.021079,69.308328,380,148,113.237669,33.737541,-35.542333,0.013785,69.279874,367,152,129.117252,43.806730,-42.878205,0.025308,86.684935,372,145,173.417490,77.492749,-79.501254,0.139610,156.994003,373,68,534.883684,175.872857,-142.137357,-0.334629,318.010214,377,60,1374.775321,110.897042,-117.699494,0.242390,228.596536,364,61,831.901605,183.116554,-163.002203,-0.455737,346.118757,387,60,1805.495576,68.862347,-75.331476,0.078626,144.193822,380,60,601.416207,35.861011,-45.998805,-0.036095,81.859815,379,83,205.590916,137.850873,-100.516155,0.019549,238.367028,378,85,455.582090,61.709517,-72.918696,0.077432,134.628213,393,84,285.175203,129.106320,-85.017127,-0.013015,214.123447,365,89,499.332349,61.407395,-57.691800,0.058793,119.099195,365,92,333.681721,35.588996,-33.789027,0.003875,69.378023,373,149,98.279141,49.903768,-53.413890,-0.003083,103.317658,381,141,177.348745,39.564496,-39.791530,0.063258,79.356026,371,144,99.907691,67.045243,-62.441923,0.031853,129.487165,379,140,167.641735,62.732421,-66.383623,0.047449,129.116044,369,148,337.228109,29.490722,-26.790285,0.095721,56.281008,370,62,69.116251,76.311322,-77.330601,-0.086446,153.641923,369,68,918.464935,84.946647,-78.320042,0.164259,163.266688,373,68,705.026321,30.212174,-22.047131,0.264009,52.259305,392,64,88.666865,51.804058,-55.593363,-0.320396,107.397421,385,65,386.508388,26.689948,-26.853764,0.004852,53.543712,381,96,64.476119,60.603889,-55.614156,0.006260,116.218046,368,80,515.116067,68.316354,-60.063893,-0.018306,128.380247,376,82,391.682357,23.786117,-22.644333,0.027354,46.430450,391,96,82.807553,31.746020,-36.990708,-0.076024,68.736728,374,83,211.235149,26.382474,-24.542468,0.004674,50.924942,384,158,91.748857,35.470934,-37.101740,0.009971,72.572674,383,147,146.825158,27.542021,-27.701231,-0.045661,55.243252,373,148,96.022322,31.057248,-31.022453,0.001442,62.079701,381,145,91.902381,21.681577,-21.798408,-0.029842,43.479986,375,139,63.826892,154.525773,-137.653389,-0.286844,292.179162,385,57,1700.731504,145.649605,-137.907868,-0.398917,283.557473,360,63,2299.991915,173.615718,-163.144829,-0.469388,336.760547,377,58,2038.970462,129.727532,-144.347649,0.036901,274.075181,382,64,1752.671678,88.349960,-78.428431,0.453799,166.778391,390,62,1123.173279,93.818480,-77.632862,-0.151876,171.451343,362,86,666.169907,80.535502,-73.782333,-0.062239,154.317835,363,77,731.138153,94.189829,-72.821510,0.038400,167.011339,358,83,713.000759,77.447803,-76.115116,-0.263856,153.562919,379,82,711.186687,90.430983,-94.657697,0.062976,185.088680,377,85,717.479658,74.258453,-71.932529,0.077932,146.190983,363,144,348.785730,47.239017,-47.604095,-0.070202,94.843112,374,150,199.999545,50.857302,-54.520515,-0.033033,105.377817,368,145,311.924928,57.079165,-58.562028,-0.129062,115.641193,368,151,283.069686,77.548276,-77.134324,0.054368,154.682601,376,151,508.685064,null
53.574441,-57.044367,0.191728,110.618807,385,58,447.741267,58.900823,-56.779818,-0.105785,115.680641,374,55,440.105222,92.834332,-94.684476,0.133151,187.518809,378,64,1754.314161,86.904097,-88.194142,0.002149,175.098239,367,60,987.731544,61.253592,-59.800210,-0.104830,121.053802,377,61,403.250583,57.679819,-66.239942,0.022964,123.919760,392,96,391.338270,57.616151,-55.954578,-0.016037,113.570729,381,99,334.548081,73.787711,-61.248772,-0.150404,135.036484,382,78,646.549122,69.395492,-60.168619,0.002076,129.564111,381,87,617.195522,80.052830,-77.095057,-0.021419,157.147887,373,106,511.542625,44.545921,-46.950775,-0.047517,91.496696,370,143,281.753656,64.303169,-65.296526,0.000919,129.599695,368,147,325.578065,77.289205,-75.138145,-0.020043,152.427350,379,149,553.911407,97.130258,-93.862627,-0.027591,190.992885,372,159,1523.351682,100.719788,-99.219910,-0.005475,199.939698,373,159,1014.446553,42.964777,-40.427611,0.068514,83.392388,381,60,230.173100,83.397816,-84.799467,0.347824,168.197283,382,66,1204.862840,80.450259,-86.842736,-0.052624,167.292995,382,65,843.627340,52.043324,-58.522218,0.050468,110.565541,377,64,306.749236,39.916918,-37.514307,-0.042188,77.431226,361,59,241.875980,32.564249,-30.206477,-0.026462,62.770726,361,89,133.685252,65.263333,-54.311759,0.048348,119.575093,375,74,468.837384,51.285603,-41.779339,-0.070070,93.064941,368,82,305.174982,32.896290,-37.079478,0.053711,69.975768,370,91,166.546072,33.597732,-37.089521,0.031891,70.687253,384,99,166.943218,30.596098,-31.667837,-0.001022,62.263935,375,143,76.312240,35.557584,-36.514574,0.028054,72.072158,376,145,151.350400,42.234013,-44.343537,0.004049,86.577549,372,150,199.428247,30.539212,-27.563976,0.057212,58.103189,380,143,124.640785,43.695394,-41.294551,0.004407,84.989945,365,153,184.031225,36.319098,-25.363073,-0.052340,61.682171,353,63,124.864813,55.423556,-48.555860,-0.034209,103.979416,376,64,483.792694,47.952684,-46.573991,0.011273,94.526675,373,60,249.189166,62.670926,-47.121942,0.067477,109.792868,370,62,415.987918,40.588578,-45.076824,-0.041919,85.665402,364,62,227.091729,20.565571,-20.785836,-0.016791,41.351406,376,87,64.588199,42.857413,-41.370877,-0.103048,84.228290,363,79,188.553224,26.672017,-24.941428,0.025987,51.613445,391,87,108.012519,30.725420,-32.287080,-0.088972,63.012500,360,84,175.643918,36.413411,-32.786220,-0.043978,69.199631,373,95,164.339103,33.741682,-33.274387,0.011297,67.016068,379,163,124.623245,38.580603,-40.672428,-0.004454,79.253031,374,150,240.159835,30.724197,-33.446771,-0.008183,64.170969,380,157,107.933269,49.038426,-52.328952,-0.039725,101.367378,370,149,148.585709,57.732191,-55.465424,-0.002773,113.197616,372,155,486.983125,17.069272,-18.570654,0.003080,35.639926,372,71,49.177237,67.995266,-63.643740,0.031117,131.639007,395,65,522.102168,34.112135,-36.135401,-0.075382,70.247537,367,64,191.376301,36.809373,-33.142050,-0.087055,69.951423,389,57,126.703652,65.370125,-56.857978,0.172780,122.228103,384,60,357.834416,22.442987,-24.104517,0.003741,46.547504,374,95,68.586938,47.761932,-45.739003,0.018411,93.500935,379,81,226.814835,26.971524,-26.693437,0.027121,53.664961,369,90,101.618620,32.521854,-35.347425,-0.058288,67.869278,355,100,114.283258,35.221819,-37.368504,0.053653,72.590323,380,85,159.645382,24.505978,-23.516176,0.000160,48.022154,370,159,94.668117,42.579572,-43.411383,-0.001003,85.990954,366,147,202.674708,28.654524,-27.782016,-0.001388,56.436539,365,151,108.475705,28.874460,-26.555945,0.052323,55.430405,372,140,97.054042,30.638399,-31.643786,0.014328,62.282185,378,147,89.524751,143.669126,-117.023065,-0.016165,260.692191,368,57,1502.991496,104.166353,-99.099338,-0.234400,203.265690,373,58,1073.917041,101.528470,-98.782240,0.043568,200.310710,379,63,1251.371109,86.874987,-97.268973,-0.192809,184.143961,373,62,1023.619706,131.687912,-112.263928,0.286219,243.951839,390,63,1694.866852,98.449499,-88.444120,-0.059390,186.893618,383,91,645.955508,54.218492,-48.494050,-0.074065,102.712542,368,76,336.060715,54.810084,-56.280542,0.009790,111.090626,360,79,401.489026,72.883434,-71.081610,0.174483,143.965044,377,84,479.960330,99.383967,-109.049877,0.069890,208.433844,382,86,982.284542,51.408151,-48.820947,0.000303,100.229098,373,141,316.933707,40.795697,-41.191598,0.062158,81.987294,377,149,177.756677,50.482637,-52.448454,0.018754,102.931091,371,155,322.704883,51.487965,-52.333860,0.001524,103.821825,366,144,298.084793,118.072361,-129.433204,-0.038605,247.505565,375,147,1175.508657,left-hand
65.544067,-48.705676,0.334374,114.249743,374,58,454.421185,61.645587,-60.708934,0.120493,122.354521,384,53,444.765407,130.745254,-131.512280,-0.253644,262.257535,377,62,2461.696962,102.680071,-129.890276,0.212086,232.570347,368,64,1121.797659,74.696764,-69.634036,-0.070380,144.330799,366,66,754.802590,62.873774,-61.819859,0.081429,124.693633,372,100,448.850834,45.323782,-47.703238,-0.007853,93.027020,382,95,323.360366,83.338442,-61.467129,-0.040298,144.805571,345,80,734.760840,189.053435,-204.038023,-0.052515,393.091458,382,99,2501.761327,92.016854,-91.746572,0.114378,183.763425,372,102,944.459943,49.408559,-45.971934,0.043262,95.380493,385,143,282.300130,48.630200,-48.243157,-0.030521,96.873357,373,146,263.058463,51.449228,-55.869184,0.062209,107.318412,374,144,322.871948,154.069474,-156.071904,-0.005718,310.141378,374,142,2125.366351,123.671871,-120.308520,0.140406,243.980391,367,148,1961.340388,35.497013,-28.909089,0.025450,64.406102,366,58,134.106829,53.831174,-53.840424,0.235926,107.671599,371,66,501.086235,60.494589,-51.401495,-0.127796,111.896083,378,61,378.812220,45.338727,-43.765631,-0.107374,89.104358,368,57,285.235170,63.680509,-59.260312,-0.017267,122.940821,370,60,263.884612,26.940709,-27.311548,0.046998,54.252258,368,95,95.874048,44.074671,-48.268065,0.020289,92.342737,369,88,328.105512,45.056069,-44.744780,0.030318,89.800848,372,94,266.874936,45.582865,-49.134934,-0.015140,94.717799,369,99,188.759645,42.592824,-43.618239,-0.090761,86.211063,377,96,216.511705,33.532314,-36.574884,0.033395,70.107198,381,148,122.973539,40.191482,-39.478780,-0.045384,79.670263,378,146,177.194609,40.259621,-39.183737,0.026944,79.443357,375,147,164.659090,39.498335,-40.550329,-0.012716,80.048664,379,149,177.991068,37.846100,-39.090914,-0.057452,76.937013,366,147,186.509585,58.580957,-54.623158,0.021089,113.204116,376,63,477.058847,79.870923,-81.011742,-0.081529,160.882665,367,63,708.576745,69.626813,-70.386010,0.219278,140.012822,382,66,621.012723,38.781458,-50.538370,-0.086801,89.319828,374,58,226.333138,64.945071,-78.365405,-0.168637,143.310476,364,62,550.241490,62.180444,-55.696671,0.021047,117.877115,369,87,391.926942,81.824116,-87.058558,0.018030,168.882673,373,90,453.110836,44.081457,-48.160535,0.112101,92.241992,388,78,271.015030,46.324391,-43.223153,-0.024420,89.547543,366,104,246.589548,88.735827,-97.157474,-0.045256,185.893301,375,93,666.089441,43.086574,-47.777082,0.018516,90.863656,380,143,294.270203,47.151581,-49.425393,0.047264,96.576974,371,144,228.600503,26.637525,-27.692351,0.033714,54.329876,375,145,91.197446,34.037309,-31.569416,0.042966,65.606725,381,134,121.947501,91.243331,-88.793244,-0.013539,180.036576,376,144,901.332129,16.267116,-17.865505,0.030681,34.132621,395,62,41.901562,67.835976,-67.741828,0.170878,135.577804,372,66,698.224890,84.131394,-85.943987,-0.177929,170.075381,374,65,938.768011,32.392085,-23.390402,-0.018366,55.782487,386,66,107.554280,62.908562,-67.115058,0.171387,130.023621,379,66,587.947147,17.680641,-21.288422,0.002129,38.969063,371,96,37.377560,83.740935,-70.626553,0.125285,154.367488,379,92,539.738519,69.451983,-61.537295,-0.045061,130.989277,360,84,496.506608,31.452444,-28.771806,-0.018858,60.224250,367,100,97.180045,54.605361,-59.023611,-0.138760,113.628972,370,94,422.605973,21.151004,-20.757103,0.026610,41.908106,381,150,74.202780,72.212655,-75.077084,-0.049693,147.289739,373,142,542.572990,37.658161,-36.120516,0.023282,73.778677,382,142,180.779970,33.462249,-29.636439,0.039974,63.098688,381,140,105.568394,46.718507,-47.562857,-0.118934,94.281364,379,142,279.192838,75.574608,-72.846915,-0.438005,148.421523,364,54,1018.874305,90.899327,-88.757035,-0.228026,179.656361,371,62,1071.424318,95.158124,-96.685787,0.023704,191.843910,375,63,1559.186269,89.591159,-101.379546,0.065444,190.970705,390,69,1254.477768,94.030292,-93.057529,0.343400,187.087820,407,58,1146.031460,69.973587,-70.453391,0.087334,140.426978,382,92,525.103956,62.467899,-54.286010,-0.064953,116.753909,364,88,470.044148,71.277764,-83.770098,0.000099,155.047862,382,89,829.385779,88.337627,-92.840211,-0.007297,181.177837,361,84,911.921810,99.871000,-109.681530,-0.008806,209.552529,376,100,1074.249195,63.247633,-67.127300,0.099080,130.374932,373,144,350.612728,44.175692,-44.771320,-0.075411,88.947011,377,141,270.038393,71.951847,-73.643658,-0.011059,145.595505,377,139,716.218254,71.475784,-66.996260,-0.026887,138.472043,379,135,430.305986,128.496159,-133.510678,-0.094957,262.006837,377,151,1699.455999,null
65.162733,-54.216029,0.106225,119.378762,352,61,498.259819,94.932556,-88.289927,0.096010,183.222483,360,51,709.672923,96.797831,-113.069865,-0.123438,209.867696,375,64,651.517149,102.592064,-92.833912,0.357257,195.425976,379,65,1213.683271,48.568421,-51.672390,-0.162700,100.240812,367,63,508.935644,55.073861,-49.341428,0.007313,104.415289,380,96,274.135685,49.804935,-43.220785,0.166522,93.025721,371,93,239.553883,87.916190,-78.081978,-0.077596,165.998168,365,96,682.487047,118.023964,-99.471391,0.075745,217.495355,373,96,870.381297,59.551705,-53.820189,-0.116459,113.371894,380,87,450.999080,46.808938,-48.283403,0.055349,95.092341,370,152,277.740421,39.059514,-37.475631,0.010560,76.535145,379,144,224.555016,58.693058,-61.144921,-0.098667,119.837979,374,146,340.281215,113.964844,-113.004336,0.022445,226.969180,379,155,2010.934565,71.240125,-67.647341,0.023154,138.887466,377,158,635.972239,31.310468,-31.725337,-0.000433,63.035804,387,59,182.735215,30.382048,-41.515364,0.123294,71.897412,391,60,162.463272,44.284732,-42.069062,0.021099,86.353795,376,60,278.636422,37.301832,-38.244362,0.118568,75.546194,368,61,216.862534,37.949271,-37.243164,-0.071071,75.192435,374,61,189.401860,34.983598,-35.393269,-0.015160,70.376867,372,93,158.187154,24.326397,-25.491781,0.065555,49.818178,376,93,88.666412,42.131296,-41.911015,0.024267,84.042311,365,94,211.484993,48.628322,-43.723875,0.056709,92.352197,394,97,197.753106,39.059837,-45.490033,0.038470,84.549870,377,98,264.176077,35.505830,-35.327648,-0.008221,70.833478,376,144,111.166060,32.220833,-30.003895,0.012410,62.224728,377,147,91.446392,33.692389,-31.611766,0.035759,65.304155,371,142,101.138431,35.052821,-33.388776,-0.018660,68.441597,375,149,135.647624,46.199563,-47.307108,-0.023662,93.506671,375,151,200.708799,101.934176,-100.779619,0.117543,202.713795,383,68,1349.578050,50.402572,-45.377426,0.196907,95.779999,384,65,272.145094,39.674414,-41.618991,0.144058,81.293405,385,66,226.101084,51.886739,-48.828274,0.002962,100.715014,369,60,280.965990,47.292342,-45.819506,-0.109173,93.111848,361,62,398.292409,76.054023,-65.166966,-0.027762,141.220989,394,75,563.201422,40.637403,-46.310740,0.082433,86.948143,358,88,208.367672,38.051030,-38.599119,0.001779,76.650148,379,95,182.256836,49.653632,-51.212264,-0.088663,100.865896,369,94,211.702806,66.817199,-67.785847,-0.047266,134.603046,371,94,368.486512,43.125181,-43.169101,0.026766,86.294282,371,151,234.269706,52.622659,-54.296465,-0.020003,106.919124,372,148,337.111726,43.492908,-44.536631,0.010595,88.029539,370,139,238.334105,41.869695,-42.881115,-0.077762,84.750810,370,146,130.274840,85.928400,-85.826788,-0.049764,171.755188,375,155,918.240251,19.596665,-18.219612,-0.051010,37.816277,367,64,46.902704,41.878070,-40.770556,-0.078325,82.648626,377,65,351.202851,69.564211,-65.237383,-0.058203,134.801594,372,66,577.928897,23.518276,-25.744550,-0.021490,49.262826,376,66,75.909947,36.788977,-40.436063,-0.201035,77.225040,387,65,224.510086,22.231877,-23.599924,-0.027047,45.831802,379,102,69.757333,36.284752,-29.984871,-0.000377,66.269622,359,89,183.939180,48.216674,-39.266529,0.031698,87.483202,356,84,293.105645,30.593980,-29.223003,-0.048764,59.816983,370,96,106.492573,47.856026,-41.525704,-0.041649,89.381729,380,90,168.147478,24.004139,-25.334260,-0.018922,49.338399,377,155,96.493460,36.305917,-38.434019,-0.014519,74.739936,367,145,195.759732,35.148486,-35.299748,0.009834,70.448234,374,139,213.517083,30.902387,-28.971808,-0.018803,59.874195,369,150,74.733455,41.655769,-40.020172,0.013643,81.675941,376,138,163.201850,90.383466,-92.076302,-0.464312,182.459768,347,55,872.013708,63.594636,-76.401521,0.104863,139.996156,338,59,540.754596,119.109078,-137.969240,0.018799,257.078319,380,66,2333.750561,84.576347,-72.351852,-0.594844,156.928199,384,67,669.786873,69.143296,-69.651411,0.087570,138.794707,382,59,809.784616,106.367013,-96.789940,-0.160482,203.156953,359,91,656.295476,52.200575,-71.116849,0.054577,123.317424,380,89,317.107792,101.302893,-93.755966,0.046037,195.058858,367,79,1096.430873,79.008369,-88.323194,-0.118312,167.331562,361,85,618.388631,76.331511,-67.495287,-0.027453,143.826797,379,94,474.390773,64.094883,-66.649796,-0.048088,130.744679,381,144,396.873444,55.052587,-53.838217,-0.012458,108.890804,375,142,417.790203,66.066460,-64.583400,-0.009781,130.649860,369,143,434.988904,81.502625,-81.735994,0.017045,163.238619,378,146,672.837769,76.473263,-80.327576,-0.030277,156.800839,378,151,511.624357,tongue
69.383877,-74.200285,0.366306,143.584162,379,58,516.970819,59.688406,-63.794284,0.180098,123.482690,397,54,607.205565,58.057998,-58.473013,-0.168354,116.531011,371,66,424.324204,123.568058,-123.785379,0.041192,247.353437,365,67,2051.867628,61.817267,-56.215758,0.153005,118.033025,372,64,478.744791,55.303914,-49.205573,0.169143,104.509488,380,95,288.850199,49.688221,-46.438818,0.006543,96.127039,380,96,359.496451,56.964773,-55.087379,-0.178426,112.052152,372,95,386.544648,139.312565,-170.982849,0.126685,310.295415,379,90,1646.377883,70.048925,-63.712285,0.172775,133.761211,386,99,481.801574,43.295611,-43.462616,0.055042,86.758227,375,150,259.983472,47.123178,-42.494392,-0.028905,89.617570,382,139,227.025805,44.751127,-46.275783,-0.024461,91.026911,365,145,198.777030,99.311549,-101.882265,0.156332,201.193813,375,151,1328.511936,105.223778,-100.831588,0.021909,206.055366,376,151,952.738287,35.452516,-32.604293,0.004949,68.056809,366,57,156.919999,70.898292,-77.735605,0.269557,148.633897,381,66,853.317516,62.308001,-86.247009,0.007901,148.555009,378,67,655.372117,53.297232,-63.323273,-0.108213,116.620506,350,57,284.904259,37.719821,-30.857385,0.129875,68.577206,372,63,177.346648,32.991521,-32.859430,0.020075,65.850951,369,93,117.178838,59.166568,-65.097529,0.160766,124.264097,380,81,524.194776,44.044870,-45.387417,0.051730,89.432288,373,79,305.050387,40.212273,-43.450647,-0.098343,83.662921,368,97,194.150330,48.843930,-43.147886,0.058231,91.991817,361,97,250.030248,30.230605,-28.103366,-0.000912,58.333971,370,141,96.573030,29.851759,-29.940087,-0.004229,59.791845,374,142,140.129937,41.327151,-40.238767,0.022225,81.565918,369,144,127.605619,37.453174,-36.193167,-0.025542,73.646341,378,145,141.486524,35.495067,-37.023667,-0.002718,72.518734,381,151,182.637191,55.608224,-57.635142,0.051361,113.243366,370,68,257.197625,47.651826,-69.926274,-0.069167,117.578100,384,68,297.989039,65.502425,-64.566664,0.068054,130.069088,380,69,401.843743,35.035448,-42.492373,0.034161,77.527821,377,62,192.624939,43.396267,-55.538503,-0.037543,98.934771,374,70,293.678794,47.617990,-52.104048,0.013204,99.722039,354,91,179.819398,57.816374,-58.068966,-0.029565,115.885340,371,92,257.522598,41.293171,-42.818212,0.041609,84.111384,386,78,235.444317,27.449247,-28.731350,-0.035193,56.180597,371,92,134.552535,83.437335,-78.339166,-0.172733,161.776501,371,88,431.883808,39.951472,-42.226648,0.000788,82.178119,375,144,176.263576,36.155807,-33.678860,0.027796,69.834667,378,151,119.955955,29.693094,-30.473820,0.026761,60.166915,369,152,74.305915,36.405433,-37.208910,0.036099,73.614343,374,150,134.630466,74.700365,-74.974184,-0.148580,149.674549,373,147,551.909334,24.926494,-25.872129,0.126160,50.798623,395,61,60.549338,84.173439,-77.676648,-0.228870,161.850086,378,67,1062.937752,72.795710,-63.094004,0.043101,135.889714,376,65,575.208602,52.124314,-33.488983,0.371901,85.613298,376,60,129.627005,73.086841,-70.999285,0.096266,144.086125,374,71,875.174424,21.948645,-19.645920,0.074618,41.594565,372,93,38.646503,71.781443,-55.653983,-0.110586,127.435426,375,83,625.419862,56.118735,-43.848716,0.044936,99.967451,370,81,341.348568,27.131709,-27.479367,0.132270,54.611076,373,96,93.834156,57.233006,-52.468859,0.083421,109.701866,387,78,430.116070,19.242399,-20.580386,0.019678,39.822785,364,152,48.319109,46.372868,-44.276253,-0.054420,90.649121,375,152,250.150065,40.939411,-43.019461,0.010297,83.958871,374,140,121.565328,20.186899,-21.199797,0.009228,41.386696,387,146,59.628628,30.024864,-29.090459,0.038050,59.115323,380,145,112.443402,97.072510,-91.983371,-0.138639,189.055881,369,64,1017.717313,99.591663,-114.123923,-0.243556,213.715586,372,59,1079.457791,77.172318,-89.043505,-0.129894,166.215823,363,64,822.457237,118.325598,-106.703129,-0.141665,225.028727,378,70,1464.392959,158.818888,-121.268977,0.027890,280.087864,359,64,1588.461662,85.068013,-106.447842,0.104188,191.515854,392,85,702.002150,71.676047,-67.611714,-0.130048,139.287761,370,86,601.207938,67.581067,-88.493181,0.026645,156.074248,389,85,535.553441,79.112927,-90.964262,0.019135,170.077188,358,79,955.319523,94.095498,-97.856973,-0.058705,191.952471,364,80,855.112863,76.626975,-72.680967,0.054083,149.307942,369,146,395.797762,48.164516,-52.719370,0.051964,100.883886,373,142,252.682987,73.220924,-75.624605,0.002416,148.845529,374,147,452.544969,55.238247,-55.260146,-0.069578,110.498393,381,147,326.590469,75.498517,-75.537977,-0.049210,151.036494,381,154,646.718356,null
81.558983,-54.571522,0.188625,136.130505,362,58,628.027336,64.843026,-82.823267,0.014536,147.666293,383,43,712.211634,99.655018,-92.070523,-0.307460,191.725541,372,64,887.367232,61.458587,-63.450775,-0.162150,124.909362,367,59,541.627668,75.868829,-56.285626,0.149279,132.154455,393,61,388.961116,48.704763,-42.310523,-0.026534,91.015286,374,94,373.105334,47.216643,-49.648846,0.022448,96.865489,375,94,242.161297,93.411484,-87.435992,-0.013274,180.847476,372,102,772.293386,54.128362,-46.846224,-0.041163,100.974586,368,97,346.120042,49.671160,-61.307847,0.050478,110.979006,382,99,304.154900,45.101794,-48.699397,-0.000870,93.801191,377,143,251.655749,51.185271,-49.511681,0.028595,100.696952,379,147,280.890740,82.312161,-86.185755,-0.077895,168.497916,385,137,714.579232,128.700739,-129.875193,-0.023515,258.575932,372,162,1308.620494,69.885611,-66.697379,-0.016984,136.582990,370,151,583.720742,31.111023,-29.647641,0.160937,60.758664,392,62,126.129706,80.232403,-86.083898,0.170613,166.316301,385,66,749.069159,50.750384,-51.275122,0.240409,102.025506,399,62,387.359407,46.516044,-52.650574,0.062119,99.166618,368,59,285.926464,39.104475,-44.060709,0.028519,83.165184,371,55,231.248123,24.486518,-22.974487,-0.052563,47.461005,374,91,86.321520,50.273403,-61.604755,-0.016571,111.878159,384,84,310.823501,46.407195,-49.829921,0.096030,96.237116,378,93,260.788908,39.274685,-38.034445,0.079149,77.309130,384,97,201.833119,46.144179,-42.746894,-0.013307,88.891074,370,99,272.359402,27.563191,-27.778884,0.007976,55.342076,378,154,88.739523,35.169879,-36.368878,-0.040889,71.538757,372,146,177.032276,35.596113,-35.104554,0.015356,70.700667,370,146,155.402679,34.238119,-35.716040,0.040037,69.954160,381,145,136.499384,39.989946,-45.150383,-0.024784,85.140329,379,148,150.889557,25.844943,-30.658638,0.056084,56.503581,380,62,71.841278,54.723148,-39.603456,-0.035724,94.326605,377,60,202.872016,30.785753,-29.796855,0.108481,60.582608,382,70,144.461341,40.575871,-41.540062,-0.349223,82.115933,371,60,283.911014,58.944590,-51.909156,0.024639,110.853746,384,62,290.664992,24.472224,-30.895736,-0.005000,55.367960,370,98,58.383540,39.900037,-38.051130,0.014443,77.951168,362,98,162.416324,30.431164,-28.402093,-0.011637,58.833258,371,91,115.267472,37.250015,-36.457282,-0.112034,73.707297,370,90,171.105905,34.852597,-42.671936,0.053692,77.524534,385,96,178.965701,56.716699,-54.785763,0.016504,111.502462,382,156,153.799728,53.231849,-53.882869,-0.036458,107.114718,371,154,282.336294,38.701216,-36.866791,0.002611,75.568007,378,144,95.970461,36.821470,-37.945561,-0.066095,74.767031,372,145,224.674782,103.161309,-103.865258,0.010598,207.026567,385,157,642.412063,27.694989,-17.805624,0.005270,45.500613,377,63,44.804567,51.661305,-56.060921,-0.043190,107.722226,379,58,248.160135,33.610672,-34.167935,-0.019975,67.778607,366,56,150.037483,18.541566,-20.582031,0.059474,39.123597,358,55,63.893556,36.697485,-48.384395,0.064961,85.081881,362,63,214.019730,24.179015,-24.770934,-0.009174,48.949949,373,91,82.122354,37.466992,-37.834046,-0.028598,75.301039,372,92,117.764798,24.351026,-26.707731,0.015319,51.058757,375,91,79.684902,19.891394,-21.147130,-0.001173,41.038524,370,103,62.714349,35.321884,-33.879225,-0.002515,69.201109,385,87,131.235692,24.724313,-24.259889,0.017690,48.984202,386,158,82.229422,39.837865,-40.411633,-0.042235,80.249498,364,154,245.215320,25.378111,-25.487719,0.001068,50.865830,372,154,79.057048,19.861283,-21.283302,0.014025,41.144585,383,146,61.724743,49.700858,-45.887193,0.031249,95.588051,371,143,159.305695,82.675821,-79.454002,-0.279803,162.129824,364,58,732.014488,85.828305,-68.608421,-0.216919,154.436726,371,54,623.771656,83.349063,-83.405793,-0.084167,166.754856,373,62,403.932969,93.781081,-89.380249,0.261523,183.161330,382,52,1105.038426,86.220592,-74.285115,0.019031,160.505708,375,56,978.566575,69.160207,-65.856756,-0.205230,135.016963,357,95,515.739214,48.312227,-53.779421,-0.070700,102.091648,366,94,256.464935,51.570080,-59.571514,-0.002635,111.141595,370,96,289.336795,48.305944,-60.804535,0.155325,109.110479,393,95,417.469516,57.477702,-56.705496,-0.156443,114.183198,355,94,446.163140,64.981882,-71.157452,-0.048553,136.139333,368,142,334.508898,44.553241,-46.372979,-0.042500,90.926220,372,147,270.269093,57.188517,-63.327617,-0.101262,120.516134,376,146,312.246868,48.911326,-50.510050,0.090753,99.421376,377,140,417.161555,75.099918,-75.050998,-0.070116,150.150916,378,155,685.980637,left-hand
60.930518,-72.344905,0.231787,133.275423,393,57,695.362650,64.358913,-66.937579,0.270929,131.296492,392,57,542.430069,121.194627,-121.489366,-0.341150,242.683993,374,60,2072.039678,147.486317,-143.900642,0.177636,291.386959,380,68,3237.482183,88.130018,-89.006188,-0.104586,177.136207,395,63,790.647066,67.288996,-61.112484,0.012664,128.401480,383,100,428.769879,65.285659,-78.559741,0.036140,143.845400,373,95,419.385170,103.264204,-100.882193,-0.050564,204.146397,360,86,1128.743897,104.506853,-103.895676,0.203728,208.402529,387,88,1855.325834,94.615913,-91.172545,0.010689,185.788459,374,100,620.807640,55.487220,-54.967022,0.059038,110.454243,375,146,260.501215,52.467904,-52.842423,0.020549,105.310327,375,147,285.693171,69.898608,-67.967093,-0.070843,137.865701,377,146,591.868368,164.034711,-170.109472,0.046517,334.144183,376,141,1918.149981,96.437426,-93.982003,0.029739,190.419429,375,149,1216.178699,28.869044,-30.536396,0.043856,59.405440,374,62,168.747262,97.329652,-86.579074,0.040914,183.908726,387,64,714.262868,62.627918,-60.366555,-0.043981,122.994474,382,64,463.393372,85.639141,-61.310233,0.067267,146.949373,386,61,357.147309,49.345377,-45.623362,-0.025386,94.968739,380,58,311.810871,26.473181,-26.379014,-0.039075,52.852195,380,95,125.499894,59.810573,-65.470723,-0.014101,125.281295,394,89,335.348739,43.851524,-38.097415,-0.113286,81.948939,383,86,240.845842,35.840614,-33.159226,0.051319,68.999840,385,85,170.854830,51.176457,-51.430474,-0.112147,102.606931,380,94,299.931445,22.830131,-22.154650,0.009839,44.984781,378,150,73.510426,48.163218,-47.663933,0.002543,95.827151,372,146,209.288716,31.983941,-32.221050,-0.042448,64.204991,369,146,133.341124,31.198716,-31.697967,-0.000079,62.896683,372,148,139.951415,35.801404,-36.164532,-0.000238,71.965936,377,151,168.834874,89.792482,-90.757755,0.047143,180.550237,376,65,1356.084331,81.180207,-83.828475,-0.060709,165.008682,378,66,633.844088,81.257459,-84.741784,0.303019,165.999243,376,65,1266.185880,62.629526,-50.918033,-0.189763,113.547559,363,63,336.906431,69.310735,-63.780273,-0.201678,133.091008,364,62,603.358599,64.669887,-65.023925,-0.036328,129.693812,381,80,566.966764,52.874453,-55.502137,0.022659,108.376590,378,86,374.816893,61.711838,-71.243595,0.033856,132.955433,396,78,547.150803,35.067795,-33.797501,-0.002788,68.865296,368,93,187.997642,62.182014,-69.650489,-0.095740,131.832504,388,98,472.031586,52.288109,-51.252420,0.007784,103.540529,380,145,267.407408,44.659783,-43.526425,0.001981,88.186208,384,141,203.702910,43.264102,-43.231171,-0.001611,86.495273,367,135,281.702883,36.729277,-33.387428,-0.015559,70.116706,372,143,128.786547,87.151239,-84.193466,-0.040896,171.344705,375,148,793.383281,31.073436,-29.047054,-0.000345,60.120490,366,56,64.902859,131.771674,-138.875720,0.037614,270.647394,386,63,2347.721911,80.027776,-76.597066,-0.100165,156.624842,375,67,1074.448933,35.975139,-31.962659,0.009089,67.937798,370,64,151.028995,95.258310,-90.223384,-0.084410,185.481693,369,64,879.837048,24.639879,-22.001095,-0.037688,46.640974,373,95,51.756868,89.030671,-61.728740,-0.031252,150.759411,358,81,854.995715,64.148488,-61.043233,0.019005,125.191721,362,78,546.284782,52.922978,-45.751086,0.008639,98.674064,369,98,200.735270,83.785060,-62.198036,-0.038290,145.983096,369,95,404.011020,18.844354,-19.133647,-0.002386,37.978001,371,146,31.166380,45.304286,-42.664000,-0.006275,87.968286,371,147,319.933202,40.605302,-41.227705,0.032038,81.833007,376,139,277.625237,34.039568,-33.833642,0.016104,67.873210,372,138,112.270064,70.669943,-72.940584,-0.032702,143.610527,378,139,395.352625,215.015680,-206.067695,-0.826445,421.083375,368,58,3252.054836,113.627605,-120.584116,-0.148570,234.211721,373,61,1997.468056,194.017270,-188.142384,-0.065741,382.159654,376,66,3818.453606,217.377629,-227.136914,-0.025696,444.514543,381,65,3405.734861,117.752833,-137.835047,0.086761,255.587879,378,63,2156.941890,174.541593,-213.737692,-0.351829,388.279285,358,84,1625.353775,70.632601,-65.511817,0.043517,136.144418,349,78,723.675071,123.506117,-120.090699,0.223108,243.596816,389,80,1726.522328,112.883558,-135.965433,-0.038067,248.848991,375,82,1453.445982,152.962657,-125.202548,0.040532,278.165205,373,92,1372.482822,75.256808,-71.200053,-0.075599,146.456861,372,144,518.711725,50.053117,-50.748758,0.024951,100.801875,376,136,388.505386,68.951765,-69.984185,0.017968,138.935950,373,144,651.245206,70.066770,-70.784212,-0.055153,140.850982,372,137,485.141254,187.495205,-176.657432,-0.066221,364.152637,374,149,1352.930884,null
72.024487,-63.535878,0.121984,135.560365,401,58,540.026583,58.590730,-66.598887,-0.401427,125.189618,363,47,659.184137,128.738350,-118.772618,0.017220,247.510969,371,65,1289.368999,105.010214,-104.554725,0.082879,209.564939,375,65,1874.737849,74.864982,-82.625660,0.096397,157.490642,376,62,517.203338,59.508432,-58.844862,-0.087971,118.353294,368,95,396.697145,86.998300,-84.040931,-0.201702,171.039231,376,97,509.305455,93.506249,-93.339997,0.108699,186.846246,371,89,798.005494,157.623574,-147.971451,0.027327,305.595026,371,87,1347.350160,59.481536,-76.074244,-0.049322,135.555780,378,97,403.305275,56.616298,-59.940792,-0.004774,116.557090,379,148,256.573151,62.528958,-57.567564,-0.076558,120.096522,375,150,252.157894,70.852838,-68.173819,0.047768,139.026657,373,140,528.331979,119.860200,-119.578099,0.079386,239.438300,373,149,1518.534513,71.934698,-69.170829,-0.008110,141.105527,373,149,601.115046,28.700421,-37.626744,0.020644,66.327165,380,58,158.900792,43.799889,-42.423880,0.010946,86.223769,380,53,279.726958,42.504114,-51.822715,-0.082604,94.326829,364,56,289.664999,42.695978,-50.567755,-0.059505,93.263733,375,62,216.446369,31.167862,-33.554311,-0.199323,64.722173,359,66,135.554289,36.036341,-34.384280,0.065035,70.420621,381,92,141.066117,30.939073,-33.077347,0.010302,64.016421,358,93,143.183139,32.807935,-33.222815,-0.073979,66.030749,374,93,164.023134,32.633861,-36.390181,-0.067932,69.024042,380,96,173.490897,49.225665,-49.380838,-0.048095,98.606502,375,100,259.778269,23.078618,-23.334634,0.033864,46.413251,370,143,66.804447,31.108713,-32.739137,-0.002951,63.847850,379,146,103.916874,28.539763,-30.861463,-0.025922,59.401225,383,147,102.370166,29.650010,-32.503567,-0.046581,62.153578,376,141,107.367433,31.953878,-30.090703,-0.023249,62.044581,369,152,121.464935,91.758598,-85.889087,-0.254785,177.647685,371,68,910.114815,71.084637,-73.056379,-0.017982,144.141016,374,65,1186.466151,113.541807,-109.999911,0.124631,223.541719,384,64,2048.450199,55.864597,-51.689706,0.149427,107.554303,371,63,436.177351,100.682379,-97.282007,-0.039782,197.964386,368,66,992.283135,54.468505,-62.061513,-0.017888,116.530019,365,82,393.022200,65.627043,-66.871319,-0.004667,132.498363,400,75,580.817353,56.778354,-76.615192,-0.085520,133.393546,409,76,721.197826,35.307192,-37.255555,0.064039,72.562747,378,83,219.785600,84.453979,-90.340432,0.217814,174.794410,389,88,618.541271,48.365494,-50.634794,0.059555,99.000287,379,139,263.338960,51.944585,-50.562048,0.044311,102.506633,380,141,250.220302,45.921920,-44.384441,-0.038074,90.306361,373,136,337.583660,29.992143,-31.115137,0.038514,61.107280,377,143,125.945694,74.035906,-76.373519,0.053492,150.409426,378,144,493.741310,22.218559,-24.717512,-0.003793,46.936071,397,60,56.698074,58.337574,-60.004957,-0.011515,118.342531,383,65,725.853580,109.122653,-113.418794,0.067823,222.541447,373,65,1986.219123,65.667633,-71.056776,0.003050,136.724408,369,59,330.761431,58.982005,-58.228980,-0.011306,117.210985,377,63,650.642575,32.147331,-31.917716,0.029459,64.065047,382,95,64.953018,45.233958,-40.518880,-0.020708,85.752838,343,84,319.437856,75.322478,-54.802554,-0.001989,130.125032,321,72,704.471718,39.340032,-37.572341,0.023488,76.912372,376,94,145.137236,43.767221,-39.479940,0.076715,83.247161,355,83,247.262077,21.025394,-23.200796,0.026205,44.226190,376,154,28.932727,40.645081,-44.486818,-0.046449,85.131899,373,143,198.884811,52.167941,-50.039552,-0.030872,102.207493,377,133,361.183851,25.626150,-25.536793,0.018162,51.162944,374,147,94.692261,37.475995,-40.346218,0.050309,77.822213,374,142,187.256508,179.786212,-167.071927,-0.029207,346.858139,388,61,2165.622536,161.933492,-142.204747,-0.162063,304.138239,393,62,2969.532745,175.357649,-174.206474,0.189924,349.564123,366,62,2426.383695,170.775099,-177.971629,-0.171235,348.746728,378,65,4412.834399,134.587925,-156.940132,0.256603,291.528057,376,60,2183.869883,149.502098,-140.513658,0.032492,290.015756,381,93,1265.503458,122.379220,-121.630327,0.227635,244.009547,349,76,1243.611247,113.129071,-101.124478,-0.100572,214.253549,364,82,1132.988221,106.868256,-105.152100,-0.037382,212.020356,353,75,1538.045825,100.936602,-96.317782,0.185613,197.254385,368,83,977.909441,56.221156,-60.732871,-0.010926,116.954027,366,142,355.100478,58.973019,-59.968417,0.114044,118.941437,380,140,415.532315,54.771193,-58.908769,-0.085032,113.679962,377,138,428.712953,61.169384,-65.297073,-0.068374,126.466457,373,141,594.692811,76.467345,-77.757824,0.033256,154.225168,372,150,677.580472,tongue
56.969533,-69.743365,0.421219,126.712898,376,54,559.025327,60.988799,-61.009582,0.460147,121.998382,356,52,602.083154,87.071182,-70.831521,-0.143746,157.902703,353,61,611.410656,64.603014,-69.079662,-0.338305,133.682675,347,58,535.913465,58.377011,-46.564645,0.009797,104.941656,392,61,320.388569,46.579242,-49.226759,0.250536,95.806002,387,93,257.769394,46.870910,-56.209452,0.177038,103.080363,385,96,260.744918,50.563431,-49.264669,-0.020042,99.828101,368,86,288.645777,66.151434,-68.212482,-0.114057,134.363916,359,99,499.486442,79.407989,-74.967020,-0.005906,154.375008,381,103,764.827505,43.825547,-42.009976,0.027282,85.835523,382,157,216.130506,44.784293,-42.044022,0.118164,86.828315,376,147,209.555134,66.432800,-65.209746,-0.024575,131.642546,385,149,357.566851,104.983503,-101.838839,-0.136287,206.822342,367,157,1193.034564,125.585215,-125.570542,-0.030356,251.155757,377,144,2179.807899,41.887591,-28.293739,0.176955,70.181331,367,55,155.380625,41.520022,-39.345718,-0.028888,80.865739,372,61,292.703727,46.327143,-55.953929,0.046868,102.281072,380,60,379.464377,45.809968,-38.362255,-0.048544,84.172223,348,56,252.230974,41.946490,-38.126675,-0.012033,80.073165,379,62,178.120660,24.566748,-24.950691,0.040999,49.517439,375,93,73.712815,39.622311,-38.271303,-0.008127,77.893614,363,88,194.641111,39.784528,-42.032801,0.115292,81.817330,375,89,210.074841,42.119669,-40.624896,-0.074564,82.744565,370,99,200.530028,40.239616,-43.292540,-0.008576,83.532156,368,102,321.551945,26.674869,-25.125419,0.021083,51.800288,372,145,94.258817,32.441260,-35.094204,-0.011662,67.535464,381,147,157.535071,30.455954,-28.515047,-0.002383,58.971002,371,141,113.812604,35.195828,-32.431560,-0.011453,67.627388,374,147,150.506234,41.540212,-41.487279,0.038517,83.027491,372,143,171.844320,47.612757,-44.657602,0.016501,92.270359,393,56,195.547557,33.075437,-32.691838,0.045304,65.767275,374,63,154.546812,45.113198,-40.195402,-0.003922,85.308600,379,64,163.649074,46.941892,-39.887984,-0.370150,86.829876,372,58,260.663790,36.170200,-42.179102,-0.123035,78.349301,381,54,228.243212,34.512509,-34.665382,0.031709,69.177891,384,87,103.020825,30.278829,-26.878913,0.036562,57.157742,375,89,93.592692,32.411419,-28.156988,-0.030144,60.568407,381,95,87.920193,30.368591,-33.255553,-0.118925,63.624144,383,90,134.235424,58.329187,-53.782931,-0.126732,112.112118,380,100,258.744278,59.720236,-60.929683,0.008735,120.649919,377,163,204.710536,46.658800,-45.618363,0.014058,92.277163,386,149,204.412895,31.678065,-31.412152,0.003495,63.090217,380,149,115.533779,37.389318,-34.078768,-0.077502,71.468086,373,149,113.284795,103.938384,-108.360084,-0.020509,212.298467,374,155,724.127578,18.723903,-19.601058,0.010042,38.324961,379,63,43.951103,30.163188,-30.822792,0.187469,60.985981,388,67,136.884607,22.917881,-26.150846,0.076717,49.068727,374,60,72.521317,25.716429,-30.409528,0.070847,56.125957,378,59,102.013942,63.621594,-43.185411,-0.133851,106.807005,377,58,208.548381,22.096493,-21.864916,0.009545,43.961409,370,107,79.555794,27.429783,-21.862547,0.077545,49.292330,361,89,92.423743,32.003395,-27.302785,0.062574,59.306180,381,99,80.277131,26.839292,-27.286799,0.055244,54.126091,379,97,81.686558,57.753588,-54.599210,-0.131755,112.352798,356,102,227.771749,24.851828,-23.024552,-0.003319,47.876380,369,142,91.732868,39.519080,-40.136227,0.038294,79.655307,377,150,128.351746,39.919507,-37.572762,-0.003106,77.492269,375,151,139.568715,30.359593,-33.576251,0.020775,63.935844,372,149,84.412808,44.244912,-44.859246,-0.091718,89.104159,376,144,210.349436,84.242062,-106.041251,-0.151027,190.283313,369,54,952.560248,91.403054,-70.866491,0.194972,162.269545,398,58,774.099361,56.579010,-66.786884,-0.050868,123.365894,383,66,511.107783,89.600184,-83.587360,0.033243,173.187543,399,59,694.794833,61.860532,-64.077842,-0.183666,125.938374,387,58,469.854872,65.537619,-75.691814,0.028573,141.229432,378,90,446.080435,47.580542,-42.426096,0.144687,90.006638,397,88,285.168243,53.627758,-69.091669,0.035201,122.719426,361,86,332.430000,73.537839,-61.576123,0.047311,135.113963,369,93,363.697378,57.634628,-68.579234,-0.102825,126.213862,370,90,310.846854,50.846926,-46.274534,0.017326,97.121460,375,156,277.869505,44.751444,-45.686356,0.042205,90.437800,375,145,236.061154,87.712001,-84.889710,0.031428,172.601710,369,149,595.609489,72.169244,-68.194924,-0.011686,140.364168,374,146,348.947909,68.042461,-71.013854,-0.115987,139.056316,377,152,434.630877,null
56.286893,-51.583662,-0.042889,107.870555,382,55,499.853788,78.345624,-66.695883,-0.154799,145.041507,381,54,678.562309,53.306913,-60.827939,-0.129885,114.134853,376,66,383.490815,51.850590,-60.366310,0.115292,112.216900,371,67,348.984556,57.584075,-45.782454,-0.011234,103.366529,364,61,367.047756,55.416787,-52.459924,-0.088859,107.876710,381,93,403.246677,59.314783,-53.023210,0.044250,112.337992,381,90,366.698397,39.641207,-38.583716,0.040962,78.224922,372,88,243.231236,56.446894,-58.959330,0.039557,115.406224,368,93,337.038656,84.664434,-81.459660,-0.125564,166.124093,369,100,904.467750,46.512864,-44.954146,-0.011197,91.467011,369,146,197.144595,45.419450,-44.401712,0.029403,89.821162,364,146,222.305642,50.798045,-53.487047,0.054045,104.285093,371,147,175.099233,42.582738,-42.729868,0.044837,85.312606,385,150,168.674212,105.684835,-109.762319,-0.085804,215.447154,368,146,1435.559781,39.370278,-32.872688,0.107764,72.242966,373,63,222.550923,69.425114,-78.180193,0.020650,147.605308,373,67,477.401410,68.047433,-68.113302,0.077326,136.160735,382,63,504.308991,40.365992,-39.268011,-0.045156,79.634003,365,57,241.660150,46.922808,-48.629771,-0.123707,95.552579,365,59,246.022977,32.446681,-36.166651,0.053491,68.613333,373,85,128.001729,56.647762,-50.665866,0.009841,107.313628,378,89,298.234934,41.337176,-41.920049,-0.006248,83.257225,370,88,262.024147,38.090666,-32.157081,-0.037327,70.247746,377,89,161.837786,44.276638,-46.789214,-0.005921,91.065852,379,100,280.395959,24.742698,-28.909254,0.003975,53.651953,377,150,76.307764,34.478928,-39.480677,0.021913,73.959605,370,144,102.059238,34.990717,-31.788248,-0.027836,66.778964,375,142,63.551902,27.169943,-28.858743,-0.018729,56.028686,379,152,121.839241,52.465646,-54.271849,0.037242,106.737495,380,155,268.373787,24.767950,-26.190921,0.025799,50.958871,366,61,75.584645,27.235921,-32.037100,0.084515,59.273021,390,64,125.883478,29.355007,-24.034153,0.021323,53.389160,379,72,82.116573,31.892382,-41.173570,-0.107581,73.065952,369,59,151.458892,42.785536,-43.107436,0.026686,85.892972,378,58,228.767336,16.758257,-20.251421,-0.009835,37.009677,383,86,43.413886,22.542664,-19.792800,0.070013,42.335464,369,84,79.719931,22.163022,-20.611787,-0.042669,42.774809,373,86,69.146776,25.314207,-24.369560,-0.033387,49.683767,368,92,82.064872,42.623193,-49.357489,-0.065620,91.980682,375,88,158.477090,18.838299,-17.801593,-0.003498,36.639892,383,146,30.357514,28.836875,-29.246316,0.037200,58.083190,380,153,58.055402,23.795188,-25.109633,-0.018103,48.904821,380,151,59.104822,20.831049,-20.868823,0.017384,41.699872,373,150,63.682007,36.042756,-38.868380,-0.026371,74.911136,366,151,137.457835,23.093883,-22.636716,-0.022907,45.730599,381,64,71.678857,27.622477,-29.645155,-0.103603,57.267632,371,66,100.353762,23.131219,-22.927270,0.096679,46.058489,369,62,82.517186,26.429806,-24.801186,0.057932,51.230993,376,61,91.613072,50.323555,-44.422991,-0.097656,94.746546,358,65,221.372043,26.174380,-24.245839,0.006906,50.420218,371,93,78.268037,20.683747,-25.157294,-0.057564,45.841041,364,94,73.013308,21.395913,-23.566399,0.070825,44.962312,371,91,65.435919,27.148812,-24.671971,0.026586,51.820783,380,95,87.811642,37.194449,-40.256757,-0.058687,77.451205,391,80,140.231862,22.391384,-23.037906,-0.000126,45.429290,375,148,89.863366,20.580289,-19.470381,-0.024769,40.050669,379,148,40.418309,21.103877,-21.813037,0.024544,42.916913,371,148,43.842807,25.960608,-24.440395,0.012977,50.401004,375,150,62.242456,34.085956,-33.376066,-0.028609,67.462022,383,151,81.171274,90.736336,-70.741500,-0.192940,161.477836,372,55,511.531011,68.728058,-70.778714,0.017609,139.506772,367,58,670.328153,69.924907,-65.831800,-0.144075,135.756707,371,65,658.308000,80.065252,-71.663692,-0.169898,151.728944,387,61,804.751825,70.626155,-66.857958,-0.015973,137.484114,375,61,588.387977,74.084916,-72.350804,-0.026896,146.435721,373,90,402.883228,56.201668,-65.534082,0.035715,121.735750,384,86,340.407646,53.913502,-43.348042,-0.044599,97.261545,372,85,276.483690,55.457356,-49.972619,-0.033015,105.429975,372,88,405.900898,56.689348,-51.345877,0.013744,108.035224,375,92,333.669398,54.039375,-51.738529,-0.090899,105.777904,373,152,192.591042,33.143055,-38.754486,0.039486,71.897542,384,149,103.968024,33.241744,-33.064222,-0.012433,66.305966,373,146,104.070082,31.189452,-30.221910,0.007484,61.411362,375,147,144.218040,47.063770,-46.710916,-0.028415,93.774686,363,150,206.925576,left-hand
108.663202,-134.895808,0.097236,243.559010,380,51,877.816965,186.199466,-118.865488,0.121930,305.064954,371,49,1157.679244,232.938235,-211.513464,0.082936,444.451699,373,62,5163.874768,146.616720,-142.238233,0.295995,288.854952,384,62,1476.001022,63.765437,-64.688106,-0.106830,128.453544,403,64,575.846471,44.807798,-62.977813,0.006726,107.785611,381,97,246.674653,51.261989,-46.405597,-0.008889,97.667587,380,98,259.100798,202.521550,-163.950517,0.075433,366.472067,366,93,2179.049767,112.608678,-114.828768,0.062441,227.437446,379,101,829.696902,97.710875,-94.356401,-0.048127,192.067276,375,107,1482.850336,45.948538,-43.703882,0.009408,89.652420,371,150,266.571197,51.486701,-49.890207,-0.040273,101.376908,385,149,196.590915,133.746737,-121.893726,0.011965,255.640463,379,137,1014.555296,111.153011,-112.862299,-0.023556,224.015310,373,145,1091.038313,93.939643,-90.597829,-0.073831,184.537472,373,140,1266.047764,39.617177,-32.469689,-0.079812,72.086865,380,62,156.312825,44.169555,-42.803695,-0.213689,86.973251,370,64,400.321601,49.459160,-53.162292,-0.095294,102.621452,395,63,384.661619,73.512766,-49.068388,-0.115439,122.581153,379,66,336.091698,47.466689,-44.530704,-0.168261,91.997392,383,62,228.975850,26.228025,-25.237803,-0.058121,51.465828,368,91,115.844481,48.001077,-50.386659,-0.127248,98.387736,373,90,280.508528,49.921925,-50.733254,-0.004953,100.655179,371,93,293.371767,40.860670,-39.626990,-0.095276,80.487660,388,88,214.653102,42.455073,-39.599922,-0.062223,82.054995,384,95,291.283485,28.194653,-26.887739,-0.027190,55.082392,370,147,59.142707,31.950926,-29.579961,0.030506,61.530887,373,144,156.477780,31.063953,-30.075983,-0.010226,61.139936,366,140,126.011290,35.604315,-39.190002,-0.062555,74.794317,368,154,149.990719,41.639757,-36.729356,-0.000846,78.369113,370,145,137.379883,69.628423,-71.781311,0.125007,141.409734,372,66,760.407401,121.296487,-115.468967,0.113312,236.765454,372,59,1281.403525,79.701727,-84.539037,-0.136190,164.240764,370,67,909.658951,118.766355,-98.885208,-0.081376,217.651563,386,59,1035.997329,43.834512,-44.150236,0.044874,87.984749,387,62,280.638019,53.948790,-49.879473,0.005566,103.828263,368,86,420.574865,96.666514,-71.589778,0.031555,168.256292,358,93,532.886979,60.042854,-83.619827,-0.031244,143.662681,386,82,443.303487,92.288342,-57.608612,0.013155,149.896954,356,86,344.874215,60.581555,-50.096750,-0.005179,110.678305,363,98,193.240558,44.327602,-45.105033,-0.051766,89.432635,376,151,240.311043,52.416084,-49.186684,0.027220,101.602768,374,144,298.885637,59.674343,-56.767357,0.028822,116.441701,376,143,242.109068,63.959238,-55.172860,-0.033402,119.132098,371,141,196.813011,79.295232,-79.020423,-0.031806,158.315655,376,159,556.458412,20.442190,-22.302941,-0.103352,42.745131,343,67,52.234714,95.183383,-85.627025,-0.062112,180.810407,369,62,648.682361,58.310662,-52.413076,0.060036,110.723738,382,68,280.703850,27.201647,-27.911782,-0.127297,55.113429,369,61,114.602539,81.444906,-87.646340,-0.008351,169.091247,367,67,531.986859,22.682505,-23.869733,-0.001389,46.552238,373,95,71.250109,67.386924,-56.230643,0.001942,123.617566,369,92,316.332679,38.708473,-41.152592,0.004700,79.861065,370,92,184.326207,17.513624,-22.301280,-0.002932,39.814904,371,91,63.419108,53.234937,-47.385624,-0.022513,100.620560,400,93,338.780899,19.560706,-21.907077,0.004625,41.467782,378,155,72.229389,38.622008,-40.686168,0.030480,79.308176,392,139,141.068443,30.526298,-30.897907,-0.012909,61.424206,380,137,91.314101,24.677000,-25.513134,0.001345,50.190134,373,151,82.000546,63.771475,-58.908085,0.006465,122.679560,366,141,316.860890,104.783719,-109.889242,-0.105279,214.672960,373,58,1437.609652,107.121287,-116.778772,0.132377,223.900059,392,66,1696.381318,136.357216,-126.145976,-0.280752,262.503191,366,63,2028.570105,109.410826,-121.796521,0.253419,231.207347,389,62,1407.721364,137.183765,-134.097541,0.142408,271.281306,366,56,1584.648396,75.088939,-88.018131,-0.093322,163.107070,353,87,625.324746,76.150967,-71.496088,0.018866,147.647055,370,84,821.121295,95.161165,-82.215787,-0.073737,177.376952,381,84,902.761943,66.406639,-78.428713,0.151119,144.835351,389,86,590.548569,67.584024,-97.018212,-0.050526,164.602236,372,95,596.354677,60.430199,-58.206186,0.017548,118.636385,370,143,343.119686,55.792455,-52.610912,-0.083884,108.403368,371,141,398.769487,59.194290,-64.592760,0.048127,123.787050,378,147,463.787869,51.167816,-50.985677,-0.035701,102.153493,369,145,340.500869,67.966291,-59.376919,0.031485,127.343211,375,141,421.404531,null
66.234431,-52.705579,0.439239,118.940010,406,59,453.165309,55.098309,-80.282118,0.136563,135.380427,385,57,489.855136,58.790467,-48.849090,-0.217214,107.639556,372,65,299.353952,57.511360,-75.837149,0.037858,133.348509,377,58,730.453724,46.755042,-49.514249,0.040456,96.269291,389,69,354.291529,52.869534,-46.118420,0.080318,98.987954,388,93,300.978644,53.206713,-53.775697,-0.018773,106.982410,366,91,276.856406,46.080293,-53.213535,-0.055567,99.293827,357,95,246.347407,54.475576,-55.439795,0.055124,109.915372,373,94,405.673251,81.517493,-83.939249,-0.007856,165.456743,367,106,1053.617195,62.673630,-62.644741,0.050875,125.318370,377,151,302.926164,39.673909,-38.707257,-0.011809,78.381166,368,144,158.571431,40.644058,-43.454580,-0.036401,84.098638,372,142,201.673159,124.780989,-124.312369,0.108907,249.093358,383,160,1438.114407,107.267188,-100.257167,0.036805,207.524355,378,156,1349.251162,33.383590,-30.382990,-0.193568,63.766580,379,56,152.309655,81.040297,-82.090690,0.089025,163.130987,380,65,654.544429,63.502347,-54.585371,0.000746,118.087718,381,63,355.311288,44.896728,-47.223549,-0.083045,92.120276,386,59,274.128595,41.454214,-44.193915,0.229326,85.648129,392,65,195.436325,30.970956,-27.975630,0.013663,58.946586,384,92,99.210295,40.316025,-60.543796,0.012269,100.859821,376,85,308.025241,43.840071,-40.877409,0.025199,84.717480,372,91,244.976715,42.650770,-40.967350,-0.023991,83.618120,372,93,206.218481,48.171848,-49.854815,0.064873,98.026663,383,97,375.250660,25.179324,-25.486409,0.005671,50.665733,371,149,79.456624,34.118203,-36.833747,0.019564,70.951949,376,151,117.473227,29.935762,-27.936019,0.024431,57.871782,386,137,91.775308,28.162450,-28.788027,-0.058547,56.950477,367,142,131.411144,37.366139,-33.711672,-0.007060,71.077811,371,157,195.492328,35.652846,-37.468361,0.080484,73.121206,378,65,167.511156,33.165858,-38.184141,-0.133706,71.349999,370,58,178.233963,29.867322,-32.088142,0.089142,61.955464,373,61,91.902328,32.502015,-37.409062,-0.066135,69.911077,367,55,161.217667,39.203033,-42.890968,-0.101834,82.094001,375,64,241.950030,28.317669,-33.505450,0.021342,61.823119,371,83,98.717426,29.427847,-29.426854,-0.055756,58.854701,379,87,88.935381,22.212270,-28.068414,0.032662,50.280684,382,96,58.371598,26.934222,-26.314997,-0.034063,53.249218,381,89,88.453504,40.730890,-39.131159,0.005140,79.862049,378,87,195.097096,31.208974,-31.008204,0.012209,62.217178,379,159,161.764932,34.936955,-34.684042,-0.000677,69.620997,374,160,171.704777,26.284240,-27.665927,0.009276,53.950167,370,150,79.475053,27.449111,-26.793701,-0.008370,54.242812,388,153,82.950832,78.883888,-80.728220,-0.043256,159.612108,374,162,703.160804,18.160427,-19.288174,0.037804,37.448601,366,65,42.781178,44.754639,-33.940400,0.014914,78.695038,375,66,212.614597,36.210487,-32.858309,-0.027688,69.068796,379,68,194.869477,27.805277,-21.159328,0.023817,48.964605,375,51,86.698912,45.181818,-60.361847,0.202871,105.543665,384,66,331.895825,25.366631,-22.990128,-0.013539,48.356759,371,102,83.297331,28.673340,-28.714433,-0.054431,57.387772,364,85,129.249350,31.875877,-30.883061,0.058985,62.758938,380,78,129.051435,23.581486,-23.929014,-0.024203,47.510500,360,97,64.538668,39.141380,-38.889203,0.028480,78.030583,377,85,178.205814,26.705535,-25.068847,-0.017977,51.774382,376,151,72.112667,40.016248,-39.789748,-0.018718,79.805996,378,155,120.749716,23.261605,-21.517767,0.028535,44.779372,385,148,56.874136,24.841895,-25.324307,-0.016873,50.166203,373,147,62.072402,20.500443,-19.832932,0.035383,40.333375,370,154,67.115288,78.501374,-58.185803,0.045337,136.687177,373,58,701.528367,57.923257,-73.588865,-0.267949,131.512122,367,58,561.279769,68.254594,-54.815496,-0.090372,123.070091,359,65,520.557726,61.314147,-97.698065,0.036036,159.012212,363,56,696.772871,70.502607,-67.871691,0.171529,138.374299,369,57,622.743209,75.235386,-57.117915,-0.059233,132.353302,365,89,404.951433,44.705302,-48.741755,-0.129739,93.447057,385,89,275.080336,39.005520,-36.748386,-0.053393,75.753906,370,87,249.322097,59.837649,-71.373917,0.134033,131.211566,378,95,376.639393,52.788932,-67.096019,0.051903,119.884950,372,90,388.439274,55.617651,-60.778818,-0.002169,116.396469,377,150,291.675306,32.824271,-31.772851,0.031722,64.597122,373,144,140.663580,39.081177,-39.607752,-0.001192,78.688929,371,149,185.062767,42.291437,-42.273862,-0.024764,84.565299,378,143,227.155406,44.953654,-43.488954,0.059779,88.442608,380,155,257.444821,left-hand
93.747637,-195.196442,-0.261081,288.944079,387,50,929.484512,259.899442,-160.184470,0.347400,420.083913,359,49,2043.711724,126.096340,-154.541945,0.173069,280.638285,379,66,1357.648956,96.208281,-82.431471,0.213532,178.639752,378,64,919.904479,50.017320,-60.727374,0.285436,110.744694,377,65,434.066218,74.437127,-67.116481,-0.154342,141.553608,378,102,395.407653,70.551812,-79.974297,0.083005,150.526110,374,98,392.898835,94.180850,-110.163990,-0.159760,204.344840,380,88,823.132873,109.373876,-112.332258,-0.124115,221.706134,368,86,934.719477,89.861300,-94.577234,0.042383,184.438533,381,102,1174.833525,39.065532,-41.700650,-0.076899,80.766183,370,138,197.953640,33.964153,-36.450607,0.036082,70.414760,375,143,211.573665,58.124230,-57.323801,-0.030492,115.448031,371,141,354.526021,129.732252,-137.172770,-0.101966,266.905022,375,148,1253.459502,94.499110,-93.357205,-0.094548,187.856315,364,146,1313.029644,43.837550,-36.933630,-0.182951,80.771180,346,57,192.338566,72.276003,-72.703852,-0.258100,144.979855,355,59,694.925852,86.248643,-64.234324,-0.010215,150.482967,379,62,650.485812,38.537764,-49.788514,-0.081105,88.326279,347,63,274.733184,35.431786,-33.904429,0.055095,69.336214,375,59,186.209891,34.469452,-30.596755,-0.068048,65.066206,369,100,159.912418,49.488168,-59.153946,-0.081457,108.642113,382,91,410.703485,49.729239,-56.264769,-0.059170,105.994008,375,85,354.715832,43.676877,-44.198925,-0.041706,87.875802,374,96,240.310119,53.579576,-50.248658,0.006630,103.828234,376,105,373.952464,29.014254,-28.146324,-0.005787,57.160579,378,144,95.101044,37.062402,-38.090837,0.001574,75.153239,369,137,131.520843,32.778264,-31.830618,0.010768,64.608882,374,144,136.333280,41.149460,-37.723356,0.022712,78.872816,379,140,148.070343,44.350948,-48.298015,-0.006885,92.648964,374,149,252.499804,67.953411,-69.402844,-0.088763,137.356256,372,71,685.234122,65.041331,-82.777638,0.216888,147.818969,383,62,386.937052,58.557693,-59.804099,0.035028,118.361792,386,67,512.142833,69.129741,-58.188166,0.044463,127.317907,375,56,421.631656,44.520906,-43.770219,-0.266622,88.291125,379,62,304.676315,55.042195,-50.638873,0.026164,105.681068,379,82,410.785540,56.305560,-62.813633,-0.039931,119.119193,374,86,245.504312,49.944803,-47.864239,0.058072,97.809041,380,85,287.837344,49.774913,-42.656482,-0.150659,92.431395,358,90,220.515813,71.249140,-71.110795,-0.103682,142.359935,376,94,336.949098,36.686790,-36.580832,0.004328,73.267622,369,146,163.329103,42.714554,-46.494431,-0.013197,89.208985,368,150,145.009471,38.442961,-37.718852,0.029727,76.161813,375,149,187.374133,31.886885,-30.985149,-0.034813,62.872034,387,142,105.228806,82.891965,-84.473322,0.015072,167.365288,375,145,469.828725,24.374209,-21.554005,-0.124874,45.928214,379,63,61.635979,63.513953,-63.424056,-0.063757,126.938010,351,66,489.097228,43.412048,-45.747285,-0.037745,89.159333,364,67,325.043385,37.953875,-30.156509,-0.095592,68.110384,378,61,138.986469,64.529970,-61.668823,-0.099068,126.198793,373,67,395.151693,26.675715,-27.593476,-0.041309,54.269191,363,101,77.771078,55.270215,-45.041721,0.047351,100.311936,370,85,282.774117,44.489282,-42.665022,0.025460,87.154305,356,81,190.570269,34.330598,-31.243710,-0.033624,65.574307,374,94,97.128707,43.042047,-61.826943,-0.056604,104.868990,362,86,227.790730,26.054915,-27.425419,-0.039705,53.480334,374,155,94.167064,39.932646,-40.933021,-0.005070,80.865667,374,148,248.368783,32.259321,-32.955821,-0.021949,65.215142,377,145,150.023566,22.821621,-23.913630,0.026803,46.735252,368,153,70.393852,40.176786,-43.570179,-0.008284,83.746964,377,144,188.440206,152.175752,-154.674539,0.438753,306.850291,374,55,2111.787019,103.414602,-96.388940,-0.037280,199.803542,380,60,1221.268925,145.417140,-129.981578,0.312795,275.398718,356,65,1876.904956,113.853475,-75.966017,0.265502,189.819492,360,62,1094.575152,137.680611,-133.373904,-0.265777,271.054515,384,60,1699.778809,124.235783,-104.758794,0.343779,228.994578,374,93,1047.700461,63.762731,-62.097003,-0.219303,125.859734,365,81,508.376806,105.352488,-109.868335,-0.069714,215.220823,378,86,1086.730729,81.025630,-95.491386,0.151869,176.517015,390,85,877.031944,84.100624,-71.895706,0.043564,155.996330,383,88,600.345693,57.131731,-52.120642,0.075146,109.252372,380,146,357.439701,46.605869,-49.914046,-0.123186,96.519914,377,149,260.900576,50.517740,-51.965937,-0.044812,102.483677,382,143,366.709181,60.243990,-61.431733,0.042366,121.675723,377,147,336.149672,87.119111,-89.560508,-0.021860,176.679619,383,146,829.924887,null
59.798158,-51.045143,0.269636,110.843301,390,54,358.012718,77.391902,-57.064934,0.013410,134.456836,356,60,612.729766,62.334726,-75.482467,0.120206,137.817192,388,57,429.428534,90.071440,-86.224463,-0.011803,176.295903,383,69,1226.057793,61.013551,-67.992724,-0.030948,129.006275,362,66,558.199785,39.324253,-42.166711,0.151136,81.490964,381,97,235.715921,44.326848,-40.063787,0.023842,84.390635,359,83,269.560613,53.116052,-65.654201,0.115828,118.770252,374,91,325.715079,62.646803,-69.010358,-0.041819,131.657162,394,78,661.786834,69.605512,-73.612564,0.067164,143.218076,382,89,747.727217,36.574695,-37.443295,0.044323,74.017990,378,149,207.701225,42.174091,-40.487967,0.038378,82.662058,370,148,188.672256,53.651446,-50.253077,0.035380,103.904523,379,145,294.444621,60.932173,-61.672071,-0.043511,122.604244,363,154,421.425093,61.624529,-64.185793,0.028577,125.810322,374,159,648.717463,54.467347,-55.864392,-0.065859,110.331739,355,56,247.327887,70.288214,-73.563837,-0.113063,143.852051,381,67,905.545005,69.877990,-61.599256,-0.003951,131.477246,386,66,643.887537,46.609141,-55.632156,0.242917,102.241297,390,60,337.990666,57.388850,-49.226586,0.269027,106.615436,386,65,354.444786,45.446377,-40.452710,-0.036295,85.899087,365,89,109.027679,56.105747,-58.298502,-0.033128,114.404249,388,71,390.378252,48.865039,-44.550381,0.066773,93.415420,386,79,280.994548,34.326467,-32.707102,0.024956,67.033568,393,89,184.673871,62.803954,-70.564226,0.094534,133.368180,380,92,410.240265,25.530292,-25.010640,-0.022271,50.540931,378,142,58.725283,29.671393,-29.587134,0.014392,59.258528,366,145,112.981210,24.051075,-25.476459,0.003643,49.527534,378,147,93.086533,36.715278,-34.556704,0.043277,71.271982,371,149,129.785820,40.698614,-40.613825,0.015714,81.312439,372,152,253.528233,31.956766,-30.507011,-0.029942,62.463777,368,54,114.128835,37.156728,-40.105889,-0.019019,77.262617,366,65,224.913632,36.319901,-37.874114,-0.156488,74.194015,371,63,147.772153,37.837182,-37.282993,0.013451,75.120175,364,61,259.182431,60.872688,-64.667131,0.221387,125.539818,389,66,643.684226,24.407547,-24.238387,-0.028251,48.645934,349,93,50.469956,34.519164,-33.854328,0.065465,68.373492,385,93,161.859269,26.045533,-26.327021,-0.049622,52.372554,384,88,87.768797,34.652587,-37.104505,-0.017553,71.757091,372,88,158.946810,54.884123,-44.098047,0.093662,98.982170,351,82,345.290829,24.650221,-23.202944,-0.006859,47.853165,374,147,60.717388,33.634459,-33.033327,0.014401,66.667785,379,143,124.605310,27.387391,-29.081399,0.002981,56.468790,382,146,64.548452,28.326172,-25.072939,-0.017621,53.399111,382,143,80.918045,43.185335,-43.029629,0.049495,86.214964,372,147,258.705937,18.785058,-19.156662,-0.010938,37.941720,377,63,55.061047,56.743030,-54.323563,-0.044445,111.066593,387,65,673.291182,47.367595,-50.085832,0.037983,97.453427,380,67,303.163126,23.657158,-25.181116,-0.104917,48.838274,360,68,77.522849,50.484448,-45.567369,0.056830,96.051817,372,64,422.741549,22.037545,-21.885391,0.030525,43.922936,362,99,83.052985,50.084674,-38.993016,-0.045923,89.077690,360,70,293.793309,35.716854,-33.691287,0.008490,69.408141,380,83,145.783976,22.665739,-20.591803,0.007781,43.257541,382,90,52.775060,34.776336,-38.323342,-0.014234,73.099677,387,79,193.437553,21.575212,-21.305127,0.007753,42.880338,374,147,70.263809,27.668666,-27.378619,-0.013136,55.047286,377,155,75.766974,21.038855,-20.621892,-0.001943,41.660746,381,145,60.263712,19.033665,-18.223864,0.004259,37.257529,380,157,37.275866,25.756824,-25.467862,0.006555,51.224686,372,153,78.469505,102.988584,-85.976243,0.078894,188.964827,383,60,1283.775694,62.465932,-72.503985,0.016338,134.969917,382,61,567.588851,57.920534,-57.308407,-0.221075,115.228941,342,58,533.719949,92.506137,-97.864493,0.057745,190.370630,388,56,1046.969632,87.384828,-89.442771,-0.062707,176.827599,389,64,1294.986118,104.602579,-81.833297,0.070583,186.435875,365,84,508.140061,39.514341,-35.771365,-0.027840,75.285706,367,78,243.657716,44.464331,-43.620556,0.046812,88.084887,384,86,237.272878,59.511572,-59.299407,-0.019003,118.810979,378,91,419.750242,66.481286,-62.227975,-0.087284,128.709261,382,87,597.809949,63.680366,-58.662166,0.010099,122.342531,377,146,201.308529,29.535338,-28.952019,-0.020703,58.487357,377,147,148.006743,40.196094,-40.527378,-0.016867,80.723472,368,144,143.693177,36.442583,-40.054438,-0.009399,76.497021,373,147,206.820435,47.884126,-43.384938,-0.000167,91.269064,375,149,265.384465,left-hand
125.194947,-174.387754,-0.505761,299.582701,357,45,1360.649618,281.605879,-127.886699,-0.479592,409.492578,384,47,2152.651996,78.832294,-109.268329,-0.297408,188.100623,370,59,586.614288,56.456830,-53.741283,-0.117535,110.198113,375,57,338.528064,55.688150,-46.844522,-0.036729,102.532673,361,68,488.194581,54.023657,-64.354192,-0.103453,118.377850,368,93,384.476754,53.045866,-47.991099,-0.113195,101.036964,379,89,281.819025,86.137018,-88.655795,-0.098458,174.792813,377,88,456.657107,50.641782,-46.899416,-0.125632,97.541198,391,93,223.395103,83.150651,-88.394910,-0.021862,171.545560,383,96,1020.632664,48.154357,-51.652737,-0.048369,99.807094,368,146,235.649303,36.729662,-33.634018,-0.037656,70.363680,372,147,175.057088,58.049687,-54.763974,-0.014663,112.813660,371,147,190.592826,45.166218,-42.727328,-0.049891,87.893547,363,151,184.626788,89.379958,-85.035066,-0.045097,174.415024,380,156,1418.283215,28.624543,-23.815495,-0.135561,52.440037,373,59,124.416257,30.433761,-34.045873,0.036607,64.479634,387,58,169.198522,42.576338,-52.471638,0.269919,95.047976,385,59,257.472007,67.108444,-68.626416,-0.140385,135.734860,363,58,289.408677,44.618896,-43.624272,0.095567,88.243167,383,64,214.820469,29.024226,-27.297968,-0.037209,56.322194,362,95,96.061321,30.776047,-29.450177,0.098353,60.226224,379,96,99.916742,34.652023,-38.816710,0.059307,73.468732,364,91,147.527166,38.467660,-47.767864,0.017697,86.235523,374,94,194.451865,43.784928,-47.848881,0.002565,91.633809,374,100,251.576438,29.291469,-30.618184,0.000746,59.909653,374,142,73.532681,31.147537,-28.674759,0.035601,59.822296,375,150,76.498353,30.956087,-29.660734,0.007424,60.616821,376,150,96.089371,39.635370,-38.113501,0.059983,77.748871,372,153,110.090514,45.326312,-45.800006,-0.016861,91.126318,370,155,284.369203,19.023997,-23.856319,0.038568,42.880316,389,60,67.008576,35.632511,-46.847225,-0.126632,82.479736,377,62,124.690401,32.440538,-26.585782,0.074456,59.026320,372,58,96.614046,41.956809,-34.276734,-0.046702,76.233543,381,57,185.726717,38.588410,-35.953333,0.066124,74.541743,378,52,221.415464,23.453870,-21.335374,0.024534,44.789244,381,87,34.430930,39.200325,-39.213570,-0.088576,78.413894,364,92,109.863204,34.630272,-32.706404,0.058171,67.336676,374,96,102.222659,26.441643,-31.333506,-0.002215,57.775149,371,92,122.305170,35.684052,-32.825199,0.072439,68.509251,386,99,141.519187,26.653467,-24.647016,0.004131,51.300483,373,153,41.903745,27.291147,-24.252971,-0.030009,51.544118,367,153,48.492637,24.061292,-25.977185,0.015116,50.038478,377,151,71.502512,28.301979,-26.272865,0.020275,54.574844,384,148,80.527177,41.503571,-40.519648,-0.004453,82.023219,376,147,139.292120,22.165131,-17.748189,-0.045887,39.913320,386,61,51.529012,33.419839,-20.381464,-0.103873,53.801303,359,55,75.620434,27.173277,-28.093884,0.018831,55.267161,388,63,75.254365,24.003093,-24.621545,-0.181555,48.624638,368,63,91.155893,27.176551,-27.434538,0.117750,54.611090,379,63,111.683509,17.971688,-17.296130,0.016333,35.267819,381,97,42.080656,25.036342,-24.322187,-0.012649,49.358529,365,96,54.398014,23.782404,-22.274889,-0.019832,46.057293,377,91,54.507017,26.152695,-25.570770,-0.014622,51.723464,369,84,55.886974,33.331616,-31.262047,0.016225,64.593663,372,93,84.700732,19.142070,-19.284346,0.013693,38.426417,369,151,34.211191,28.959078,-28.667509,0.016740,57.626587,379,159,107.657969,27.131651,-28.811219,-0.019997,55.942870,373,150,48.977328,19.391615,-20.804075,-0.005643,40.195690,372,155,40.952124,41.018044,-40.775164,-0.002841,81.793208,380,153,91.228217,94.862179,-98.198747,0.256053,193.060926,365,58,899.442347,57.553766,-60.144268,-0.059922,117.698034,386,54,616.871579,75.423162,-78.366931,0.030653,153.790093,387,60,531.104374,81.578741,-79.291868,-0.227174,160.870609,377,61,669.878323,63.717091,-85.201526,-0.213878,148.918616,375,58,654.442028,65.599208,-56.875221,0.084111,122.474429,379,91,426.611327,43.268532,-40.993818,-0.142497,84.262350,365,96,244.778800,53.419856,-49.765557,-0.074148,103.185413,371,89,283.439263,75.990372,-64.186021,0.001231,140.176393,378,92,413.108707,58.118621,-69.599663,-0.139393,127.718283,369,93,362.087370,47.933332,-49.370036,0.038938,97.303369,382,144,216.730343,40.228304,-44.620549,-0.020062,84.848852,370,148,166.756869,33.735506,-35.419168,-0.000669,69.154675,380,155,175.171402,50.076250,-45.040433,0.023083,95.116683,369,145,189.792238,66.398167,-72.145026,-0.036218,138.543193,375,155,433.944622,null
49.986884,-55.541587,0.055947,105.528471,372,59,385.401306,76.566528,-101.512604,-0.204448,178.079132,381,52,779.724606,128.045674,-128.985607,0.032703,257.031281,363,61,963.492939,67.135622,-64.541855,0.011491,131.677477,369,63,567.884898,61.662382,-54.413384,0.094019,116.075766,369,68,478.350429,48.753435,-48.838483,-0.021605,97.591918,382,96,316.623309,102.224604,-113.569658,-0.110838,215.794262,377,101,609.453900,77.959528,-86.298676,-0.012261,164.258204,377,94,519.694094,49.090586,-53.624315,-0.010378,102.714902,388,88,365.655506,78.304747,-71.747167,0.157319,150.051914,368,108,979.106189,50.526348,-45.079356,-0.019981,95.605704,377,151,243.844503,40.619738,-42.010725,-0.036719,82.630463,381,144,207.486575,55.332440,-53.577084,-0.057095,108.909523,369,151,367.588440,48.892837,-49.878390,-0.055204,98.771227,372,157,288.617859,86.456228,-92.288790,0.068250,178.745018,383,150,937.330739,42.259659,-36.885137,0.172175,79.144797,376,65,204.148374,91.171910,-79.797744,0.183689,170.969654,370,64,870.422556,85.953705,-82.897203,-0.140390,168.850908,380,61,963.331021,55.851613,-44.825351,0.146949,100.676964,409,56,262.437773,54.732790,-43.755576,0.044741,98.488366,376,58,330.633887,31.952217,-32.856140,0.052148,64.808357,378,88,134.373693,68.287858,-60.008063,-0.006673,128.295921,350,85,387.327271,71.269458,-64.324277,0.053719,135.593735,381,83,356.757907,53.414087,-57.362472,0.112325,110.776558,391,97,256.720994,64.102203,-68.744129,-0.079274,132.846333,379,101,450.145869,25.741264,-23.105245,-0.004777,48.846509,371,148,79.840666,40.946734,-39.882521,-0.023381,80.829255,378,138,197.022212,40.795516,-37.716074,0.023980,78.511589,373,143,139.364904,43.181789,-42.426762,0.020473,85.608552,378,148,198.006343,47.539001,-49.459774,-0.010852,96.998775,385,152,274.372400,34.874915,-40.170805,0.042582,75.045720,384,68,130.964451,50.844229,-62.114798,0.002143,112.959026,388,62,225.416160,59.523732,-72.589703,-0.022415,132.113435,362,63,229.731808,51.234685,-42.177916,0.041978,93.412601,364,62,221.802284,45.679966,-36.148806,-0.118082,81.828771,361,65,258.971215,49.534569,-54.192696,0.044188,103.727265,384,89,115.491563,60.146858,-55.551762,0.025630,115.698621,364,90,139.096593,41.281988,-41.462321,-0.026268,82.744308,381,95,119.881593,41.567813,-35.598967,-0.064154,77.166779,376,92,129.185792,65.518089,-62.820014,-0.009413,128.338103,391,91,253.096559,22.087084,-20.233712,0.028298,42.320797,381,147,58.389641,25.258910,-28.133153,-0.032476,53.392064,380,144,76.869816,32.872283,-31.741038,-0.003218,64.613321,378,149,97.861256,33.538858,-33.145616,-0.011375,66.684474,373,151,81.184398,37.404008,-42.415410,-0.012745,79.819418,380,150,139.675349,18.339890,-21.510783,-0.030134,39.850672,374,71,49.407089,23.188610,-24.553096,-0.029747,47.741706,372,58,86.476635,21.779693,-21.817882,-0.007238,43.597575,369,63,73.837177,21.237525,-22.685994,-0.040070,43.923520,382,62,76.898409,51.975373,-59.813687,-0.064588,111.789060,354,67,212.727254,29.126115,-26.437582,-0.009177,55.563697,375,94,67.742692,25.820906,-23.916498,-0.006825,49.737403,371,98,59.638264,19.937338,-23.538076,0.017548,43.475413,374,93,53.297299,19.135176,-20.659562,0.005860,39.794737,359,88,49.806809,57.833339,-59.057602,-0.027064,116.890941,359,93,221.544123,28.012640,-23.728481,0.003348,51.741121,374,151,58.346184,24.091221,-22.644653,-0.007011,46.735874,382,158,75.630463,27.283174,-26.760048,-0.011790,54.043222,376,150,63.425631,22.388111,-21.589681,0.011599,43.977792,374,152,40.818005,33.395195,-31.022270,0.008913,64.417466,374,149,119.885200,97.822582,-117.080695,-0.252475,214.903276,365,59,1050.256787,101.937788,-95.691406,-0.024652,197.629195,383,59,1014.470948,70.057044,-90.511485,0.058844,160.568528,372,61,666.594790,119.962283,-113.074342,-0.015067,233.036625,394,62,1866.219548,78.359610,-94.776657,0.038716,173.136267,392,58,1085.353073,93.258284,-93.660648,-0.078411,186.918932,367,90,654.027912,111.573372,-123.157422,0.015665,234.730794,389,85,604.794707,75.186350,-91.614368,-0.019101,166.800717,380,89,495.678692,77.839246,-87.084763,0.046266,164.924009,403,85,835.597543,104.910172,-107.919678,-0.027009,212.829850,383,88,656.794555,52.041902,-55.430282,0.012976,107.472184,376,147,217.138596,37.075177,-36.258589,0.016450,73.333765,369,147,209.524804,66.430067,-64.166430,-0.057793,130.596498,371,150,317.926147,45.770936,-42.732272,-0.018280,88.503209,372,137,304.558702,60.540956,-61.483942,-0.099093,122.024898,373,147,432.806209,right-hand
76.568673,-60.331130,0.065506,136.899802,372,59,803.584725,71.150622,-58.084914,0.179218,129.235536,372,57,776.971398,498.129857,-530.332059,0.874874,1028.461916,373,59,49742.393651,194.075624,-174.871921,-0.082414,368.947544,364,55,5257.544429,100.157338,-96.464308,-0.113187,196.621646,361,59,1476.448522,48.263736,-45.509970,0.011419,93.773706,381,88,348.101686,78.266914,-68.076653,0.115654,146.343567,388,90,501.260279,323.204515,-236.474234,-0.427720,559.678749,333,75,11683.430061,156.270642,-160.353444,-0.218053,316.624086,362,98,2372.456513,112.511988,-111.966318,0.012281,224.478305,376,97,1159.735124,37.113909,-36.110473,0.054810,73.224382,366,144,177.330249,57.404351,-56.802549,0.064756,114.206900,374,146,264.190185,202.643659,-187.949623,-0.044106,390.593282,384,134,2564.025346,106.439300,-103.434668,0.044146,209.873968,376,138,1173.079697,85.215115,-93.815704,0.086982,179.030818,363,150,948.611411,33.944552,-36.480241,0.095903,70.424793,395,61,213.153859,61.654749,-70.080954,-0.047706,131.735703,368,57,571.481568,111.297241,-106.015140,-0.173211,217.312381,376,59,1329.516932,51.961006,-55.089039,-0.054666,107.050045,381,59,389.211402,61.295731,-66.676981,0.119697,127.972712,377,58,552.861430,33.388068,-26.116693,0.016484,59.504761,397,94,97.598989,48.029966,-46.062894,0.024483,94.092860,362,93,295.099504,86.023662,-74.053184,-0.056199,160.076846,373,86,448.798534,43.006165,-49.818645,0.068972,92.824809,373,99,234.683290,69.841519,-69.329120,0.033520,139.170639,376,92,511.622137,28.611324,-28.219906,-0.009588,56.831230,376,146,81.813760,46.213577,-49.255130,0.007828,95.468707,370,141,185.295543,47.605430,-41.009884,-0.019916,88.615314,376,145,174.483138,33.214764,-33.743801,-0.013487,66.958564,376,151,161.445820,36.767466,-37.497837,0.061044,74.265303,377,144,245.755856,147.867966,-148.158804,-0.170393,296.026770,379,60,2932.164556,237.405686,-241.310639,0.322188,478.716325,373,59,10527.517355,160.176017,-149.999857,-0.372647,310.175874,372,59,4619.643918,160.895087,-177.159024,0.476181,338.054111,369,59,5479.979851,102.022736,-116.183691,0.225675,218.206427,369,57,761.240571,58.927607,-68.133866,0.158193,127.061473,389,78,653.649607,155.543982,-126.569828,-0.207830,282.113811,330,74,2416.269889,80.537608,-102.848284,0.057819,183.385891,411,75,1037.978162,112.882652,-81.421420,-0.079467,194.304072,335,73,1238.454151,80.891196,-69.374764,0.170942,150.265960,369,99,385.689691,44.847813,-47.439997,0.047395,92.287810,388,142,164.923894,100.333307,-90.533789,-0.026906,190.867096,385,137,648.873242,52.588383,-60.083906,0.018154,112.672289,372,137,201.776413,61.574699,-56.441881,-0.021926,118.016580,385,142,249.979846,58.442651,-61.675263,-0.001350,120.117914,385,147,288.928705,38.820548,-41.188849,-0.181797,80.009397,347,62,129.041997,109.424189,-113.346440,0.169815,222.770629,376,60,1397.311071,40.295105,-44.429966,0.045113,84.725071,374,59,364.143698,54.403988,-45.275903,-0.047232,99.679891,379,53,309.108126,105.998211,-96.904097,-0.299455,202.902308,389,59,1204.993188,37.249852,-29.528377,-0.058219,66.778229,372,87,64.876126,87.829208,-75.951686,-0.037486,163.780894,368,84,515.918224,43.535190,-44.205696,0.008611,87.740885,368,93,274.899845,58.414765,-47.223414,0.023853,105.638178,380,90,182.816744,53.112557,-58.549101,-0.127207,111.661658,380,88,425.947070,26.758150,-22.906946,-0.021587,49.665096,373,151,43.615998,49.553023,-49.958453,-0.053163,99.511476,368,141,201.356379,39.441965,-40.575114,0.013924,80.017079,375,138,144.836306,25.112292,-28.961351,-0.032746,54.073642,378,138,75.948568,49.821897,-52.049819,0.009174,101.871716,375,144,242.873227,143.713414,-133.418901,0.503511,277.132314,379,60,2414.658745,175.785628,-167.929721,0.572549,343.715350,382,59,5277.508419,338.677660,-347.951805,0.140481,686.629465,370,60,15559.435354,139.073832,-135.564329,-0.423646,274.638160,379,57,2683.604765,172.448634,-166.499465,0.111880,338.948100,380,59,4780.652145,95.931279,-94.904788,0.052279,190.836067,364,97,991.062299,101.131820,-88.222733,0.126581,189.354553,372,82,1177.639028,158.677511,-154.821561,-0.400786,313.499072,369,78,2889.212195,96.109757,-108.413433,-0.110205,204.523190,377,94,1128.174284,134.786636,-114.065053,0.041426,248.851690,354,96,1888.192127,92.575244,-101.118498,0.007400,193.693742,378,142,558.878805,89.471234,-87.373684,-0.057613,176.844917,371,150,303.636171,60.939676,-55.235797,-0.117315,116.175473,374,142,425.210872,69.178827,-66.963191,0.071214,136.142018,370,139,478.569082,72.891012,-73.126702,0.054552,146.017714,374,143,635.622214,null
74.408377,-73.716171,0.139440,148.124548,375,50,547.269393,56.101292,-84.924373,-0.086845,141.025665,401,54,607.685947,105.245210,-109.221285,0.150000,214.466495,379,67,1192.071604,69.315232,-59.358383,0.097881,128.673615,385,59,537.694144,62.505508,-53.003787,0.074431,115.509294,381,68,521.883711,65.356087,-54.017400,-0.018674,119.373487,378,93,285.384860,51.433789,-58.012915,0.009359,109.446704,372,88,302.822080,90.545748,-82.936937,0.087827,173.482685,363,83,591.582492,58.374140,-65.800823,0.106467,124.174963,386,94,474.440798,68.576442,-59.938797,0.175194,128.515239,390,88,486.835258,38.923660,-37.704941,-0.010605,76.628602,377,145,215.078584,44.904799,-50.955349,-0.008112,95.860147,369,151,196.595826,71.896456,-75.856251,0.008054,147.752707,372,152,422.433826,79.108327,-84.279561,-0.031264,163.387888,367,142,603.858835,56.171898,-54.894429,0.067929,111.066327,375,157,389.513141,31.017467,-35.412667,-0.162110,66.430133,350,61,143.512042,69.902736,-86.600962,-0.033078,156.503698,377,71,634.534846,61.379012,-69.554115,0.101669,130.933127,373,62,430.639778,46.202283,-39.928465,0.003255,86.130749,363,56,233.969616,32.897290,-32.635926,0.087667,65.533216,376,63,190.956255,24.945853,-25.649361,-0.037858,50.595215,371,97,101.220035,58.689349,-63.166056,0.031776,121.855405,385,83,419.597427,47.570070,-55.733798,-0.010672,103.303869,370,84,239.113169,33.450940,-33.879946,-0.043842,67.330886,382,92,130.084309,45.737653,-39.991991,0.040310,85.729644,376,98,231.805481,25.233329,-24.522716,-0.014585,49.756045,379,150,94.876092,32.673930,-32.063641,-0.018632,64.737571,376,148,140.675068,38.707948,-40.498393,-0.052637,79.206341,374,148,133.420289,34.381093,-35.682762,0.022604,70.063855,381,151,120.345154,38.870984,-36.721963,0.001542,75.592947,372,154,182.117386,53.978573,-53.614737,0.130129,107.593311,372,66,508.357645,74.053371,-68.653196,0.054462,142.706567,381,67,820.591003,118.230269,-119.487566,-0.003760,237.717835,375,68,3277.598152,44.218172,-46.819256,-0.032916,91.037429,371,66,320.076556,88.524911,-86.146463,-0.181352,174.671374,371,68,1305.865364,37.193826,-35.029597,0.077079,72.223423,376,81,228.613684,42.666601,-46.496364,0.045859,89.162964,408,75,355.986389,67.240333,-84.922262,-0.110436,152.162596,398,69,1260.680700,35.868695,-39.735663,-0.015060,75.604358,387,89,190.221818,60.988516,-69.116044,-0.199637,130.104560,377,73,601.970402,41.020100,-39.162604,0.057893,80.182704,376,141,146.949327,38.847790,-38.612160,-0.009844,77.459950,382,138,198.215384,51.818836,-54.528943,-0.016148,106.347779,372,138,294.894949,35.048279,-33.743209,0.004415,68.791488,379,146,122.262837,56.371860,-57.746866,-0.031489,114.118725,376,143,266.353385,18.750678,-20.499026,0.011425,39.249704,372,60,41.168381,105.094315,-94.983801,0.264358,200.078116,380,69,1532.904907,92.223017,-88.345323,-0.163421,180.568340,378,68,1997.065889,37.895454,-43.727760,-0.117050,81.623214,372,68,271.576181,95.568831,-91.272735,0.178250,186.841566,375,69,1811.380145,18.905516,-19.514639,-0.060498,38.420156,364,96,35.491900,72.343558,-72.276020,0.030755,144.619578,356,71,720.230790,70.234948,-73.760103,0.089302,143.995052,352,69,836.918705,29.139472,-30.404065,-0.102442,59.543537,394,81,134.573948,81.112298,-59.977169,0.043226,141.089466,353,77,852.378247,23.243327,-20.986792,-0.023947,44.230119,373,152,31.083566,37.742440,-37.706574,0.026174,75.449013,375,146,158.685665,40.038680,-37.542601,0.000742,77.581281,371,141,218.213258,26.753959,-25.295052,-0.020877,52.049012,371,145,98.016346,59.506168,-59.944930,-0.010486,119.451098,376,135,461.664190,88.275464,-115.069708,0.454233,203.345172,397,62,1323.267232,185.315022,-192.162738,0.082321,377.477760,375,68,6101.071874,91.303441,-82.593902,-0.016616,173.897343,353,60,940.708338,164.915841,-160.445417,-0.023566,325.361258,370,68,3427.019423,114.339929,-101.159911,0.161909,215.499839,384,65,1929.729309,85.620656,-67.665606,0.007634,153.286262,386,86,575.716347,122.039311,-109.132933,0.179418,231.172243,362,72,2438.656402,64.355239,-63.951928,-0.104841,128.307167,382,92,516.483048,97.072355,-92.772785,0.079727,189.845140,358,74,1381.052000,84.858296,-70.857469,0.091897,155.715765,365,77,869.631676,54.410851,-49.142680,-0.051599,103.553531,375,141,217.021246,51.543205,-50.618497,0.056195,102.161702,382,142,406.490561,57.922474,-54.488090,-0.127501,112.410564,369,144,299.751362,57.209426,-57.871919,0.031557,115.081344,375,140,486.377253,64.262122,-62.709695,-0.019164,126.971817,376,145,578.966736,foot
60.723751,-72.577458,-0.003118,133.301209,393,58,695.849010,107.217703,-62.856512,-0.039636,170.074215,360,50,752.158767,276.313719,-273.357209,-0.354601,549.670927,373,59,11591.599001,218.291825,-173.831832,-0.248691,392.123657,379,58,4802.500903,83.646203,-72.716204,-0.168971,156.362407,376,60,791.950905,53.779545,-57.703108,-0.064171,111.482653,379,99,336.132106,54.325780,-50.663484,-0.124056,104.989264,378,100,386.932654,123.141441,-124.343676,0.023111,247.485117,354,71,2293.469369,144.909372,-119.701401,0.276824,264.610773,372,92,1491.864725,101.921310,-95.226099,-0.101501,197.147409,374,96,715.286025,56.126166,-57.013544,-0.027150,113.139709,387,142,209.444058,42.638672,-40.583146,-0.088271,83.221818,372,143,198.370819,79.894100,-69.570418,0.126736,149.464518,381,142,526.874377,133.956186,-135.375268,0.159339,269.331454,381,139,1129.602705,94.545993,-98.519553,0.031711,193.065546,378,157,739.472391,40.013625,-40.034146,-0.172876,80.047771,362,55,161.517871,74.284258,-65.954406,-0.095032,140.238663,366,64,632.549410,83.774066,-78.516718,0.220110,162.290784,392,54,925.258754,54.771697,-53.856193,0.008751,108.627890,357,59,365.711620,55.922584,-45.687582,0.000853,101.610166,368,62,451.281868,31.017404,-37.261218,-0.005488,68.278622,371,96,109.024246,69.351012,-60.202350,-0.181361,129.553362,376,90,307.188522,45.344064,-58.526769,-0.068236,103.870833,386,88,300.002375,32.245025,-35.934579,0.020056,68.179604,390,91,183.431872,57.660806,-49.283608,-0.123405,106.944413,355,97,410.681710,32.913103,-30.707273,0.017282,63.620376,377,148,73.706362,36.432350,-38.491695,-0.020653,74.924045,383,150,136.249066,30.659364,-29.468127,-0.017243,60.127491,378,141,140.781708,32.961903,-34.670318,0.039296,67.632220,379,153,144.714404,43.856001,-44.587749,-0.029688,88.443750,376,147,266.225748,63.333322,-60.719510,0.045284,124.052832,376,58,751.695199,145.408919,-155.149843,-0.181283,300.558762,367,59,2615.100965,103.630394,-106.382161,0.219037,210.012555,377,59,1669.819406,123.063998,-125.828688,-0.042607,248.892686,374,59,1898.150590,61.282949,-61.765084,0.161622,123.048032,378,62,569.360764,52.171285,-52.709104,0.012855,104.880388,407,85,273.345430,66.849945,-58.707837,0.042943,125.557782,350,75,494.257766,48.550368,-55.831967,0.004637,104.382335,368,77,360.415658,68.363876,-50.802607,0.092719,119.166483,357,79,375.362591,65.287792,-69.918541,-0.090230,135.206333,373,94,306.448115,58.882452,-60.126118,-0.023389,119.008569,369,142,194.073472,44.836345,-40.728063,0.061630,85.564408,379,144,166.543467,32.718512,-32.621717,-0.036430,65.340230,376,142,128.364743,33.388006,-32.245985,0.044734,65.633991,372,141,142.247017,80.061682,-76.459994,-0.073640,156.521676,369,155,441.497372,26.106466,-19.848941,0.081575,45.955407,383,56,71.349036,58.617601,-56.001073,-0.039311,114.618674,374,58,510.648114,62.414627,-53.951113,-0.199883,116.365740,379,58,497.252791,57.303180,-57.972043,0.191743,115.275223,386,57,379.730685,70.638420,-71.794474,0.097969,142.432894,377,61,571.088215,21.577450,-21.130754,0.050695,42.708204,382,98,55.866192,40.587191,-41.339640,-0.119165,81.926831,357,91,205.749624,55.396910,-47.050199,0.012405,102.447109,365,92,208.390247,42.200827,-44.590583,0.023637,86.791410,392,103,230.400199,44.576665,-50.220017,0.022566,94.796682,375,88,262.525060,14.844005,-14.925671,0.031291,29.769676,379,137,29.230690,41.666477,-44.725776,-0.018267,86.392253,370,144,120.907962,41.536873,-37.767584,0.042739,79.304456,380,133,117.673354,29.695336,-30.528464,-0.015368,60.223800,374,133,106.200333,49.835433,-46.498808,0.005008,96.334241,364,147,202.393750,129.879108,-142.117562,0.125088,271.996670,384,56,2120.590500,161.709706,-167.492610,-0.202793,329.202315,376,59,3443.471882,143.587083,-166.706696,-0.273167,310.293779,370,59,4448.400368,102.783699,-98.910373,-0.274433,201.694072,353,57,1905.041159,162.178356,-137.830077,-0.523850,300.008432,384,58,2405.273963,95.725238,-78.228394,-0.142442,173.953632,367,94,815.986004,80.170392,-78.895055,0.070084,159.065447,384,73,801.563441,119.233364,-92.718635,-0.036178,211.952000,333,79,1249.050022,117.110978,-96.272206,-0.022849,213.383185,379,84,791.813103,132.870220,-100.059564,-0.024668,232.929784,370,102,974.186916,74.286484,-68.442072,-0.039359,142.728557,371,142,320.871887,47.843591,-43.109929,0.071178,90.953521,371,141,212.588743,71.421498,-69.951666,0.066446,141.373164,367,142,619.624327,64.312186,-61.367620,0.011294,125.679806,373,137,394.589541,60.112614,-56.684742,0.123555,116.797357,378,142,411.779413,null
41.950216,-45.147411,-0.022907,87.097627,378,57,318.130354,71.238964,-50.580875,0.460684,121.819839,390,53,466.486688,131.940769,-118.657965,0.132400,250.598734,386,63,1876.816065,104.032761,-107.829809,-0.212434,211.862570,363,65,1423.266784,70.862059,-60.497172,0.026671,131.359231,362,62,790.730129,44.482869,-44.217462,-0.040307,88.700331,383,98,199.803912,38.960767,-48.633442,0.072050,87.594208,367,92,254.827330,93.439589,-66.284172,0.059502,159.723760,370,85,750.826244,70.944503,-78.545726,-0.013459,149.490229,393,84,675.152401,56.280296,-65.819067,0.023586,122.099363,371,86,440.049673,38.891472,-38.798730,-0.090064,77.690202,380,141,156.823908,44.383996,-48.404595,-0.035759,92.788591,375,148,184.632420,65.394223,-65.724892,-0.003993,131.119115,372,145,502.757177,54.425173,-52.896170,0.036661,107.321343,382,143,351.139616,55.448217,-54.395499,0.058860,109.843716,376,144,354.855261,53.318206,-42.986449,0.094133,96.304656,386,64,207.698939,63.951021,-65.302366,0.005964,129.253387,363,59,411.273152,69.691667,-73.022344,0.061342,142.714011,380,56,455.402970,43.139246,-41.117951,0.019148,84.257197,390,62,227.408400,37.560276,-38.853569,0.062777,76.413845,379,59,225.925232,36.223284,-25.113608,0.066531,61.336891,358,87,113.304748,38.579035,-44.741926,-0.001045,83.320961,379,94,199.842934,51.613819,-61.419302,0.035520,113.033121,384,93,197.498637,38.190547,-31.772293,0.018957,69.962840,377,93,150.319560,39.164836,-40.384447,-0.030175,79.549283,365,94,231.357737,27.674108,-26.770676,0.011089,54.444783,376,142,68.061898,35.817218,-34.083769,-0.024537,69.900987,377,140,121.050691,28.932824,-30.106805,0.006780,59.039629,372,145,111.974527,31.701420,-30.040337,0.019474,61.741757,386,144,117.395538,38.155224,-39.535332,-0.040871,77.690557,373,154,155.739261,133.057177,-131.626078,-0.090976,264.683255,372,68,2660.979836,73.856969,-77.649565,0.082339,151.506534,368,63,845.234852,117.288366,-120.870692,-0.119526,238.159057,370,67,2036.225911,76.755320,-80.468214,0.118896,157.223534,359,61,592.221117,90.775785,-98.877285,0.225774,189.653069,376,67,1663.161796,82.608897,-90.343690,0.004738,172.952587,397,72,1062.026290,53.297746,-56.817521,0.067415,110.115267,391,87,357.760102,56.453239,-83.381007,-0.087987,139.834246,403,70,699.612056,74.367929,-53.020097,0.128249,127.388026,373,88,266.079754,64.896930,-60.663299,0.142610,125.560229,388,67,642.126109,52.392754,-49.736186,0.015718,102.128940,372,135,359.979733,39.097717,-40.999768,-0.013368,80.097485,377,135,250.318299,48.063023,-49.310963,-0.058970,97.373986,379,139,294.720742,41.399549,-41.248718,0.064296,82.648267,382,147,137.998041,45.949455,-45.957048,0.022622,91.906503,380,143,309.116801,18.141815,-16.056667,0.002329,34.198482,353,61,37.917958,74.511729,-85.966315,0.094594,160.478044,377,67,927.790347,70.987926,-69.326864,-0.151250,140.314790,373,67,1043.887050,36.800779,-39.207491,0.025142,76.008270,376,64,282.009455,100.924418,-97.988248,0.048128,198.912667,372,67,1519.947116,14.860234,-14.367887,-0.000272,29.228121,376,97,28.162557,49.521635,-43.581943,0.030974,93.103578,357,73,360.403239,57.416230,-50.422723,-0.130996,107.838953,357,74,417.671872,27.475222,-28.493637,-0.000762,55.968858,372,76,118.716829,76.474295,-57.572982,0.066758,134.047278,343,74,651.346536,11.599111,-11.323986,-0.007064,22.923097,377,146,12.532256,27.980796,-28.580381,-0.015329,56.561177,365,141,112.056480,38.802767,-38.323646,-0.001885,77.126413,373,137,260.972225,21.694905,-20.185471,-0.017529,41.880376,372,144,46.638860,54.843312,-53.994924,0.041213,108.838236,379,139,339.595894,132.480408,-140.035805,0.396855,272.516213,376,58,1529.510001,154.066612,-162.052727,0.189170,316.119339,368,66,4091.731242,164.329692,-151.048908,0.192724,315.378600,376,63,4183.194224,118.886907,-125.979501,-0.257635,244.866408,362,62,2993.219162,136.454008,-126.762436,-0.190643,263.216444,364,63,2166.226449,109.383664,-80.923014,0.201081,190.306677,375,84,493.479963,112.805654,-89.571386,0.184002,202.377040,347,70,1410.284134,102.026140,-91.564666,0.046432,193.590806,356,73,1523.350303,95.311360,-90.420429,-0.188299,185.731789,357,73,1159.533710,109.715882,-81.744695,-0.150947,191.460576,367,88,837.353969,62.177462,-57.593068,0.093337,119.770530,378,139,308.827986,65.720130,-62.142630,0.107207,127.862760,384,140,402.218398,62.439581,-60.945316,0.010061,123.384898,373,141,678.689043,64.611863,-60.485172,-0.030797,125.097035,372,138,411.506146,70.155959,-72.035002,-0.040422,142.190961,371,142,443.951330,tongue
82.426710,-96.410314,0.058043,178.837024,377,60,935.692708,184.543903,-105.916308,-0.104519,290.460211,366,53,1170.680933,348.080847,-364.086374,-0.408696,712.167221,374,59,20248.443596,155.204095,-167.967361,0.218664,323.171456,388,58,3229.249370,101.531071,-103.468952,-0.259707,205.000024,371,60,1562.916128,65.095477,-71.277770,0.006219,136.373247,381,92,464.156354,44.686908,-48.901009,0.021655,93.587917,383,87,284.950127,208.063399,-138.331002,0.184564,346.394401,328,76,4501.673438,138.125228,-132.502506,-0.219549,270.627734,377,100,1539.892844,71.174061,-62.324426,-0.082194,133.498487,355,95,655.374296,60.888843,-61.249626,-0.023609,122.138469,375,146,255.232096,63.522818,-65.738288,0.017913,129.261106,371,147,201.317524,117.806431,-105.194089,0.173895,223.000521,381,138,1267.321281,142.431325,-137.291735,-0.237160,279.723060,366,139,1158.785484,70.605721,-75.093488,-0.036205,145.699209,369,146,490.862049,25.541495,-30.809269,0.074691,56.350764,381,58,137.529489,96.296163,-114.451063,0.006090,210.747226,371,67,1169.876858,57.681334,-60.342688,-0.115783,118.024022,361,63,695.316886,68.540160,-73.709061,-0.038108,142.249221,371,60,427.108646,34.281667,-38.705152,0.039936,72.986819,373,62,212.831971,28.964557,-31.627698,0.043196,60.592255,366,97,144.655416,58.229364,-59.466203,-0.022849,117.695567,391,77,492.806284,43.957829,-44.187261,-0.075630,88.145090,371,89,358.968435,39.996196,-50.232066,-0.108397,90.228262,362,90,261.376900,41.819592,-36.426363,-0.080404,78.245955,372,98,222.976052,25.904788,-25.297064,0.009225,51.201852,375,145,85.245294,42.402566,-42.273927,-0.041226,84.676493,376,149,237.450920,36.794691,-35.113135,-0.006210,71.907826,368,145,143.047518,40.458972,-44.527037,-0.033073,84.986010,372,138,207.596940,33.571323,-36.708558,-0.062337,70.279881,378,148,166.281380,110.845205,-116.882270,-0.000244,227.727475,377,60,1453.980195,150.980134,-157.852891,-0.192738,308.833025,372,61,3585.228901,116.736212,-110.262432,0.211782,226.998644,381,59,1867.502966,128.982275,-124.846707,0.026632,253.828982,374,59,2244.212397,100.594716,-91.171918,0.079855,191.766634,380,63,1189.120406,48.981208,-71.002753,-0.152570,119.983961,398,86,401.099609,92.110760,-55.553016,0.021050,147.663776,334,81,876.814063,57.623633,-74.624779,-0.000052,132.248412,413,82,452.529640,97.161662,-67.118578,-0.018856,164.280240,349,81,585.844906,76.242391,-81.344734,0.051564,157.587126,375,95,605.082476,57.085082,-55.922937,-0.103412,113.008019,372,137,197.625141,55.839407,-51.957190,0.005828,107.796597,379,142,388.254270,35.685268,-37.944830,-0.057094,73.630098,371,134,174.680276,46.722976,-42.564045,-0.022238,89.287022,371,140,157.152620,91.086387,-86.187890,0.095050,177.274277,382,145,452.899840,19.627366,-23.258611,0.082655,42.885976,392,58,40.929383,160.580629,-142.723979,-0.175429,303.304608,375,63,2302.051450,87.146175,-79.698724,-0.225930,166.844899,369,61,1117.347097,34.428850,-33.040403,0.110584,67.469253,395,61,159.914663,98.240801,-107.021119,0.258469,205.261920,382,63,1873.927083,18.400965,-23.200369,-0.013436,41.601334,364,90,32.182259,74.196259,-57.392241,0.069851,131.588500,353,78,579.016223,65.945438,-47.365146,-0.045904,113.310584,345,88,382.115704,28.905841,-25.697005,0.030695,54.602845,388,94,79.516948,66.059693,-80.016536,0.030374,146.076228,399,84,636.944270,11.760791,-11.947695,-0.005412,23.708486,370,143,20.202274,53.149560,-49.208318,0.091773,102.357878,388,142,219.645069,42.086328,-38.777441,0.026610,80.863768,369,140,224.020927,27.146268,-27.747893,0.020671,54.894161,375,148,56.676988,53.165582,-54.694206,-0.054579,107.859788,369,144,274.254830,160.689102,-141.471998,-0.070915,302.161100,372,60,3238.333620,150.523026,-146.292018,-0.448074,296.815043,361,59,3192.683944,188.781786,-190.464296,0.016923,379.246082,376,60,6369.585333,136.883007,-161.836430,-0.009876,298.719436,381,57,2056.733782,124.023674,-131.280824,0.117602,255.304498,380,55,2924.208745,79.054603,-90.829690,0.029390,169.884293,358,84,838.327228,88.596871,-100.338354,-0.183631,188.935225,361,80,770.396059,114.575520,-98.766823,0.265914,213.342343,349,78,1655.623546,86.408347,-113.872609,0.082811,200.280956,400,93,839.250564,78.492774,-89.713865,0.011464,168.206640,395,90,1083.810911,46.330077,-47.426136,0.067189,93.756214,383,141,327.343338,52.283721,-52.945651,0.011279,105.229372,380,140,304.487712,76.758887,-74.316058,0.158720,151.074945,381,137,555.490706,66.403565,-67.036326,0.032940,133.439891,374,134,523.433811,90.468297,-89.304007,0.011697,179.772304,380,152,808.349905,null
67.997357,-81.741439,-0.352996,149.738796,362,58,617.180614,64.321998,-81.307595,-0.037606,145.629592,364,52,685.210479,91.784609,-94.428090,-0.167419,186.212699,382,62,936.410606,91.442272,-80.684450,-0.194472,172.126722,369,67,840.514225,72.185145,-67.326346,0.166793,139.511491,365,59,414.571163,50.128387,-53.038040,-0.129035,103.166428,374,86,373.535004,59.504663,-52.123045,0.062122,111.627708,370,98,368.517656,91.906510,-88.224345,-0.187755,180.130855,378,87,702.386816,53.916391,-61.991748,-0.079156,115.908139,369,86,435.962603,59.032895,-57.831408,0.078119,116.864304,363,90,270.305815,42.618468,-43.588922,-0.031717,86.207390,371,150,243.611932,52.209676,-51.930744,0.042053,104.140420,375,149,208.029021,59.933182,-60.970260,-0.101414,120.903442,378,140,355.836972,39.691452,-39.530558,0.074540,79.222010,387,146,261.709087,38.061059,-36.981377,-0.016705,75.042436,373,148,186.459186,28.245006,-29.196816,0.108563,57.441822,378,52,137.200232,104.643957,-97.435396,0.098196,202.079353,382,64,1043.142712,74.471277,-86.115632,-0.017012,160.586909,381,66,969.704507,45.128273,-49.165531,-0.103433,94.293804,363,50,314.241773,42.696444,-39.659925,-0.041496,82.356369,370,60,172.230613,34.354637,-34.059562,0.051057,68.414199,377,100,97.568959,68.048726,-58.547271,-0.143088,126.595997,382,80,481.927587,58.997902,-57.798253,0.122913,116.796155,361,74,456.116280,43.790848,-38.635376,-0.071189,82.426224,374,92,190.693923,46.373330,-46.815673,0.048368,93.189003,378,102,310.442611,27.479910,-26.892885,0.010939,54.372795,366,144,83.792599,42.648348,-39.703853,-0.053626,82.352201,376,145,143.373385,38.119283,-39.551886,0.130278,77.671169,373,142,139.762044,32.683612,-31.315840,-0.053446,63.999452,362,148,137.780521,38.872151,-41.432275,0.049322,80.304425,383,153,196.307465,33.457620,-27.564444,0.119079,61.022064,388,64,115.024256,49.913908,-43.512710,-0.021488,93.426618,373,64,240.388229,30.342586,-36.321853,0.040631,66.664440,383,62,126.903839,40.704946,-46.705171,-0.197921,87.410117,360,58,198.150277,46.460437,-39.815298,0.138213,86.275735,389,63,249.228902,23.476408,-26.227996,0.069160,49.704404,378,89,62.586901,39.539317,-38.125077,-0.057374,77.664393,373,91,167.480837,23.377494,-28.269478,0.058547,51.646973,366,95,87.504552,38.622234,-41.579050,-0.095299,80.201284,371,94,150.187748,42.330488,-40.286220,0.031938,82.616708,397,91,205.357699,21.257104,-21.252943,0.030576,42.510047,381,142,51.050496,28.502425,-27.025049,-0.020402,55.527473,383,137,87.889558,27.758707,-26.576545,0.025286,54.335252,371,148,77.384043,30.281614,-28.627685,-0.030840,58.909299,377,143,88.716129,35.120988,-33.501302,-0.020687,68.622290,367,157,122.436391,21.699177,-20.501196,-0.045709,42.200373,385,63,43.291317,51.136023,-52.009551,0.034124,103.145574,376,68,450.607415,44.838554,-40.160673,-0.100318,84.999227,391,65,263.718625,27.539438,-29.141178,0.017933,56.680617,384,63,88.541645,60.394232,-54.770180,0.112239,115.164412,380,68,482.035004,20.165861,-19.949955,-0.000075,40.115815,370,94,47.000229,38.930388,-35.284395,0.048895,74.214783,375,80,203.928745,29.079672,-26.712797,-0.010057,55.792468,364,78,131.964840,50.155624,-52.375553,0.009429,102.531177,372,97,139.463643,46.614589,-49.071289,-0.059042,95.685877,372,77,257.055567,15.914057,-17.857336,0.009647,33.771393,378,147,21.633491,22.602253,-21.710178,0.013136,44.312431,383,142,38.554477,27.884380,-25.613494,0.023606,53.497873,374,144,56.077161,29.287585,-30.245060,-0.010387,59.532645,378,146,86.073833,39.781939,-37.939485,-0.011287,77.721424,370,140,158.995959,166.156281,-182.409414,-0.129659,348.565695,384,58,1699.053364,77.765491,-83.011663,0.105187,160.777154,389,62,1012.361956,88.516455,-75.638110,-0.058783,164.154565,373,64,1003.488110,117.758366,-96.675990,-0.065763,214.434356,386,60,1085.366880,116.676926,-112.938399,-0.040957,229.615325,365,64,1355.026182,139.868510,-123.887945,-0.034956,263.756455,381,89,987.852563,69.235318,-59.690171,0.103003,128.925490,391,80,473.014687,61.895433,-63.466482,0.038067,125.361914,390,86,434.951386,79.016099,-88.095983,0.068012,167.112082,393,90,647.794383,91.487132,-78.270535,-0.195998,169.757666,377,80,674.609086,73.283913,-70.420546,-0.045846,143.704459,382,152,403.038105,25.409899,-28.112685,0.058619,53.522584,385,144,118.499164,66.340055,-70.785168,0.052956,137.125224,385,144,226.729885,47.739666,-40.015408,-0.004645,87.755074,376,140,253.164690,52.673476,-49.307421,-0.072103,101.980898,380,145,309.469104,right-hand
68.657761,-67.218794,-0.029645,135.876554,361,55,773.656888,63.529586,-99.695644,-0.268239,163.225230,379,52,773.507267,336.969319,-310.874555,-0.889618,647.843874,365,59,20113.369301,129.657228,-146.870158,0.005775,276.527386,369,59,2494.952529,120.247428,-116.157978,-0.061704,236.405406,377,61,1762.185973,66.386126,-64.595197,-0.065618,130.981324,358,95,517.521219,56.697350,-60.701537,-0.159410,117.398887,356,96,365.715561,221.872023,-151.294559,-0.130418,373.166582,331,82,4921.053740,98.221121,-125.936601,-0.022667,224.157722,378,99,1369.426399,88.440463,-84.228074,0.086060,172.668537,351,89,562.048805,57.275608,-56.032816,0.040526,113.308424,375,154,267.339413,52.820465,-51.065701,-0.104602,103.886166,378,139,229.909658,124.214427,-113.266455,0.075738,237.480882,380,130,1350.548938,123.815186,-120.733553,0.046995,244.548739,379,149,1228.574618,61.203747,-57.782384,-0.006612,118.986131,378,143,373.814382,36.335283,-35.629413,-0.029069,71.964696,365,60,186.583801,100.813481,-93.857583,0.267360,194.671065,377,63,1007.904381,159.648330,-160.401383,0.522756,320.049713,382,54,1661.467389,51.156869,-58.934711,-0.005666,110.091579,394,60,356.247058,44.231493,-45.393049,0.013958,89.624542,378,55,311.074888,35.574419,-33.195976,-0.080058,68.770395,380,97,150.777245,75.234809,-70.845558,0.116663,146.080367,376,86,543.205339,105.922553,-75.080842,0.423228,181.003395,368,92,560.038793,41.206044,-48.668107,-0.060925,89.874151,377,97,249.265506,44.937484,-42.550702,0.023924,87.488186,380,102,254.659509,25.564672,-24.752211,-0.001720,50.316883,365,143,73.442783,42.055574,-42.834029,0.010011,84.889603,387,140,169.574022,44.998127,-39.940609,0.135440,84.938736,369,141,180.419846,50.324371,-48.350221,0.002933,98.674592,371,145,221.399785,44.401617,-47.872378,-0.054070,92.273995,373,150,270.264557,75.201239,-72.471142,0.167310,147.672381,380,56,1189.703185,159.647398,-132.944887,-0.280788,292.592285,367,60,3904.523798,114.982709,-122.125294,0.243952,237.108003,385,58,2480.632274,140.292333,-112.033568,-0.048493,252.325902,379,58,2135.587181,81.778230,-83.685749,0.028595,165.463980,366,57,757.678121,46.430349,-52.073311,0.187829,98.503660,394,91,323.602100,106.259370,-83.364276,-0.011026,189.623645,344,84,1041.527135,43.923008,-70.494099,-0.035797,114.417107,432,78,539.453624,108.628847,-79.789846,0.032896,188.418693,349,88,636.557841,64.458831,-62.972861,-0.013705,127.431692,370,92,345.267825,47.166069,-47.418867,0.001595,94.584935,373,144,178.949200,69.232649,-66.944966,0.073076,136.177615,379,142,426.495224,35.257850,-36.614849,-0.039619,71.872700,377,137,175.415840,62.154529,-55.086802,0.021137,117.241331,377,142,250.731620,61.857655,-59.005747,0.026275,120.863402,373,150,377.476447,13.775368,-11.990410,-0.061307,25.765779,348,63,24.672550,125.297735,-129.893014,-0.039122,255.190749,374,60,2350.478644,92.544394,-84.911257,-0.031883,177.455651,392,59,698.710979,27.614547,-35.582435,0.014229,63.196982,387,62,103.110840,101.349037,-91.714880,0.071005,193.063917,376,60,1290.723620,15.363344,-15.338202,-0.015807,30.701546,364,100,28.187368,77.340545,-65.297764,0.099865,142.638309,351,87,628.778508,49.194022,-61.435332,0.023126,110.629354,382,92,290.956974,24.394090,-27.548752,0.003919,51.942842,374,98,83.230931,67.188745,-68.517270,-0.129369,135.706015,385,90,530.788667,14.892745,-15.171730,-0.014044,30.064475,370,142,17.830119,58.397296,-62.445458,0.024467,120.842753,386,135,207.221248,44.346596,-44.188479,0.036174,88.535075,380,135,175.808651,29.343646,-31.537423,-0.042287,60.881069,374,146,58.481735,51.498762,-50.982334,-0.035005,102.481097,380,141,243.339063,223.902666,-229.390742,-0.054512,453.293408,372,58,6498.260593,211.756213,-196.238334,0.164290,407.994547,381,60,7435.886054,189.805420,-195.046600,-0.078917,384.852020,367,57,5138.529281,180.716330,-169.153815,-0.441867,349.870145,358,57,2939.226541,152.561361,-145.369247,-0.254889,297.930608,378,60,2623.131908,140.685174,-116.849313,0.375080,257.534486,362,90,2049.483013,119.793732,-85.148321,0.213852,204.942053,334,69,1525.496855,112.352800,-90.808481,-0.043461,203.161280,345,85,1344.968196,86.170918,-95.425493,-0.245996,181.596411,371,88,902.436532,94.835325,-100.870974,-0.172729,195.706299,377,87,1170.022715,70.432886,-71.136781,0.168030,141.569666,378,137,551.222939,50.039300,-50.258124,0.056612,100.297424,381,139,264.076915,64.992581,-67.612026,0.116975,132.604607,376,140,547.974195,70.272484,-71.036628,-0.106005,141.309112,357,143,486.477209,89.740352,-82.061725,-0.020822,171.802078,375,145,610.198964,null
48.373998,-45.103354,-0.436703,93.477352,371,57,400.867220,68.416261,-82.790856,0.076865,151.207117,374,49,567.760294,81.641199,-86.696114,-0.346198,168.337313,362,66,1083.918231,123.489916,-118.072099,-0.011873,241.562015,382,65,2172.350742,62.663389,-78.050491,0.139523,140.713880,378,62,448.897549,65.822246,-68.778164,-0.134629,134.600410,364,96,295.658528,35.692225,-44.537166,0.104441,80.229390,389,90,212.330303,66.624149,-61.890199,-0.134114,128.514348,382,79,577.570640,80.698789,-84.426427,0.048076,165.125215,396,81,1035.323876,57.707137,-55.063815,0.106182,112.770952,383,93,326.164299,36.211289,-39.780099,-0.007434,75.991388,367,148,219.305191,46.426604,-41.267135,-0.033665,87.693739,368,152,154.659782,42.370069,-43.483103,-0.027869,85.853172,369,140,210.727770,85.338001,-84.196238,-0.005298,169.534239,373,143,1007.766971,52.047660,-54.797439,0.011791,106.845099,379,140,331.027466,36.623403,-29.982610,-0.130478,66.606014,370,57,146.966056,89.069274,-98.272068,-0.007092,187.341342,374,70,966.925535,70.364900,-75.048983,0.287464,145.413882,378,66,600.887864,42.550020,-37.198512,-0.049170,79.748532,345,58,191.453216,35.106928,-42.694170,0.091461,77.801098,378,61,137.712281,31.015853,-25.130163,-0.028509,56.146016,375,91,100.590492,61.643024,-71.420874,-0.032992,133.063897,375,79,500.235273,56.404854,-45.138552,0.195858,101.543406,372,89,348.276654,38.527125,-39.879742,0.020927,78.406867,371,102,184.524809,36.978242,-40.968840,0.041239,77.947082,375,100,204.066476,26.950512,-24.757779,-0.014947,51.708291,366,151,96.310995,30.614978,-27.562198,0.002585,58.177176,362,140,125.097358,33.013483,-33.014397,0.031632,66.027879,377,142,152.791077,36.848641,-37.946055,0.013029,74.794696,372,134,167.293180,33.529803,-34.068808,0.057632,67.598610,379,155,205.622867,103.948444,-105.330808,0.136172,209.279252,380,66,2279.821830,76.193373,-82.213835,-0.097646,158.407208,370,65,656.733786,94.924786,-95.812183,0.125807,190.736969,379,67,1681.748388,67.237902,-54.078177,0.059129,121.316079,379,63,367.518342,82.795026,-73.098547,0.094456,155.893573,369,64,899.633032,68.916388,-66.446002,0.153327,135.362390,376,69,793.173165,40.478916,-57.513076,-0.114343,97.991992,384,82,296.505606,56.369487,-67.943853,-0.093295,124.313340,381,68,702.522009,48.463627,-39.793739,0.005979,88.257366,370,83,160.834030,49.268699,-59.822934,-0.050673,109.091633,351,86,403.159132,47.127179,-44.634002,0.003939,91.761181,372,139,396.293222,38.556360,-37.536605,-0.053136,76.092965,376,139,167.354179,33.202987,-32.991714,-0.038594,66.194700,374,138,167.830536,28.053015,-26.625339,-0.016509,54.678354,369,144,107.895748,61.037941,-62.399608,-0.047439,123.437549,374,144,334.239891,31.666353,-24.775585,-0.043909,56.441938,352,65,59.389181,133.954851,-133.137317,-0.223224,267.092169,367,67,3043.184311,73.606025,-77.647165,-0.042193,151.253190,372,66,1157.070283,33.830742,-35.774047,0.082900,69.604789,378,65,163.838702,98.418010,-94.903998,-0.047801,193.322008,383,67,1055.451344,36.408153,-37.654445,-0.026335,74.062598,377,95,82.815504,90.786777,-73.144521,-0.067965,163.931298,361,72,1184.850996,58.197201,-42.300859,0.075703,100.498059,349,78,480.589246,22.290228,-30.990717,-0.007259,53.280945,363,84,92.430242,79.362266,-75.748684,-0.019556,155.110950,377,83,513.549027,42.493003,-45.795035,-0.000865,88.288038,377,147,84.125743,36.494893,-35.568449,0.032947,72.063342,377,139,160.128213,45.571709,-45.316731,0.054541,90.888440,383,137,331.457198,21.310707,-20.811270,-0.008352,42.121977,374,137,62.851342,56.860315,-56.641488,-0.009036,113.501803,381,139,242.034173,92.127235,-75.885918,0.195572,168.013153,379,67,1064.712098,154.259906,-150.879601,0.242697,305.139507,373,67,5091.935373,161.614199,-149.401829,-0.265445,311.016027,368,65,3448.706918,98.279329,-101.990698,-0.455008,200.270026,375,61,2105.412613,81.084605,-93.848352,-0.173392,174.932957,361,65,1205.913786,81.794225,-74.083059,0.133013,155.877284,367,81,578.209987,103.796665,-113.078756,0.150263,216.875421,375,69,1992.484748,100.921020,-90.569361,-0.109821,191.490381,357,76,1295.772815,87.608840,-76.333160,0.087707,163.942000,357,82,955.473533,68.967286,-73.797650,-0.075676,142.764936,374,93,661.380680,40.458185,-38.343549,0.023148,78.801734,384,146,191.971420,51.592340,-53.354726,0.021592,104.947066,375,140,360.901852,77.942390,-76.968284,0.035797,154.910674,373,137,1003.353959,64.713876,-66.515124,0.060558,131.229000,381,139,439.232087,78.850741,-78.134341,-0.010694,156.985082,374,145,479.778902,foot
56.479821,-55.074364,0.043877,111.554185,381,56,536.279334,60.669466,-68.532093,0.159765,129.201559,390,59,607.432740,126.313912,-116.048249,-0.510343,242.362161,364,62,1409.817180,183.341165,-154.840857,0.490341,338.182021,378,66,3383.861337,74.529200,-56.071263,0.086714,130.600463,386,64,660.726601,41.409894,-37.143386,-0.013887,78.553280,387,96,215.860204,41.803670,-44.412209,0.000096,86.215879,392,91,229.656537,102.537140,-77.720301,-0.150251,180.257441,359,88,740.282406,127.442873,-146.579202,0.446151,274.022074,396,86,1911.726634,79.636890,-86.161154,0.167715,165.798044,373,90,409.630911,51.263699,-52.159179,0.021207,103.422878,377,148,288.689749,39.109677,-41.622910,0.009353,80.732588,364,148,233.872467,84.673816,-88.689928,-0.031425,173.363744,370,138,506.920321,81.191757,-86.213482,-0.075294,167.405239,370,143,930.239750,65.993665,-66.585529,0.006367,132.579194,376,154,383.912960,33.955152,-38.387691,0.003657,72.342843,367,60,192.590278,102.082636,-106.366256,0.023292,208.448892,366,68,1153.252369,73.153879,-88.789907,-0.040031,161.943786,366,62,697.136026,51.422128,-52.802151,0.138894,104.224279,367,65,348.700253,30.347948,-28.033005,-0.039236,58.380953,350,58,176.006604,29.159302,-26.342936,-0.021826,55.502238,363,92,104.944719,59.352749,-60.237725,-0.127929,119.590474,378,80,443.177350,52.898034,-41.377213,-0.107001,94.275248,373,84,278.101162,46.102103,-39.636887,-0.008318,85.738991,370,95,219.662444,34.564363,-35.178470,0.002683,69.742832,359,97,212.987872,20.131695,-19.151561,0.014253,39.283256,373,150,56.922260,45.634304,-45.918348,-0.020358,91.552652,377,145,169.247714,39.068143,-39.611215,-0.050622,78.679358,376,145,124.126457,41.941277,-38.547259,0.009844,80.488537,382,148,130.839345,51.321601,-52.157009,-0.018819,103.478610,368,146,176.139362,80.486495,-86.769072,0.248255,167.255567,383,66,1312.948482,64.108507,-59.826452,-0.103147,123.934959,380,65,730.485429,111.694105,-125.947842,0.254565,237.641948,383,64,1114.297747,65.308572,-68.995342,-0.155189,134.303914,365,64,374.659768,70.303378,-81.958167,-0.364353,152.261546,380,65,621.987263,60.844331,-67.561006,0.158147,128.405338,415,78,567.963836,62.430137,-68.488731,0.058869,130.918868,395,90,388.881208,68.232016,-90.831311,0.228196,159.063328,409,84,479.974602,60.153693,-55.771792,0.128363,115.925485,350,86,208.979798,106.825340,-110.496546,-0.152541,217.321885,377,98,553.007109,45.860533,-48.396593,-0.000444,94.257126,367,137,274.260907,52.689207,-52.786757,-0.069769,105.475963,375,139,280.001325,34.400755,-35.995647,0.015899,70.396402,373,139,172.709677,53.813337,-50.362647,0.024144,104.175985,376,143,139.432306,70.473596,-72.417147,0.044823,142.890743,374,149,583.725323,14.579326,-16.643214,0.018892,31.222540,370,55,24.237984,117.258590,-108.422635,-0.261068,225.681225,374,67,1632.330219,79.034405,-88.758031,0.004836,167.792436,367,66,1012.612973,26.345537,-28.253012,0.051566,54.598549,385,59,109.310705,121.613246,-130.237394,-0.022227,251.850641,377,65,1471.728725,16.133426,-16.236309,-0.014114,32.369735,378,98,26.667235,65.434308,-69.062650,-0.173545,134.496957,356,73,560.048100,56.532025,-54.518505,-0.137942,111.050529,362,88,467.846571,24.524736,-20.862565,0.014008,45.387300,388,93,56.128222,94.858205,-89.780731,-0.080867,184.638935,388,76,620.065042,11.658618,-10.321788,0.002489,21.980406,369,142,13.681937,51.560021,-49.035532,0.015518,100.595553,370,145,155.683916,45.498243,-46.109110,-0.050185,91.607353,367,137,222.934958,16.552452,-16.503459,0.017722,33.055912,379,152,40.220701,60.169345,-60.780247,0.049097,120.949592,371,141,223.561877,101.997772,-112.287996,-0.394811,214.285768,361,52,1368.716880,157.841709,-143.666545,-0.296317,301.508254,377,59,2711.245409,115.310790,-127.449102,-0.364456,242.759891,375,66,2865.304719,145.090441,-148.082619,0.121347,293.173060,370,65,2064.117461,180.935626,-116.958797,-0.203159,297.894424,371,56,1883.407101,83.407820,-68.067319,-0.225764,151.475140,367,91,474.015364,98.199968,-92.017037,-0.188226,190.217005,372,79,835.938112,80.299302,-81.909844,-0.216886,162.209146,359,80,1116.746648,88.645879,-96.480155,-0.009262,185.126034,363,90,904.445309,107.118318,-105.990930,-0.048684,213.109248,380,88,684.961450,55.506345,-53.748604,-0.034446,109.254949,378,142,347.059918,49.485696,-50.155287,-0.071234,99.640984,376,144,291.130755,50.916240,-52.801798,-0.026990,103.718037,368,139,368.593019,66.812804,-67.416522,0.060577,134.229326,384,133,450.956138,107.366493,-100.061980,0.006054,207.428473,369,148,513.224774,null
53.165503,-54.359630,0.030724,107.525133,351,57,386.371146,51.157324,-52.859161,0.105020,104.016485,385,54,370.050823,96.903644,-109.323667,0.122566,206.227311,390,59,1315.614466,88.147546,-97.592006,-0.096541,185.739552,362,61,792.422034,70.363361,-58.362374,0.208583,128.725735,372,58,470.336972,41.188270,-40.141184,-0.064161,81.329454,383,93,242.194137,60.471410,-57.760520,0.102385,118.231930,378,102,337.360618,87.287313,-91.362508,-0.018666,178.649821,366,91,702.247312,53.795416,-52.505678,0.015925,106.301094,383,88,322.993690,60.196721,-49.018606,0.001449,109.215327,357,88,260.658324,33.699820,-34.007433,0.010120,67.707253,380,154,184.138786,66.634242,-63.133822,0.027138,129.768064,376,149,278.344574,56.026770,-61.015894,0.054667,117.042664,361,142,489.517940,45.023955,-45.341566,0.081890,90.365521,376,147,326.248340,81.170397,-84.143777,-0.032544,165.314175,379,147,437.729317,55.047147,-48.723477,0.165010,103.770624,368,55,292.851203,131.463344,-136.702748,0.253777,268.166091,384,61,1953.246529,159.502811,-153.137491,0.029254,312.640302,368,64,3408.847358,48.558075,-51.701413,0.152336,100.259488,359,56,341.146303,50.650172,-51.758300,-0.096354,102.408472,362,63,306.839383,36.910736,-33.224891,0.073764,70.135627,378,95,161.231464,89.068353,-83.204956,-0.022374,172.273310,372,80,623.728208,73.998293,-78.289627,0.007585,152.287920,353,71,922.443627,50.799259,-54.286021,0.058212,105.085280,381,97,192.658953,52.604269,-51.754620,0.015737,104.358889,381,103,428.090013,28.910926,-28.871759,0.001807,57.782685,377,143,85.687890,42.684631,-42.004599,-0.038819,84.689231,374,145,165.746702,34.816448,-32.612369,-0.000898,67.428817,386,145,133.594013,37.435776,-35.077522,0.026769,72.513298,378,148,142.638443,40.302887,-40.339872,0.036876,80.642760,368,145,245.229967,42.980811,-43.246319,-0.005359,86.227130,379,65,302.555481,55.441955,-49.341099,-0.030848,104.783054,366,61,256.108279,61.258903,-60.539077,0.062697,121.797980,384,62,578.403936,66.276551,-66.669622,0.137542,132.946172,382,63,476.401297,49.904920,-36.739386,-0.123274,86.644306,367,59,249.297337,30.907910,-28.153364,-0.015491,59.061274,374,77,115.001346,37.711664,-33.276090,0.005734,70.987754,371,98,158.957114,39.933702,-46.984211,0.095327,86.917913,384,77,200.881835,47.281298,-41.670304,0.033754,88.951601,372,85,214.350564,43.678289,-39.829112,-0.070964,83.507401,370,96,215.025288,23.314122,-23.044577,0.003925,46.358699,374,149,77.652081,33.222708,-34.913247,0.000807,68.135955,374,147,133.368548,25.197226,-24.861231,-0.007484,50.058457,364,142,88.263825,27.346904,-26.664629,0.051356,54.011533,378,144,111.551016,47.474575,-46.525702,0.001123,94.000277,366,150,165.038860,16.960556,-16.021358,-0.036486,32.981914,355,62,35.457461,74.461890,-76.234193,0.033382,150.696083,373,65,1183.534145,52.316755,-53.822861,-0.092641,106.139616,371,65,320.863608,48.228300,-43.606586,-0.075508,91.834886,362,63,120.528118,68.199386,-74.118330,0.073259,142.317716,378,67,690.675274,16.862494,-17.949629,0.018613,34.812123,386,96,37.433817,45.284190,-47.794395,-0.015026,93.078585,380,75,385.073844,33.298721,-34.577094,-0.025163,67.875815,396,83,136.728481,48.519053,-59.088031,-0.002997,107.607084,387,97,132.908423,55.538862,-57.219630,-0.059998,112.758492,388,85,337.898286,14.063704,-14.583113,0.020687,28.646817,379,152,18.998870,55.216447,-55.767681,0.012670,110.984128,373,148,140.079290,18.963704,-19.240266,-0.004521,38.203970,373,140,52.975202,24.939643,-26.171406,-0.016075,51.111049,373,140,60.774375,39.365829,-42.397637,0.032136,81.763466,379,138,189.906063,140.563837,-136.072715,0.133143,276.636551,369,65,3013.449586,187.884558,-180.668470,-0.145217,368.553029,375,63,3967.284811,111.742798,-119.415599,0.019919,231.158397,378,59,1831.483417,122.987820,-123.214626,0.057788,246.202445,377,61,2587.682298,107.423647,-119.367896,-0.085602,226.791543,376,63,2401.733910,97.574473,-113.084775,-0.093614,210.659248,360,78,1220.544936,111.669918,-100.607523,-0.068357,212.277441,370,82,1145.362367,68.424822,-72.136603,-0.026803,140.561426,376,82,626.251298,81.811121,-87.583443,-0.023061,169.394563,368,81,772.638925,73.769102,-72.723267,-0.076801,146.492368,377,89,838.579461,73.112945,-67.789035,-0.048188,140.901980,372,145,486.691156,55.032926,-52.783598,-0.005170,107.816523,374,141,236.900548,69.155867,-70.287236,0.046969,139.443103,382,142,385.392387,68.956241,-70.929498,0.007090,139.885739,386,150,298.418493,120.404550,-119.031396,0.072710,239.435946,377,153,737.397140,right-hand
89.446966,-57.797067,0.572403,147.244034,388,54,466.715551,62.820937,-79.802969,-0.251084,142.623906,397,59,499.005074,107.991333,-93.777358,-0.449031,201.768690,367,64,1234.678867,113.013652,-126.739478,-0.384038,239.753129,365,62,1757.611613,47.325812,-41.205559,-0.173139,88.531372,367,62,277.085636,51.650587,-52.052058,0.195705,103.702645,386,101,297.230817,57.939068,-51.987698,-0.098113,109.926766,377,87,279.626051,80.649688,-62.963487,-0.167784,143.613174,379,89,594.505671,87.855129,-120.242210,-0.270312,208.097340,384,81,926.903863,42.639910,-44.633851,-0.078691,87.273761,364,89,206.088416,38.807139,-38.868976,0.104858,77.676115,378,141,201.330010,43.140361,-39.435961,-0.007426,82.576323,381,152,161.446259,75.240595,-78.624700,-0.051348,153.865294,373,147,432.518457,69.382846,-73.035121,-0.019161,142.417967,382,149,618.632359,49.107169,-46.774684,-0.006889,95.881853,376,148,242.939453,29.604518,-37.254421,0.103648,66.858939,387,59,162.708391,74.474719,-78.046338,0.068844,152.521056,386,67,720.183485,79.754010,-66.305724,-0.198894,146.059733,369,66,642.498521,43.681900,-46.192627,-0.096989,89.874527,398,58,242.785566,42.037519,-37.007520,0.113440,79.045039,377,63,173.533336,29.967753,-31.710483,0.038934,61.678236,385,90,121.632229,53.529607,-53.797328,0.055275,107.326935,379,82,382.625957,52.900819,-47.695484,0.018902,100.596303,367,76,303.604411,51.637377,-46.428997,-0.049129,98.066374,374,100,178.996885,44.267957,-47.554087,-0.000741,91.822045,375,99,280.219754,28.510343,-29.131488,-0.024677,57.641831,365,145,65.200077,38.996657,-37.881527,-0.020214,76.878184,374,148,120.020948,29.333799,-28.641608,0.044864,57.975407,383,141,96.060731,48.121181,-51.241494,-0.030873,99.362675,374,146,163.731395,47.464374,-52.179107,-0.024174,99.643481,379,152,209.767499,65.907965,-64.375738,0.081717,130.283704,377,69,704.936166,77.691489,-79.029385,-0.223380,156.720875,373,62,549.739436,97.923673,-101.463223,0.111165,199.386896,384,65,755.450644,40.496406,-44.840464,-0.173422,85.336870,373,66,258.413703,60.884774,-52.572344,0.193845,113.457118,384,58,341.789656,39.183624,-49.973786,0.022392,89.157410,391,75,369.750070,42.781091,-66.486515,-0.148225,109.267606,398,84,238.457219,45.050980,-60.541186,0.007827,105.592166,384,75,299.543839,38.909469,-29.502699,-0.074731,68.412169,366,89,172.399731,44.601317,-48.706848,0.106547,93.308165,372,90,250.188944,39.614879,-38.433254,0.032433,78.048132,371,146,107.849337,41.901694,-43.220444,-0.070891,85.122138,371,149,132.855911,39.943033,-42.060045,-0.033190,82.003078,376,142,161.962854,24.099056,-23.389847,-0.003218,47.488902,383,142,101.416186,56.604627,-56.221739,0.039744,112.826367,373,145,345.564866,15.402490,-14.428821,0.034807,29.831311,370,58,29.865523,98.016807,-92.493837,-0.080473,190.510644,378,67,1082.198615,78.870760,-86.543248,-0.063094,165.414008,365,69,592.863709,23.981927,-24.559126,0.035935,48.541053,386,66,88.335684,79.290766,-77.375474,-0.033886,156.666240,376,64,600.340588,15.877448,-13.571015,0.003616,29.448463,367,100,22.395755,74.484324,-58.177530,-0.018485,132.661854,368,72,465.058186,63.474650,-47.978290,-0.003484,111.452940,350,78,312.494148,24.047883,-26.764067,0.010634,50.811950,379,86,64.175598,68.529418,-57.221431,0.047542,125.750849,368,86,312.882548,11.874664,-12.176119,0.023532,24.050783,387,144,18.248915,31.262565,-33.272716,0.000806,64.535281,375,147,137.059587,49.599871,-44.544648,0.004163,94.144520,377,139,148.841719,23.707695,-23.661544,0.022404,47.369239,373,146,56.663284,41.575243,-39.297017,0.042713,80.872260,374,148,112.542990,85.812467,-84.468254,-0.250203,170.280721,368,63,903.212805,118.648355,-92.406271,-0.420526,211.054626,370,61,1129.221781,112.836102,-117.949930,-0.384557,230.786032,383,71,1931.596479,137.828580,-135.642196,0.153677,273.470775,387,59,1262.839918,112.905820,-105.278150,0.194532,218.183970,381,59,1346.806388,60.625387,-61.700098,-0.051841,122.325485,358,84,436.624428,60.868284,-62.405406,-0.098572,123.273690,376,82,478.864061,109.467792,-88.918872,-0.096184,198.386664,378,81,1074.233853,89.638776,-58.251181,0.035139,147.889958,368,81,500.129378,87.206977,-73.651095,0.057179,160.858072,376,91,616.688688,59.402169,-55.822236,0.004652,115.224405,376,150,287.206993,52.736274,-53.578898,0.044964,106.315172,370,149,236.561302,56.132101,-56.780933,-0.008270,112.913034,379,141,391.448504,70.512069,-69.765463,0.017413,140.277533,380,139,300.971517,59.098449,-57.980420,0.012398,117.078869,380,152,470.332755,null
60.374153,-53.295285,-0.052499,113.669438,374,62,469.292416,90.367024,-79.769820,-0.102486,170.136844,364,53,550.875584,94.423643,-97.418468,-0.100369,191.842111,367,62,1346.831534,63.686585,-88.608424,-0.039404,152.295008,374,59,621.427362,48.726921,-40.641190,-0.086914,89.368112,365,60,289.366015,57.434862,-58.919403,0.105057,116.354265,375,98,423.084794,42.623563,-47.863556,-0.005864,90.487119,379,89,279.911020,99.800008,-103.082318,0.163353,202.882326,375,98,1038.270857,65.924705,-69.218428,0.023582,135.143133,366,89,479.043551,60.147848,-66.298037,-0.046260,126.445885,376,105,278.068049,54.963839,-51.464361,0.161168,106.428199,381,142,266.192415,36.559600,-38.597283,-0.015823,75.156884,381,152,210.420354,76.288038,-75.593164,0.037946,151.881202,375,140,788.855644,51.033203,-52.654027,-0.003981,103.687230,378,146,392.287690,61.613280,-61.185522,-0.045988,122.798803,377,147,324.038987,52.319153,-45.591826,-0.071765,97.910978,381,58,253.484820,124.322562,-133.707171,-0.022147,258.029734,373,63,3123.603550,143.512897,-136.296826,0.149239,279.809723,372,64,2219.652181,66.126821,-68.131038,0.018897,134.257859,370,58,434.719524,50.701874,-41.521830,0.091675,92.223704,384,65,352.822822,28.008569,-30.502393,-0.047817,58.510962,384,91,100.920498,74.945694,-85.882653,-0.015385,160.828347,389,71,920.494914,95.915562,-79.576822,-0.078698,175.492384,359,74,741.783532,39.529034,-41.470856,0.138170,80.999890,388,89,239.779586,51.135775,-48.649048,0.039366,99.784823,377,96,421.878609,30.397815,-28.306458,-0.011640,58.704273,366,155,65.489560,38.560945,-41.144850,0.031818,79.705796,373,140,172.880774,49.382953,-46.765751,0.000845,96.148704,374,145,235.551745,28.993755,-28.592887,0.009143,57.586642,368,145,122.421784,41.456280,-36.886115,0.050089,78.342394,378,143,190.810852,64.562238,-66.056684,-0.105972,130.618922,368,66,630.176480,57.797528,-59.885270,0.003834,117.682797,382,64,477.255392,64.173602,-63.263377,0.078025,127.436979,376,65,619.675893,67.672348,-59.677660,-0.006768,127.350008,383,62,461.667675,51.632002,-54.464105,0.065688,106.096107,366,56,224.416462,49.151676,-50.335770,-0.112813,99.487447,362,81,296.303575,46.290799,-50.904371,0.090791,97.195169,382,86,245.785899,55.772432,-49.702815,-0.027791,105.475246,409,90,318.381325,56.023946,-47.436792,0.052415,103.460738,369,98,284.177253,45.182441,-47.558126,0.082641,92.740567,390,100,217.925755,35.217045,-33.099011,-0.017686,68.316055,375,140,150.117574,40.529610,-42.746071,-0.009839,83.275681,378,142,152.323232,39.818957,-40.347537,-0.005177,80.166494,379,135,221.517863,49.524551,-47.894596,0.034985,97.419147,380,139,197.725298,37.513094,-36.257213,0.029424,73.770307,375,142,144.515026,20.127368,-20.826329,0.043727,40.953697,385,57,35.178342,55.113063,-50.182508,0.046797,105.295571,372,58,229.496624,53.200799,-55.291509,0.055407,108.492308,376,66,554.278663,29.500305,-28.831970,-0.006620,58.332275,402,58,80.463873,66.334080,-71.572071,-0.185796,137.906152,376,64,870.763571,18.957387,-17.202339,0.010808,36.159726,378,98,31.381755,37.724405,-43.984864,-0.044853,81.709270,355,89,133.197013,35.757235,-38.549930,-0.025338,74.307165,360,80,221.515387,23.453538,-22.410198,-0.020982,45.863736,369,98,61.881907,47.150903,-55.636181,0.030928,102.787084,385,88,408.805382,15.766545,-16.065923,-0.007641,31.832467,370,147,24.980916,46.856978,-46.326968,0.010408,93.183946,366,150,147.114573,32.534789,-33.211730,-0.030366,65.746518,369,141,95.065871,22.336575,-22.586707,0.000004,44.923282,385,142,76.052841,54.442281,-55.404032,0.067965,109.846313,375,135,254.492852,99.789106,-108.879725,0.134019,208.668831,382,64,1275.868778,96.846479,-101.668844,-0.064520,198.515323,374,65,1800.125547,122.983207,-130.789673,0.390286,253.772881,380,65,2510.170850,150.427920,-152.390839,0.072578,302.818759,379,62,1934.188185,130.198856,-120.031060,-0.019871,250.229916,373,66,2528.548621,77.713725,-71.683713,0.123703,149.397438,368,86,704.584774,98.777834,-80.456346,-0.023893,179.234181,379,80,782.570293,80.577917,-85.529680,0.096946,166.107597,368,76,993.380474,82.593037,-86.726644,-0.103354,169.319682,360,92,748.375192,95.873964,-100.959482,0.141645,196.833447,390,85,1234.660369,64.972161,-64.371725,0.026598,129.343886,375,149,366.940966,47.943308,-48.265765,0.072562,96.209073,369,147,325.602486,62.543182,-63.656660,0.010569,126.199842,377,144,459.161663,59.429237,-56.560823,-0.123676,115.990060,380,138,426.427363,64.413794,-64.975996,0.033111,129.389791,378,145,622.950195,right-hand
52.716816,-49.540428,-0.339223,102.257244,367,57,379.715309,59.447579,-77.557687,-0.199146,137.005266,380,54,574.234760,101.948551,-115.608206,0.060816,217.556757,388,61,1065.173038,95.106912,-95.027248,0.408843,190.134160,358,57,1074.167180,82.495084,-69.024450,0.125674,151.519534,364,59,429.089365,53.059001,-54.163645,-0.129367,107.222646,369,100,327.090699,73.585469,-84.557643,0.088222,158.143112,378,97,409.479539,78.599036,-80.030114,0.004531,158.629150,375,94,518.870885,171.265192,-158.121048,0.067752,329.386240,375,97,1107.835634,91.903966,-81.329336,0.057673,173.233303,376,100,568.027466,60.773000,-60.625847,0.029995,121.398848,377,142,299.537512,48.559487,-52.388845,0.034468,100.948332,375,147,304.708282,72.762358,-74.035033,0.031822,146.797391,371,148,522.162665,148.723045,-148.625162,0.035354,297.348206,376,147,1835.170116,103.023883,-104.382951,-0.021328,207.406834,374,153,1243.900818,36.028663,-33.662413,0.159720,69.691076,392,59,153.300176,66.313293,-65.221716,-0.089631,131.535010,363,60,340.865579,50.382801,-45.257063,0.209350,95.639864,377,67,332.682783,52.509957,-47.493086,0.000577,100.003043,375,60,274.160016,41.497561,-36.121446,-0.039508,77.619007,378,58,209.885920,26.002889,-26.901061,0.027121,52.903950,384,94,94.555145,42.598930,-39.853088,-0.056896,82.452018,375,93,193.868007,49.607774,-47.974060,0.091917,97.581833,387,87,214.974604,45.528504,-46.145086,-0.006954,91.673590,378,96,264.521912,49.672357,-43.526195,0.115780,93.198551,382,105,316.246051,23.413702,-23.189564,0.054055,46.603266,371,150,82.817410,46.588890,-47.245960,-0.006488,93.834850,380,157,262.922977,43.418967,-45.651646,0.018019,89.070613,373,153,289.277410,33.845465,-32.381608,0.016363,66.227073,378,152,153.835885,51.384272,-50.140734,-0.005968,101.525006,369,150,402.911912,61.041156,-57.227694,-0.101272,118.268850,365,66,344.683988,47.485890,-46.788288,0.066697,94.274178,376,64,247.208685,64.849522,-81.459016,-0.027579,146.308538,365,60,528.838278,63.253555,-52.382954,0.119251,115.636508,359,57,295.702756,77.624035,-77.732118,-0.101710,155.356153,367,60,610.785924,42.834778,-64.564736,-0.003306,107.399514,388,97,247.485658,41.905103,-45.475536,0.028675,87.380640,384,103,213.562586,48.382346,-47.044344,-0.001928,95.426690,377,92,219.780268,37.667626,-41.921174,0.050944,79.588799,364,91,182.810790,98.571776,-120.615079,-0.073579,219.186855,373,104,535.380488,42.964674,-42.128149,0.003208,85.092823,377,147,242.451164,40.873292,-42.698816,-0.007002,83.572108,373,149,258.702258,35.520669,-34.970680,-0.043122,70.491349,364,138,165.406238,27.984671,-30.648937,0.023267,58.633608,371,141,126.020032,106.083424,-108.635794,-0.037927,214.719218,380,149,1187.892288,19.626452,-15.251913,-0.051882,34.878365,380,60,41.522366,66.924192,-77.921318,-0.233761,144.845511,362,59,413.606977,72.494565,-63.794366,0.118886,136.288931,372,63,474.785831,29.710006,-37.931902,-0.051003,67.641908,371,64,120.332449,56.104362,-50.221176,0.027620,106.325538,375,59,335.944506,19.310877,-19.080864,0.016059,38.391740,376,91,27.219992,58.345886,-62.695356,-0.087046,121.041242,376,96,209.135857,68.690975,-50.824960,-0.007020,119.515935,360,89,224.601993,22.980924,-21.772819,0.031725,44.753743,391,90,68.293244,43.799514,-48.605029,0.014431,92.404543,359,99,238.081564,14.242828,-12.682672,0.005979,26.925501,376,151,16.166605,47.393647,-45.142096,-0.012270,92.535743,370,151,287.860609,38.857966,-40.349304,0.020589,79.207270,382,144,175.147151,34.763656,-36.242264,0.011650,71.005920,379,149,82.240940,48.198849,-44.334875,0.015201,92.533723,375,143,228.786190,126.997301,-150.041077,-0.200421,277.038377,370,56,1408.852980,95.233254,-108.236027,0.059802,203.469281,371,63,1113.575541,110.157019,-111.987703,0.212144,222.144722,384,64,1044.573646,124.424624,-123.924029,0.213230,248.348652,386,63,1443.006855,124.602548,-102.260661,-0.068601,226.863210,379,56,954.403556,82.778367,-103.516033,-0.123211,186.294399,383,90,777.588885,78.858737,-75.298228,0.061367,154.156965,376,88,543.522482,84.180123,-80.043192,0.062619,164.223316,367,93,682.188577,88.156640,-98.620401,0.093801,186.777041,386,89,708.700197,84.998053,-87.838878,-0.249797,172.836930,379,101,794.244609,56.604237,-54.575686,-0.057266,111.179922,378,144,447.558116,60.058454,-56.458100,0.040171,116.516555,374,147,312.117871,74.743795,-77.146212,0.024292,151.890008,371,152,466.460833,55.065209,-58.212352,0.057840,113.277561,377,139,382.395109,131.047333,-135.771084,-0.040888,266.818417,369,150,2017.943545,null
48.773090,-59.428750,0.174015,108.201839,375,55,533.901720,82.937923,-88.749397,0.009916,171.687321,383,47,924.291623,86.937361,-66.052216,-0.029282,152.989576,365,62,937.209395,101.076159,-101.100125,-0.143154,202.176283,379,68,1664.604537,77.809037,-69.909135,-0.010924,147.718172,384,63,623.565545,63.948738,-60.588609,0.029369,124.537346,382,89,349.717146,51.519858,-55.985105,0.020107,107.504963,370,92,253.195435,61.736940,-60.453179,-0.070058,122.190119,384,86,473.555672,85.113435,-83.040427,0.070647,168.153861,385,82,896.083565,53.356914,-43.177915,-0.054575,96.534828,373,84,259.025964,40.016780,-37.587526,0.046693,77.604306,369,150,185.455236,45.595992,-49.090997,-0.014655,94.686988,382,148,230.316114,78.725874,-81.225107,-0.027329,159.950981,371,142,360.995522,86.963761,-92.460309,0.092385,179.424070,378,143,933.391075,51.236779,-53.520284,0.021824,104.757063,370,154,234.714846,35.268321,-30.661140,0.152066,65.929461,377,58,187.373943,37.142060,-34.887525,-0.082125,72.029586,390,58,195.331897,54.649275,-48.740087,-0.018654,103.389362,366,65,336.987911,43.145926,-42.635761,0.152548,85.781687,368,62,241.336235,35.239162,-38.531227,0.073093,73.770389,380,63,169.855367,24.694077,-24.526533,0.043190,49.220610,377,93,80.436914,29.284028,-30.298824,-0.039089,59.582852,353,91,115.778318,35.693550,-38.115562,-0.037957,73.809112,349,88,154.144106,34.895343,-33.051175,0.115856,67.946518,390,88,134.388843,58.788475,-52.487964,0.033293,111.276440,380,105,246.410464,22.904316,-22.039082,0.023701,44.943398,383,140,64.168728,23.323729,-23.052403,-0.012170,46.376132,383,145,74.935226,28.477022,-29.239396,0.005574,57.716418,364,141,92.843815,46.784232,-44.975463,0.029414,91.759695,375,153,145.561778,44.862990,-41.291556,0.010765,86.154546,376,149,192.834298,142.668274,-143.228119,-0.138903,285.896393,372,66,4465.086860,63.219914,-60.719006,-0.363791,123.938920,372,61,460.062786,82.801315,-87.983178,-0.047537,170.784493,377,63,1562.058145,76.043205,-57.486576,0.115198,133.529781,378,65,589.485873,83.831934,-87.603692,-0.136567,171.435626,382,66,1032.187006,78.390736,-83.862840,-0.096148,162.253577,398,67,1539.223071,34.472668,-44.280326,-0.122097,78.752994,392,86,220.423543,49.028654,-60.004113,-0.065167,109.032767,378,82,567.448824,60.893009,-53.787154,-0.006138,114.680163,364,75,258.826222,74.178861,-65.453387,-0.160292,139.632248,378,80,479.348416,59.346272,-60.149515,-0.020767,119.495787,381,137,525.805859,42.312608,-42.992100,0.023449,85.304709,379,142,199.010447,39.368309,-41.628407,0.058123,80.996717,381,142,278.605730,35.723448,-36.634611,0.013182,72.358058,375,141,165.397113,53.854433,-53.655380,-0.063973,107.509813,370,148,334.004643,14.574409,-15.493605,-0.033611,30.068014,360,62,35.548162,68.826206,-68.583119,0.138371,137.409325,376,65,878.598725,77.095861,-68.054723,0.176788,145.150584,381,66,1156.818969,33.537058,-29.880066,-0.137986,63.417125,390,58,150.265356,66.624467,-68.843846,0.212066,135.468313,377,63,918.600389,15.074540,-15.783450,-0.014626,30.857989,367,96,31.943212,54.163950,-38.534409,0.048415,92.698360,347,74,326.501543,59.362485,-48.355650,0.125200,107.718135,325,75,477.596950,26.774853,-26.216513,-0.070380,52.991366,370,88,77.686261,59.303529,-49.221537,0.163690,108.525067,365,84,384.669598,11.261949,-10.705088,-0.005091,21.967037,377,146,14.285228,38.905036,-39.875042,-0.028978,78.780078,379,144,171.532355,50.026945,-48.233800,0.004846,98.260745,374,136,395.783420,24.704154,-25.574219,0.002204,50.278373,377,144,49.020826,36.650185,-37.207983,-0.011067,73.858168,370,134,218.907032,86.335066,-70.605431,0.287652,156.940497,380,52,901.983991,118.555787,-115.767479,0.129424,234.323266,380,61,2451.992438,191.447646,-191.415759,-0.238959,382.863405,373,67,5551.805581,156.647332,-152.691695,0.179870,309.339027,373,63,3113.574959,111.282274,-113.411603,0.054466,224.693876,397,51,1458.268005,88.961548,-66.531629,-0.067611,155.493178,363,94,355.086070,80.248381,-58.510751,0.132440,138.759132,346,77,825.357899,129.183569,-93.215689,-0.031678,222.399259,345,79,1909.147468,83.371337,-71.747457,0.050721,155.118794,376,88,957.882466,72.324367,-65.746000,0.127347,138.070367,377,85,515.449414,81.384611,-76.129356,-0.019245,157.513968,374,141,302.676010,52.002612,-53.375286,-0.035729,105.377898,382,136,404.459916,69.884043,-72.497174,0.015583,142.381218,385,139,778.959670,69.296704,-70.974967,-0.067890,140.271671,372,139,552.478321,50.040554,-52.049808,0.013510,102.090362,374,148,390.971399,tongue
84.999150,-65.557872,-0.240938,150.557022,372,50,754.658144,68.328953,-58.111125,0.177436,126.440078,368,55,523.383558,161.238583,-160.555058,0.003043,321.793641,373,64,2633.143450,129.068562,-131.427808,0.083759,260.496371,372,65,2620.031462,78.721769,-70.886672,0.011471,149.608441,375,63,598.937780,67.568482,-69.098051,-0.108504,136.666534,369,89,407.632399,65.509247,-60.375313,0.085991,125.884560,371,95,391.945191,139.838905,-105.754488,-0.267151,245.593394,347,84,1189.271929,81.046753,-93.795457,0.080085,174.842210,375,77,1203.326275,74.831902,-61.904156,-0.009456,136.736059,382,96,421.036179,44.847463,-42.514437,-0.032687,87.361901,374,141,209.703366,35.777322,-36.575005,0.028377,72.352326,370,137,174.564377,99.169534,-98.122975,0.024754,197.292510,369,139,663.078598,54.908678,-50.416628,0.066899,105.325306,375,139,512.908863,41.981162,-46.681945,-0.021573,88.663107,387,143,265.108272,42.381544,-42.119277,0.110375,84.500821,373,53,228.324416,93.133425,-101.470641,-0.392229,194.604066,379,66,1466.265283,80.491173,-68.840944,0.105726,149.332117,379,67,881.666843,36.685106,-46.147332,-0.116110,82.832438,367,61,240.139769,39.520649,-44.572460,0.007420,84.093109,388,64,213.710613,38.061791,-32.540316,0.013046,70.602107,386,94,123.163914,57.441964,-69.590580,0.076223,127.032544,382,74,626.888446,55.540645,-46.056936,-0.023563,101.597581,370,78,404.419452,38.636449,-38.942770,-0.046063,77.579219,374,95,176.710312,63.586087,-62.858549,-0.106981,126.444635,374,96,314.834321,26.300214,-26.437727,0.005700,52.737941,376,145,90.392074,35.169704,-38.084173,0.069717,73.253878,376,145,153.598530,28.785719,-29.042490,-0.039864,57.828209,377,144,130.557327,40.855828,-36.756577,0.009680,77.612405,377,147,157.713615,47.115413,-45.611806,-0.027345,92.727220,382,159,230.785312,94.520311,-82.184525,-0.166483,176.704836,371,67,856.356281,99.895018,-98.566800,-0.022462,198.461818,370,66,730.060912,77.552377,-80.272688,-0.044361,157.825066,371,65,772.565385,61.373588,-62.120454,0.044107,123.494042,392,59,459.263117,56.917329,-51.877918,0.095623,108.795247,378,62,323.935352,46.483333,-52.740411,-0.003676,99.223745,371,76,357.915891,64.115651,-64.733542,-0.113184,128.849193,370,88,346.561557,49.054731,-52.167904,0.068501,101.222635,389,81,332.682970,53.458566,-41.159381,-0.064876,94.617947,381,82,205.452767,40.526594,-41.738880,0.010283,82.265474,375,97,203.819770,30.655164,-31.281912,0.030176,61.937076,378,141,143.234771,45.970362,-45.438477,0.014179,91.408839,374,141,175.805515,35.329373,-37.466369,-0.017237,72.795742,373,142,170.343433,44.006422,-42.650582,0.038346,86.657004,384,147,146.505594,47.536599,-52.525291,0.019372,100.061890,373,139,277.659033,17.455960,-15.083950,-0.003254,32.539909,354,61,39.045833,114.462971,-112.915765,-0.105891,227.378736,370,66,1324.537143,67.935998,-60.019895,0.101875,127.955893,388,63,445.092325,22.766490,-24.214047,-0.015266,46.980537,380,63,98.267777,91.414205,-88.864359,-0.266492,180.278563,370,68,1396.299304,19.694855,-22.440785,0.013099,42.135640,366,94,39.442101,75.010041,-64.392478,-0.111119,139.402519,360,79,612.385981,50.484666,-45.586141,-0.010525,96.070807,351,86,217.553945,28.043397,-28.727100,-0.002421,56.770497,382,91,81.476650,63.610323,-68.354186,0.053230,131.964509,393,76,617.231629,12.607914,-14.293598,-0.010995,26.901513,372,152,20.970084,40.119559,-40.806619,-0.026336,80.926178,380,142,174.258336,43.397528,-42.492294,-0.040157,85.889822,375,139,218.948434,21.863548,-20.500334,-0.000736,42.363882,367,147,53.786294,37.107417,-37.303470,0.052870,74.410887,374,143,186.620938,113.342574,-125.738840,0.436103,239.081414,381,62,2173.234332,124.831682,-118.482522,-0.008499,243.314205,398,60,2232.673547,149.174921,-168.231904,0.116301,317.406825,381,67,2355.313749,138.693168,-132.852910,0.357708,271.546078,385,65,1709.199894,143.157621,-101.034787,-0.341984,244.192408,367,63,2007.749436,104.695895,-103.259490,-0.192972,207.955385,358,84,1052.293168,69.875120,-60.616475,-0.091419,130.491595,373,79,728.766587,102.063147,-90.556423,0.001179,192.619570,387,76,1076.409516,109.878174,-143.467411,0.164326,253.345585,379,83,919.659353,74.190745,-80.248641,-0.018899,154.439386,374,79,929.675949,54.957293,-58.949324,-0.070618,113.906617,374,139,341.703315,48.148512,-50.689095,0.022518,98.837606,377,140,253.955681,51.380144,-55.154845,-0.050071,106.534989,379,144,415.625188,69.161258,-64.773254,0.025294,133.934512,384,143,379.297902,77.928869,-77.424123,0.025833,155.352993,373,148,587.185468,null
58.005119,-73.879666,-0.029046,131.884785,358,54,553.071239,62.773398,-51.683338,0.020945,114.456736,356,55,478.346339,81.098313,-67.587902,-0.113368,148.686215,370,65,890.707669,108.818237,-102.115164,-0.074993,210.933401,378,67,2340.713578,63.076045,-57.684907,0.021886,120.760952,362,62,523.959522,46.995715,-49.061466,-0.098209,96.057181,374,97,328.803825,53.438957,-55.697240,0.054395,109.136196,372,92,308.377204,55.260890,-45.782302,-0.022713,101.043192,376,76,358.646037,82.803927,-115.202435,-0.123850,198.006362,394,81,1113.250499,45.077431,-52.316409,-0.058544,97.393840,373,93,280.244059,47.530427,-43.406948,-0.024295,90.937375,378,143,234.831590,50.666299,-56.101988,0.023582,106.768288,379,149,182.591462,34.552859,-35.676776,-0.021987,70.229635,382,147,197.842389,75.817165,-84.557676,0.027123,160.374841,380,146,775.447257,54.293721,-57.614283,0.002594,111.908003,375,144,279.816547,50.717838,-54.620863,-0.174070,105.338701,367,60,247.695403,122.794952,-130.053050,0.041059,252.848002,371,67,1433.140209,88.639585,-93.767221,-0.372564,182.406806,365,68,1338.875954,51.361448,-47.900903,-0.065333,99.262351,392,63,319.485017,32.615037,-36.177150,0.071850,68.792187,374,58,199.451583,30.243949,-31.266418,-0.087559,61.510367,384,91,120.239025,71.492060,-91.194929,0.030592,162.686990,376,75,674.459533,55.003587,-61.553936,-0.089608,116.557523,373,72,606.963173,44.190609,-44.898539,-0.094389,89.089148,378,93,216.168654,44.742460,-51.117648,-0.065113,95.860107,381,102,254.841887,24.583696,-24.345468,-0.021787,48.929164,382,144,68.995886,36.858553,-39.259517,-0.009558,76.118070,371,144,178.151436,30.251484,-27.801447,0.030087,58.052931,387,136,111.274647,37.997736,-35.767699,-0.025010,73.765435,378,147,185.092092,39.059009,-37.817258,-0.037245,76.876266,375,152,177.430049,94.673624,-92.255972,-0.195448,186.929596,366,63,1399.753963,58.507752,-59.217904,-0.101790,117.725656,367,65,627.888924,80.949608,-83.806788,-0.168169,164.756396,366,67,1412.751788,45.497046,-46.476413,-0.197959,91.973459,368,61,241.348391,64.490341,-61.959909,-0.054593,126.450250,365,63,589.247540,59.569434,-63.933871,-0.111282,123.503305,379,77,491.604861,36.084847,-47.878420,-0.090816,83.963267,389,85,247.127969,45.045579,-53.436877,-0.099273,98.482456,412,71,480.699807,31.233881,-38.171243,-0.095281,69.405124,375,87,134.974447,51.615120,-44.115375,-0.002005,95.730495,380,93,275.968154,40.149629,-40.978511,-0.017197,81.128140,373,140,150.091506,31.547036,-32.490392,-0.004274,64.037428,381,144,153.266150,42.543785,-40.882023,-0.011476,83.425808,372,131,190.925930,23.337052,-22.575273,-0.016304,45.912325,366,143,63.734322,47.731455,-48.513898,0.004921,96.245352,372,147,267.920470,36.299702,-39.413146,0.000089,75.712848,379,69,156.405137,155.522512,-155.476311,-0.002799,310.998822,372,68,3898.038511,83.287415,-88.875861,0.314039,172.163276,375,65,834.336602,31.656697,-32.625930,-0.124452,64.282627,364,61,158.888974,110.211258,-102.647503,-0.007140,212.858761,365,69,1479.626631,54.546899,-53.396495,0.071501,107.943394,357,101,276.963053,103.803036,-83.162474,-0.031219,186.965510,368,69,1451.191526,69.821100,-49.361443,0.141593,119.182543,347,77,345.795622,24.389586,-30.418649,-0.022635,54.808236,368,81,75.512013,80.314641,-69.244926,0.045412,149.559568,354,77,639.597833,57.214595,-60.054810,0.022853,117.269405,367,144,463.059967,41.461187,-40.370154,-0.023631,81.831341,375,138,195.229558,47.308338,-46.240988,0.020779,93.549326,376,137,207.955733,22.664858,-22.318824,-0.027535,44.983682,371,142,46.559566,47.450630,-45.766466,0.027416,93.217097,378,138,297.578186,93.135421,-108.810284,-0.410153,201.945705,366,57,1646.721509,173.139617,-165.556090,0.186395,338.695708,374,65,3690.796628,131.409181,-145.371428,0.102129,276.780608,380,66,2859.897748,106.252012,-95.455337,0.094590,201.707349,368,61,1847.648650,129.323368,-140.107526,0.618220,269.430894,369,61,2386.042403,106.599161,-88.484366,-0.088972,195.083526,360,82,765.978422,114.116119,-108.408436,0.022695,222.524555,373,70,1362.179154,85.707204,-89.371594,0.095478,175.078798,374,76,1170.484810,79.951775,-75.375701,0.132489,155.327475,354,87,761.507987,88.047084,-82.731366,0.109930,170.778450,393,79,1018.674145,56.430373,-50.059160,0.024431,106.489533,372,140,214.692742,51.698647,-52.535837,-0.009235,104.234484,379,142,292.891948,71.646818,-72.146790,0.026645,143.793609,371,135,410.664510,59.114817,-60.718427,-0.000072,119.833244,367,135,446.357651,63.553311,-62.666971,-0.006657,126.220283,371,144,475.918408,foot
65.539966,-50.796665,-0.591406,116.336632,356,62,535.552745,83.389897,-108.320833,0.152845,191.710730,368,57,898.449163,128.490396,-115.221566,-0.237122,243.711962,374,62,1450.413825,91.136963,-90.248058,-0.150460,181.385021,366,61,1487.564883,57.850250,-61.073762,0.051209,118.924012,369,60,505.917762,54.259546,-59.657503,0.006232,113.917049,379,94,424.803788,68.479938,-78.167661,-0.091528,146.647599,358,86,410.943631,83.083749,-79.337620,-0.248167,162.421368,375,78,708.153349,68.462865,-62.064865,-0.009883,130.527730,370,82,575.236173,67.263787,-67.672438,0.034467,134.936225,374,95,288.126625,55.435238,-55.175626,-0.013944,110.610864,370,143,225.818633,52.593733,-52.540674,-0.077825,105.134407,371,152,225.455900,84.048684,-79.976482,-0.071575,164.025167,373,150,305.174769,93.298453,-88.773925,-0.018888,182.072378,382,153,528.118811,76.292861,-76.748868,-0.036778,153.041729,379,156,315.018798,43.803372,-45.730288,-0.147239,89.533660,375,55,193.287451,175.628047,-150.635931,-0.000207,326.263978,372,61,1834.205849,98.887248,-105.104301,-0.021238,203.991549,371,66,1535.214824,72.924950,-58.316010,-0.142304,131.240960,379,57,387.038527,58.000789,-52.817605,-0.170733,110.818395,386,60,303.054217,30.409761,-30.198912,-0.034768,60.608673,375,96,126.736722,113.802366,-88.132916,0.030982,201.935282,374,83,822.904948,74.503479,-82.282218,0.073264,156.785698,377,74,686.350764,46.248425,-47.055778,0.005269,93.304203,384,92,248.723224,59.789246,-50.018869,-0.147308,109.808115,367,93,268.603350,31.509294,-28.989359,0.016364,60.498653,372,153,87.375218,36.152312,-36.970807,0.033286,73.123120,372,143,139.496705,40.256241,-40.520754,0.023517,80.776995,378,149,150.720956,39.424512,-38.930161,-0.062407,78.354673,376,142,177.046883,42.738861,-39.286651,-0.017863,82.025512,368,146,174.450369,46.664665,-44.374915,0.167516,91.039581,381,68,320.413396,69.802177,-68.238739,-0.160732,138.040916,373,59,480.472982,45.139911,-45.975077,0.121361,91.114988,382,67,292.489272,55.318006,-70.120603,-0.108004,125.438608,371,68,389.603648,60.699450,-64.868574,0.160509,125.568024,375,64,431.693500,31.851818,-28.964528,0.065598,60.816346,375,80,151.723251,31.678179,-35.639010,-0.116857,67.317189,381,81,173.792417,34.204933,-32.837762,0.001960,67.042695,392,81,184.664090,41.267404,-49.517760,-0.147140,90.785163,375,83,224.500692,55.474691,-52.836873,-0.068886,108.311564,371,88,236.471139,28.263805,-30.277826,-0.033547,58.541631,368,148,59.427166,42.314546,-44.503014,-0.034635,86.817560,384,150,90.162024,45.850114,-48.078497,0.001314,93.928612,379,147,129.362670,35.451118,-38.595054,-0.042298,74.046172,372,145,127.114121,43.221246,-42.484521,0.009423,85.705767,369,152,160.899996,24.570449,-25.785075,0.012973,50.355524,380,63,57.216058,96.739300,-90.703157,0.029665,187.442458,376,66,980.381230,63.662620,-64.945533,-0.084728,128.608153,367,66,330.079497,25.373951,-27.666867,0.000765,53.040818,370,63,85.730624,49.161136,-49.854732,0.002161,99.015868,384,62,285.633839,18.923897,-15.984610,0.009187,34.908507,382,81,32.165553,59.143253,-58.513442,0.005177,117.656694,377,75,356.945580,46.256937,-55.652384,0.121654,101.909321,374,83,180.399172,19.132663,-18.229431,0.003362,37.362093,382,87,54.828098,38.405450,-38.321257,-0.003186,76.726706,364,85,175.217316,10.981755,-11.408501,0.000665,22.390257,380,145,16.596666,44.549271,-44.729086,0.001261,89.278357,371,153,100.158518,23.237408,-25.314880,0.043114,48.552287,385,143,63.091758,22.253099,-24.045699,0.012847,46.298797,381,155,54.898722,47.317039,-47.723709,-0.000523,95.040748,373,153,115.205647,135.228317,-157.395454,-0.060554,292.623771,384,57,2398.844223,124.313508,-130.674526,-0.041609,254.988035,379,63,1591.232993,146.600221,-151.142388,-0.167684,297.742609,373,68,2461.389104,111.892725,-118.816953,0.207514,230.709678,381,64,1865.132092,101.549329,-111.448996,-0.321315,212.998324,364,57,1158.433938,95.053847,-111.625437,0.069716,206.679283,388,82,828.438644,92.986895,-86.802264,-0.025748,179.789159,363,83,726.002074,98.517996,-102.874145,-0.012519,201.392141,367,78,1017.806813,92.976446,-86.461445,0.101438,179.437891,376,80,836.542309,105.048552,-83.623975,0.052501,188.672527,381,92,687.612486,59.566804,-59.818033,0.011776,119.384838,380,145,467.974042,74.030342,-69.796741,-0.037435,143.827083,377,151,397.105665,46.724587,-50.779440,0.086293,97.504027,377,146,220.362927,49.981336,-50.050299,-0.052834,100.031634,373,140,312.629296,139.774736,-141.059161,0.045758,280.833897,373,153,941.184973,null
59.122953,-58.184609,0.032782,117.307563,378,54,496.175079,73.841368,-95.761124,-0.318829,169.602491,382,52,601.720908,85.908960,-76.514697,-0.190024,162.423658,362,64,738.810281,137.965772,-125.533232,-0.269586,263.499004,366,63,1507.650915,51.793246,-43.322284,-0.030971,95.115530,377,59,388.761614,49.843784,-60.527771,-0.048729,110.371556,381,99,352.560807,55.457329,-68.715790,-0.068639,124.173120,385,90,353.322505,57.826468,-63.404344,-0.179094,121.230812,390,87,393.196201,94.542648,-109.035571,-0.022175,203.578219,384,94,995.541953,66.177619,-62.948689,-0.013205,129.126307,367,98,413.755433,43.439607,-46.304607,-0.004143,89.744215,383,149,245.479390,35.108779,-36.940584,-0.004889,72.049363,378,154,174.417135,50.789929,-49.716589,-0.069248,100.506518,369,141,296.097392,133.544090,-135.408772,-0.032869,268.952862,373,152,2469.745142,100.768601,-96.991571,0.008991,197.760172,367,149,1011.635630,45.191292,-31.103171,0.110222,76.294463,381,54,149.204565,84.252287,-81.528455,-0.068569,165.780742,380,63,428.024244,52.779742,-57.983581,0.198815,110.763323,364,64,377.492699,46.728179,-32.892703,-0.056348,79.620883,371,58,238.407046,40.585167,-43.825477,0.186376,84.410645,377,60,225.118536,27.799958,-27.432296,-0.001680,55.232254,361,90,66.479399,56.338931,-57.473566,-0.030409,113.812498,380,89,242.538283,43.919527,-42.577003,0.076884,86.496529,358,85,252.538134,36.829057,-38.598959,0.013554,75.428016,378,100,164.431992,42.385765,-40.419079,0.136619,82.804844,374,97,295.369905,22.057351,-23.653165,0.006831,45.710516,376,150,70.739015,36.344461,-37.806730,0.030427,74.151191,379,143,122.802094,33.024520,-34.293601,0.020402,67.318121,371,142,108.857153,36.359099,-35.234893,0.040090,71.593993,374,144,130.429616,36.237523,-36.068513,0.049759,72.306036,370,143,144.821487,40.847493,-41.488491,0.008769,82.335984,372,62,189.950909,46.234143,-48.159405,-0.071382,94.393548,369,69,376.997018,24.583195,-26.088241,0.043295,50.671436,380,62,102.746524,43.821084,-43.975539,-0.081167,87.796623,381,63,308.491348,86.768355,-77.841084,0.140847,164.609439,384,61,572.451180,50.518803,-51.723036,0.065247,102.241839,383,102,187.875118,50.915393,-49.594016,-0.027062,100.509409,394,89,244.249735,30.297858,-28.042449,0.041263,58.340307,380,104,98.550175,36.002566,-37.000681,-0.053732,73.003247,367,91,153.490345,78.601497,-69.989843,0.008418,148.591340,372,99,593.156966,45.279828,-45.788081,0.005756,91.067909,374,145,407.855685,55.507436,-54.514302,-0.018864,110.021739,375,150,367.056933,32.883972,-34.594101,0.041339,67.478073,382,140,152.051912,31.775367,-30.966012,-0.008947,62.741380,376,144,141.685959,112.907513,-108.560791,0.008024,221.468304,375,148,1352.224651,27.543574,-26.395027,0.108848,53.938602,380,63,57.992289,54.040591,-58.119996,0.169342,112.160586,383,63,308.570593,57.069305,-52.492519,-0.042567,109.561824,371,63,299.516940,19.761486,-20.969780,0.003636,40.731266,382,55,79.617201,47.737817,-35.914677,0.085979,83.652493,403,62,200.677882,38.351395,-42.016043,0.019169,80.367438,383,94,81.795735,33.765396,-33.005499,0.021020,66.770895,383,88,157.063317,28.421327,-29.895604,-0.063911,58.316931,372,88,139.049748,15.841785,-19.162963,-0.023659,35.004748,384,92,40.549837,33.960350,-34.367875,0.068686,68.328225,384,91,152.779724,11.885043,-13.386172,0.020849,25.271214,376,138,19.928548,43.015602,-41.750797,-0.004062,84.766400,378,151,320.481666,33.768395,-32.247418,-0.012654,66.015813,371,139,118.185461,22.796526,-22.066086,0.029410,44.862612,380,156,48.855492,27.123129,-26.897500,0.010530,54.020629,382,151,102.455446,93.502254,-89.947234,0.151364,183.449488,376,54,969.069105,100.541780,-96.467113,0.018902,197.008893,362,57,858.835562,63.085915,-49.280458,0.088683,112.366373,363,61,451.341961,57.116687,-76.213891,-0.063577,133.330577,379,60,652.767360,99.700485,-105.729305,-0.207417,205.429789,368,53,931.276602,78.845148,-60.429096,0.143556,139.274244,377,95,390.371738,57.133416,-57.780656,-0.040792,114.914072,359,90,321.517438,64.242731,-60.772786,-0.029111,125.015517,395,99,338.892594,52.789333,-48.415906,-0.100110,101.205239,376,91,338.086041,57.109131,-62.875278,-0.050994,119.984410,382,97,460.537630,43.216235,-39.348918,0.041221,82.565153,376,152,253.458813,50.508183,-54.509447,-0.081108,105.017631,376,147,297.597161,58.063675,-60.285736,-0.028593,118.349411,373,149,572.824966,45.979930,-46.716751,-0.024573,92.696681,374,148,394.044190,69.463662,-71.564729,0.010697,141.028391,375,149,585.316337,left-hand
74.831618,-50.368681,0.633140,125.200299,364,60,467.330433,72.678803,-64.130929,-0.469977,136.809732,375,56,579.833876,77.996614,-81.221340,-0.201956,159.217954,374,67,794.071317,135.404350,-129.529213,0.257010,264.933563,372,66,1777.241082,58.530850,-57.332882,-0.149018,115.863732,360,62,500.179021,73.351505,-66.760137,0.096125,140.111643,371,94,419.090753,73.833834,-63.400924,-0.038813,137.234758,363,91,367.405777,58.954782,-63.032427,-0.113657,121.987209,355,86,476.312607,199.202731,-229.979194,0.161404,429.181925,387,95,2980.197545,117.727513,-129.094282,-0.012739,246.821795,380,106,937.406068,42.751849,-44.744709,-0.003176,87.496558,377,145,241.618617,46.644447,-42.775157,-0.022117,89.419604,368,148,244.436130,52.992647,-55.699018,-0.038795,108.691664,368,144,267.751642,133.573977,-133.273651,0.039655,266.847628,379,147,2899.943495,94.961080,-93.137461,-0.018112,188.098541,375,145,1208.527278,29.831327,-31.667483,0.096936,61.498811,383,60,161.165119,67.198223,-68.635040,-0.033628,135.833263,367,60,457.047687,50.878238,-50.237548,0.166037,101.115786,404,60,315.847103,51.746913,-61.888605,0.002212,113.635519,379,63,295.850072,38.343508,-42.493665,-0.003156,80.837173,363,66,196.726169,32.559135,-34.693859,-0.068889,67.252995,376,87,129.543914,43.600079,-49.936686,-0.017160,93.536765,383,89,273.951740,37.478122,-37.272172,0.077704,74.750294,386,94,181.616490,38.475506,-37.251901,0.028742,75.727407,375,94,205.902439,49.883444,-45.502853,0.037064,95.386297,387,100,243.936826,24.522022,-24.871076,0.017164,49.393097,383,148,85.475868,39.190570,-43.095029,-0.019758,82.285599,383,143,254.382849,41.388087,-40.920022,0.039529,82.308108,382,148,161.026876,35.633008,-34.564337,-0.004518,70.197345,392,151,190.704134,40.880347,-38.436057,0.015333,79.316404,385,154,221.388971,56.946155,-55.413800,-0.029320,112.359955,379,67,451.651974,57.343296,-54.491294,0.007315,111.834589,385,65,345.399071,56.806182,-51.938664,-0.038620,108.744846,359,63,366.504509,42.845410,-46.301056,-0.021620,89.146466,358,53,233.372259,67.078359,-64.442131,-0.016280,131.520491,386,62,524.734877,78.130747,-80.322244,-0.004860,158.452991,391,96,460.727701,76.440589,-84.548860,0.042734,160.989450,374,95,521.041824,54.738566,-49.428461,-0.010433,104.167026,389,91,235.725349,47.727887,-43.308315,-0.015465,91.036201,370,97,182.785809,159.185278,-146.892550,-0.061868,306.077828,365,105,1459.821805,48.325368,-53.033581,0.010369,101.358948,376,144,264.650665,44.590286,-45.255667,0.018170,89.845953,375,148,425.892531,35.484523,-34.149645,0.004067,69.634168,370,143,160.156950,29.390360,-29.741523,-0.000830,59.131883,373,152,125.944783,94.726254,-94.081506,-0.007764,188.807759,376,147,1143.438166,14.301785,-14.079352,0.037873,28.381136,378,58,31.095849,91.641059,-96.464352,0.071766,188.105411,369,66,706.540168,57.107968,-57.176995,0.009428,114.284963,386,64,476.763909,23.180212,-23.525493,0.051285,46.705704,362,61,111.274661,66.160598,-73.303986,0.160906,139.464584,379,62,593.883324,16.378459,-14.545989,-0.006394,30.924448,381,96,24.323914,61.249547,-57.937981,-0.043099,119.187528,357,95,392.605112,54.913675,-40.812056,0.013336,95.725731,370,87,253.476009,26.356989,-23.851521,0.002962,50.208510,380,94,76.522602,44.269337,-52.030122,0.004781,96.299458,379,89,330.565398,11.063403,-12.053671,-0.004953,23.117074,367,148,17.990458,66.880245,-65.897026,-0.019437,132.777271,376,157,525.305513,43.534402,-43.188699,0.006144,86.723100,379,134,238.487328,20.171649,-19.739420,0.009346,39.911069,378,146,50.698952,48.635785,-46.557916,-0.020618,95.193700,372,136,270.696772,117.211842,-94.134795,0.002972,211.346637,378,58,1067.716418,102.986937,-98.607049,0.138068,201.593986,396,61,946.878957,83.668320,-92.816829,-0.041106,176.485149,391,65,1066.932818,87.760895,-88.568732,-0.203671,176.329626,352,62,1063.059077,99.427003,-120.466857,0.136492,219.893860,392,54,1226.506886,71.964321,-63.429700,0.041561,135.394021,369,92,495.765130,77.553779,-63.956194,-0.008024,141.509973,382,89,538.314996,72.780335,-72.038040,0.005793,144.818375,355,89,649.660804,89.667192,-71.459859,-0.102197,161.127051,378,91,658.065726,59.830362,-70.770397,-0.068654,130.600759,381,94,602.915070,67.629715,-63.935485,0.010139,131.565200,374,150,441.671303,57.885045,-60.774657,-0.005815,118.659702,376,142,325.193039,80.407968,-75.653247,0.016240,156.061215,383,143,476.389483,69.834342,-72.879675,-0.066799,142.714017,364,148,617.219517,78.024003,-80.243963,-0.027192,158.267966,376,147,767.118260,null
65.074942,-58.728656,0.161941,123.803598,387,55,705.469050,104.798317,-124.241550,-0.149157,229.039867,381,48,1319.099186,59.357931,-68.221982,-0.198086,127.579913,377,60,639.506728,103.250218,-126.193906,0.365834,229.444124,379,66,1974.249521,54.380962,-46.333980,0.034742,100.714942,377,57,420.368018,52.327289,-48.324269,0.065715,100.651558,378,93,335.256406,56.259036,-64.444619,0.062768,120.703655,380,109,408.821278,51.056683,-49.539338,-0.070699,100.596021,377,91,331.745884,107.734323,-101.010903,0.043267,208.745226,401,85,1132.556841,54.286313,-46.204524,0.044521,100.490837,391,92,284.172793,51.339518,-48.971544,0.025976,100.311062,377,147,250.117227,38.463993,-38.942490,0.044925,77.406482,380,145,251.574968,40.322734,-41.224310,-0.021261,81.547044,373,152,271.585540,129.306677,-132.333659,-0.061468,261.640337,372,151,1856.384888,76.847078,-72.406584,-0.025352,149.253662,375,154,538.021353,41.620543,-38.700635,-0.111330,80.321178,375,53,161.438523,62.275268,-37.656583,-0.042100,99.931851,366,58,253.568414,38.586586,-49.884058,0.016434,88.470644,363,58,239.556556,46.519018,-35.999700,0.022926,82.518718,370,56,272.563357,35.110644,-44.140592,-0.040356,79.251235,379,59,166.463213,27.616465,-24.647573,-0.003739,52.264037,381,90,77.285503,43.292679,-36.890112,-0.102782,80.182791,371,95,163.185337,40.411456,-41.202983,-0.024409,81.614439,384,92,173.403672,35.471093,-33.291688,0.107545,68.762781,380,96,151.891728,42.131667,-45.451509,0.025873,87.583176,364,103,223.055969,21.717201,-21.076485,0.001486,42.793685,376,154,71.584163,25.467033,-25.846692,-0.028314,51.313724,362,142,83.797219,27.636339,-26.909556,-0.009308,54.545895,387,150,87.535346,38.773280,-41.866693,0.038391,80.639973,377,153,166.800454,38.306106,-39.829395,0.028891,78.135501,379,153,197.837470,72.402611,-74.856163,0.183630,147.258773,373,63,706.542232,80.980546,-88.748716,-0.053971,169.729261,375,66,1217.430040,105.216766,-95.173667,-0.018523,200.390433,376,65,2098.595754,48.621845,-42.200203,0.032127,90.822048,348,60,268.988137,71.020782,-72.073088,-0.322460,143.093870,377,63,927.030993,57.153924,-43.382986,0.097865,100.536910,355,85,295.241361,53.602196,-57.781913,-0.089217,111.384110,385,73,445.240376,55.266099,-67.996617,-0.104833,123.262717,407,69,699.346116,37.549571,-37.820611,-0.034431,75.370182,365,87,134.185236,65.362476,-49.675434,-0.077637,115.037910,377,80,372.132729,51.804046,-55.257800,0.023640,107.061846,378,139,354.717818,46.612138,-47.267963,-0.056202,93.880101,376,149,240.981158,45.138545,-47.495049,-0.043955,92.633594,383,142,243.681728,36.994994,-38.684213,-0.014529,75.679207,372,152,139.882609,63.489238,-60.879073,0.029390,124.368311,375,152,509.111779,16.434286,-13.730745,-0.130710,30.165032,377,55,35.284830,71.015173,-68.251075,-0.188117,139.266248,379,65,949.607892,88.315492,-88.050555,0.146802,176.366047,379,65,1537.984926,34.226629,-35.090295,-0.184869,69.316924,395,56,136.514777,62.848800,-66.443031,0.035151,129.291830,386,63,783.501393,21.765480,-19.722994,-0.053967,41.488475,378,96,38.176994,47.879351,-43.598186,0.015202,91.477537,349,78,326.289364,68.595388,-47.032127,0.062309,115.627515,308,71,548.332178,21.682887,-29.364505,-0.082545,51.047392,376,94,64.268467,51.335238,-38.437273,0.009075,89.772510,347,81,299.556899,14.257411,-15.533563,-0.042282,29.790974,375,145,21.244806,45.102643,-43.641000,0.040814,88.743643,380,146,199.934026,50.597668,-49.298045,-0.010950,99.895713,371,133,336.370007,21.624022,-21.571930,-0.024469,43.195952,374,140,58.993984,33.874067,-31.049845,0.049780,64.923912,372,136,198.759107,157.369244,-111.593249,-0.699641,268.962492,364,54,2237.252436,113.932133,-138.771603,-0.176296,252.703735,390,61,3252.061439,135.030000,-118.500793,-0.047266,253.530793,378,62,2006.514061,148.709505,-152.154721,0.013753,300.864226,377,66,3994.515760,95.104676,-111.151003,0.260330,206.255679,379,64,1015.162106,89.766883,-90.076222,-0.068384,179.843105,372,88,766.883327,98.351138,-94.326285,0.032401,192.677423,352,77,1045.016869,78.855460,-81.758244,-0.257618,160.613704,403,82,777.397283,83.362121,-71.315802,0.249991,154.677924,341,70,1257.647118,66.324942,-72.357053,0.013642,138.681995,362,88,474.961867,74.830910,-66.705872,-0.032156,141.536782,367,147,389.468967,65.458941,-60.690561,0.027785,126.149503,366,142,446.257202,66.649744,-69.873170,-0.077818,136.522913,373,141,610.540326,60.208584,-64.209026,0.108906,124.417610,377,145,443.664302,89.411884,-85.866108,0.053283,175.277991,369,147,508.998217,tongue
101.678512,-109.526324,-0.021934,211.204836,357,53,967.139025,96.323779,-73.959687,-0.220886,170.283466,375,59,737.252736,188.161845,-177.369464,-0.185326,365.531308,389,62,1853.097256,101.559497,-116.027899,0.215768,217.587396,375,68,976.979528,69.735645,-82.161090,0.049269,151.896735,381,58,531.567282,115.680491,-123.306471,-0.046681,238.986962,366,99,752.955199,74.845959,-65.109227,0.069275,139.955185,377,91,508.868379,121.556920,-86.718423,-0.188095,208.275343,376,88,1015.334524,167.464073,-157.302608,-0.076987,324.766681,381,100,1202.138716,92.599867,-78.316742,0.118731,170.916609,373,100,444.212026,51.895043,-51.369146,-0.009494,103.264189,371,145,311.731626,40.520077,-45.786079,0.020811,86.306156,373,146,219.745111,57.735425,-65.212309,0.101613,122.947734,371,139,369.393035,139.267267,-135.535741,-0.126622,274.803008,367,151,2199.421188,86.591463,-92.408735,0.042178,179.000199,371,153,678.654654,36.023038,-40.266430,0.163740,76.289468,389,55,191.906156,50.761491,-45.554289,0.107771,96.315779,374,54,286.902348,50.379250,-48.398107,0.196258,98.777357,397,61,337.055029,55.186282,-51.306006,-0.100850,106.492288,362,53,318.503892,43.569292,-44.788528,0.138083,88.357820,366,64,185.872048,32.403893,-30.949975,0.030480,63.353868,387,90,149.387655,42.471636,-50.554216,-0.063117,93.025852,371,90,206.957932,51.844833,-50.249129,0.044819,102.093962,367,98,268.436546,43.833307,-54.969133,-0.052655,98.802440,380,95,227.511704,40.285572,-40.162751,0.152240,80.448322,379,100,224.849634,27.700881,-25.016156,0.021041,52.717037,374,144,85.437247,31.392586,-33.736097,-0.073537,65.128684,379,147,124.011854,41.580698,-40.271492,-0.036666,81.852189,380,142,132.237526,43.566484,-39.996315,-0.037050,83.562799,376,143,198.276860,39.825271,-39.334897,-0.003805,79.160169,377,148,195.745440,44.933782,-46.580489,0.047892,91.514271,365,63,222.973699,103.110428,-108.894710,-0.124713,212.005138,357,61,501.705703,52.773947,-64.476703,-0.103323,117.250650,375,69,309.312868,97.420125,-91.879095,0.212618,189.299220,375,62,468.522628,96.940705,-105.538774,-0.106250,202.479479,353,60,491.151714,54.125622,-50.905153,0.007610,105.030775,377,92,221.050209,87.136930,-92.156125,-0.054868,179.293055,375,93,282.009427,47.195732,-63.105294,-0.023431,110.301026,374,94,201.780664,72.496179,-51.279922,-0.077324,123.776100,380,91,282.630648,101.855138,-97.680357,-0.099815,199.535495,382,104,532.199193,44.875935,-43.669219,-0.072447,88.545154,376,153,260.462483,39.737850,-40.305049,0.012135,80.042899,376,151,249.515756,55.230252,-57.176726,0.013067,112.406978,387,139,176.896974,28.945952,-29.410499,-0.011784,58.356451,379,143,129.591947,75.030018,-76.465257,0.075403,151.495275,381,158,858.702289,38.055434,-37.948273,0.039955,76.003707,399,60,76.268705,38.561528,-34.960871,-0.030917,73.522399,367,62,154.257062,42.165301,-44.278115,0.132075,86.443417,364,62,212.496408,46.124001,-45.240211,0.044855,91.364212,369,60,207.395487,52.750497,-52.962309,0.158132,105.712806,376,68,275.197080,35.491152,-38.777754,0.014609,74.268906,372,95,67.772850,59.738787,-53.835164,-0.028585,113.573951,380,94,130.958760,48.724101,-58.266251,0.111333,106.990352,379,91,143.247787,35.235291,-33.620187,0.036947,68.855478,387,90,101.027609,49.155483,-42.703797,-0.028769,91.859280,376,90,202.486046,13.620084,-16.683495,0.001517,30.303579,369,149,19.797405,44.810616,-46.149640,-0.059934,90.960256,369,156,226.563482,50.302378,-49.677610,0.011045,99.979988,376,147,139.404568,25.215689,-25.267834,0.035055,50.483524,376,143,63.739153,36.506866,-35.555271,-0.030455,72.062137,377,147,158.913043,197.232981,-222.090182,0.820111,419.323163,378,58,2826.973890,105.545395,-121.527460,0.363228,227.072855,362,56,1190.583332,132.890651,-132.142607,-0.171131,265.033258,360,62,1185.631816,119.077468,-90.565349,-0.053743,209.642817,391,60,1109.893867,92.105964,-94.510291,-0.217772,186.616255,376,60,1139.665677,120.661946,-110.468126,0.283702,231.130073,379,88,1150.244106,122.016454,-101.269943,-0.003595,223.286397,392,94,664.207433,91.077162,-92.608257,-0.146939,183.685418,375,93,674.097201,124.067640,-114.298311,0.164404,238.365951,375,92,615.361859,102.018052,-85.551942,-0.301007,187.569995,366,93,720.599960,47.314001,-48.248960,-0.000572,95.562961,366,148,302.991490,78.766619,-85.960171,-0.131188,164.726791,368,147,450.847342,71.748708,-67.205922,0.070141,138.954630,376,147,485.174287,72.462202,-71.440075,0.075873,143.902278,387,147,476.670149,69.134210,-70.289747,-0.061178,139.423957,373,154,518.557325,null
61.661546,-68.986786,0.022132,130.648331,404,52,531.586744,142.008423,-80.692126,-0.086162,222.700549,363,51,1392.702311,125.718050,-91.051763,0.041002,216.769813,355,59,772.495629,95.525723,-91.736163,0.060448,187.261887,388,56,731.554748,86.396455,-85.034530,-0.264839,171.430985,371,56,556.315005,66.212233,-66.648130,0.057024,132.860363,384,103,299.174005,55.231484,-67.675817,-0.003165,122.907301,378,89,394.736528,91.827443,-86.500277,0.153886,178.327721,369,97,583.514529,72.259538,-86.469442,-0.005988,158.728980,392,97,429.110468,55.294075,-62.028898,-0.039911,117.322973,383,98,376.104091,47.413432,-46.617279,-0.003571,94.030711,372,149,225.210609,41.680278,-41.205280,-0.015949,82.885559,370,151,281.809000,77.180435,-78.458772,0.011280,155.639207,374,145,398.205984,73.015895,-76.152843,0.019158,149.168738,387,152,594.709698,56.787169,-57.127805,-0.050339,113.914974,369,151,400.126708,47.032565,-47.931878,-0.253609,94.964443,378,59,241.108271,55.545505,-60.943474,0.005113,116.488979,371,58,508.002586,69.738747,-67.771151,-0.012996,137.509898,393,58,406.750024,47.587869,-43.338101,0.218628,90.925970,368,58,258.814789,39.442993,-37.486362,0.074162,76.929355,398,64,207.531470,48.822286,-41.550577,-0.032570,90.372863,381,89,143.140235,44.641357,-50.586608,-0.111683,95.227965,379,80,211.899657,42.544014,-35.866295,0.077134,78.410309,387,91,197.826823,31.098419,-33.860521,0.043701,64.958940,381,93,187.202524,43.460471,-40.305420,0.104026,83.765890,386,98,299.203322,28.352344,-26.968372,-0.010752,55.320716,379,155,102.605817,48.765876,-54.503476,-0.054942,103.269352,367,155,174.075905,45.440037,-43.830007,0.032699,89.270044,378,155,178.192530,35.623419,-41.149500,0.066662,76.772919,374,146,182.703782,45.373171,-46.300153,-0.066798,91.673325,368,140,239.417995,35.978899,-37.355204,0.007214,73.334103,361,62,145.602085,46.710623,-40.324877,-0.040498,87.035500,390,63,222.113520,49.437488,-48.138397,-0.220763,97.575886,369,67,246.210431,65.232547,-52.403692,-0.002309,117.636239,386,58,218.701476,89.631362,-84.226125,0.384016,173.857487,387,58,445.510654,29.124299,-24.951658,-0.001404,54.075957,370,94,86.050738,37.209561,-37.034954,0.046605,74.244515,372,97,153.764274,46.544690,-45.319218,-0.069926,91.863907,388,88,158.049152,52.832987,-52.675431,0.092997,105.508419,376,93,170.701678,72.721774,-69.900231,0.113469,142.622005,388,91,272.158286,25.159408,-25.645259,-0.006829,50.804667,384,142,75.002155,33.706645,-37.617113,0.005987,71.323758,380,147,96.261141,40.299698,-40.160368,-0.006718,80.460067,384,146,144.768543,29.706488,-28.223049,0.011710,57.929537,374,140,84.770080,44.750082,-43.239881,0.046934,87.989963,377,152,187.408572,21.309737,-19.818312,0.031662,41.128048,368,63,46.498113,26.892707,-26.383350,-0.041857,53.276057,398,60,115.904515,30.974241,-33.380285,-0.007224,64.354525,376,62,127.123291,38.839317,-39.892944,0.048235,78.732261,355,59,128.919568,49.956471,-46.811248,0.134979,96.767719,380,63,255.533544,14.643348,-14.865748,-0.008399,29.509096,381,91,41.283719,23.875521,-21.519768,0.047331,45.395289,387,90,73.649813,26.125852,-27.594097,-0.057510,53.719949,366,94,70.374682,29.672303,-37.552060,0.005375,67.224363,369,89,85.513465,50.179511,-41.844552,0.012359,92.024064,374,97,163.163821,12.542324,-10.970274,0.001444,23.512599,375,147,13.898359,29.038857,-28.730858,0.057058,57.769714,374,158,92.088735,21.295729,-22.248133,-0.033698,43.543861,377,149,67.624317,23.061864,-24.392245,-0.015644,47.454109,368,152,56.682423,40.453934,-40.029900,-0.001753,80.483835,369,149,174.056335,142.508201,-136.537431,-0.002192,279.045632,378,60,1500.662093,105.030214,-144.732044,0.373073,249.762258,380,60,1472.691328,77.255499,-72.005005,-0.097084,149.260504,382,63,610.037372,132.697865,-119.607933,0.149200,252.305799,364,60,1512.042471,104.474262,-95.238052,0.137816,199.712314,385,62,1248.992302,97.296986,-103.546662,0.139028,200.843649,388,83,687.508105,63.801387,-62.906068,0.136269,126.707455,376,79,559.770738,63.165378,-58.191023,0.013242,121.356401,370,91,444.007760,109.337951,-109.787379,-0.023052,219.125330,369,85,635.071706,96.411822,-108.806046,-0.034514,205.217869,370,85,799.123687,47.115438,-47.638409,-0.024177,94.753847,366,144,273.066154,48.591961,-52.294731,0.059098,100.886692,380,141,299.369084,47.770928,-44.685802,-0.029747,92.456730,376,145,320.063924,41.100924,-43.093617,-0.027793,84.194541,374,147,253.902501,75.512503,-76.216229,0.034211,151.728733,379,148,589.022356,right-hand
83.274916,-87.257215,-0.011464,170.532131,375,59,580.868229,123.387451,-90.569835,0.212788,213.957286,375,54,751.620346,143.205015,-130.226669,-0.248946,273.431684,370,64,1573.949342,112.787901,-110.920963,-0.049782,223.708864,373,68,1304.896478,76.425755,-83.149882,0.164855,159.575637,360,68,592.413575,91.603572,-95.934595,0.035961,187.538168,377,93,575.460781,76.187160,-59.354391,0.173764,135.541550,383,95,350.238254,116.237151,-125.901175,-0.065594,242.138326,354,89,1103.004792,172.493564,-196.655146,0.132338,369.148710,377,91,2303.544833,119.354829,-108.881918,-0.098766,228.236747,376,102,1156.499548,61.311483,-61.858068,0.003688,123.169551,369,147,391.521514,51.827877,-52.499507,0.054397,104.327384,373,148,260.351394,90.561121,-85.815950,-0.032370,176.377070,373,138,372.041736,117.460359,-116.026578,-0.120862,233.486937,378,144,1338.703184,111.891568,-110.494514,-0.033914,222.386082,379,146,1181.156164,48.907723,-44.592010,-0.105352,93.499733,336,57,169.779481,58.490469,-61.193762,0.004532,119.684231,392,61,471.292847,80.390199,-69.419501,0.033141,149.809700,370,63,637.449405,44.450047,-53.335895,0.147962,97.785942,376,53,270.574674,33.575445,-43.192799,0.014933,76.768244,346,63,164.804810,36.220253,-36.201718,-0.010618,72.421971,375,96,123.735711,63.918386,-67.594713,0.001750,131.513099,368,91,332.914823,49.000318,-49.246680,-0.030594,98.246998,374,83,331.035446,44.649113,-49.382476,0.037869,94.031589,366,93,178.414584,52.303522,-50.648283,0.032772,102.951805,376,95,307.273659,27.204801,-27.827976,-0.035793,55.032777,384,145,87.986404,38.914539,-44.203288,0.017675,83.117827,380,152,197.985021,35.283704,-32.738009,0.004338,68.021712,378,153,156.177336,52.146586,-54.897193,0.018461,107.043779,373,153,211.955805,59.939561,-54.305761,-0.053746,114.245323,374,153,343.396385,89.346872,-81.789184,0.000274,171.136056,385,68,699.462699,93.931602,-93.173749,-0.220251,187.105351,377,63,661.453392,54.192643,-51.827666,0.077932,106.020310,376,65,332.731861,96.788651,-73.385049,0.135010,170.173700,362,59,378.364488,58.215049,-65.200267,-0.004396,123.415316,380,68,352.896178,95.173150,-85.774929,0.091591,180.948079,396,83,505.117096,114.971096,-114.442378,-0.024741,229.413475,379,87,650.180090,75.715748,-71.505576,0.052156,147.221324,383,93,312.523985,65.774503,-67.320542,0.106347,133.095045,382,96,282.273743,137.750576,-155.467755,0.041166,293.218332,375,95,1080.950160,45.679345,-46.523703,-0.027395,92.203048,378,146,203.741431,54.949867,-54.392969,-0.027284,109.342836,371,137,210.858446,38.974317,-38.559961,0.022667,77.534278,376,144,153.286516,30.152663,-31.810270,-0.009874,61.962933,369,143,91.780592,117.782723,-114.582297,0.040715,232.365020,373,139,887.265857,20.746398,-25.482983,0.040406,46.229381,377,58,61.459504,43.509105,-57.188704,-0.155816,100.697808,371,65,296.448108,53.842013,-55.338094,0.006970,109.180106,369,65,304.692603,26.516158,-22.699947,0.072723,49.216105,380,62,85.191871,69.466149,-82.788637,0.064401,152.254786,353,63,509.067491,23.139097,-26.416214,0.038176,49.555311,379,88,65.052392,39.342457,-39.284541,-0.061208,78.626997,374,85,205.873783,51.337373,-42.830930,-0.065068,94.168303,358,88,187.523496,34.817016,-39.736415,0.011632,74.553431,379,92,94.493683,74.147886,-68.940723,0.056935,143.088610,388,90,334.178326,12.591798,-13.559176,0.013000,26.150974,369,145,18.332925,43.555780,-43.391867,0.012851,86.947647,381,145,193.469161,33.570583,-34.792587,-0.022396,68.363170,372,147,116.971700,35.474391,-34.781069,0.019739,70.255460,373,145,81.576219,42.934468,-42.868953,0.020048,85.803421,374,146,186.954126,128.162902,-138.386238,0.148156,266.549140,385,63,1616.440526,88.899134,-79.605318,0.004826,168.504453,368,62,797.222662,160.100088,-163.834983,-0.249436,323.935072,382,70,2846.327231,139.466746,-154.592604,-0.115401,294.059350,366,60,1413.629061,118.559693,-140.456384,-0.092245,259.016077,370,65,1624.682198,155.357805,-165.551231,0.025706,320.909035,368,95,1232.159850,96.604185,-104.655599,0.031217,201.259785,379,87,724.373196,153.510968,-150.693807,-0.223835,304.204775,383,81,1585.549088,140.196390,-146.673187,-0.195523,286.869577,392,87,992.229702,109.401846,-92.974691,0.049447,202.376538,375,85,936.137636,79.852822,-91.373361,0.049945,171.226183,378,147,485.908775,72.381816,-67.704777,-0.063283,140.086593,371,146,305.751616,85.895637,-89.586751,-0.032800,175.482388,381,143,573.003942,66.582117,-68.114780,-0.082436,134.696897,383,154,500.871495,102.161792,-91.345663,-0.029329,193.507455,371,148,914.779663,null
60.748494,-56.096329,0.130020,116.844823,376,51,557.670188,74.679386,-79.876661,0.511770,154.556047,387,52,718.095854,73.977034,-82.414145,-0.162798,156.391180,378,62,1225.621209,129.125341,-142.254957,-0.359741,271.380298,373,65,3159.652701,55.537943,-45.399917,0.084325,100.937859,372,62,470.880405,61.184149,-52.893544,0.004394,114.077693,370,101,325.765321,51.638852,-56.762910,0.036081,108.401762,372,96,262.010062,71.545693,-52.618205,0.031829,124.163898,360,84,489.943869,110.808507,-119.627041,-0.168690,230.435548,398,88,1573.479488,48.691498,-50.390591,-0.031771,99.082089,371,96,309.269303,40.447352,-44.017462,-0.006922,84.464815,368,145,260.027012,41.278016,-39.973844,0.010774,81.251860,385,148,253.610231,64.349446,-64.694089,-0.018514,129.043535,376,142,434.303185,117.422046,-115.714435,0.037604,233.136482,372,143,1441.749971,55.610275,-56.712673,0.045896,112.322947,373,143,359.664689,38.209312,-29.307769,0.193463,67.517081,351,59,177.138031,101.837797,-107.084531,-0.083820,208.922328,372,67,1749.945935,87.650819,-85.826859,0.085553,173.477678,376,66,1531.014553,50.191546,-56.529348,0.052074,106.720894,395,63,347.234156,35.269552,-49.978199,0.162965,85.247751,374,69,180.306143,25.260551,-22.791641,0.046172,48.052192,378,88,93.344929,79.868626,-75.903336,-0.059569,155.771961,372,74,738.724214,68.838917,-72.497590,0.091785,141.336507,371,77,663.926375,42.760431,-37.625968,0.044166,80.386399,364,92,192.098169,44.038078,-40.688156,0.006916,84.726233,380,99,268.739169,26.664020,-29.069773,-0.016174,55.733793,374,150,82.790173,31.551172,-30.262222,0.053710,61.813394,376,146,140.170381,42.277753,-41.498506,0.026812,83.776259,381,144,173.899068,32.979892,-37.216476,-0.071879,70.196368,369,140,105.429059,44.689769,-43.619005,0.018731,88.308774,374,150,187.897009,75.124165,-71.282613,0.033918,146.406777,382,66,605.686797,59.245766,-66.950877,0.002280,126.196643,376,61,609.506313,103.036065,-103.483664,-0.006941,206.519728,376,65,2293.171587,56.375527,-51.592777,-0.205002,107.968304,370,59,242.727023,70.013000,-80.282280,-0.128749,150.295280,372,59,566.051309,44.001293,-52.652456,-0.133252,96.653748,394,80,259.600461,35.020465,-47.878914,0.032817,82.899379,397,84,248.496798,54.303235,-68.633691,0.025173,122.936926,403,67,738.047676,27.221636,-37.265265,-0.096279,64.486901,380,93,116.762726,57.631231,-50.102599,-0.017519,107.733831,398,94,288.350617,40.786599,-40.714463,-0.049037,81.501062,370,143,231.054293,42.129039,-42.277237,-0.004179,84.406275,373,139,172.461003,40.403397,-42.528685,-0.016266,82.932082,369,136,227.080674,23.977407,-24.667552,-0.033676,48.644959,378,149,103.787946,64.296875,-67.856314,-0.093954,132.153188,363,151,410.584646,29.267903,-25.705936,-0.012357,54.973839,373,68,81.112007,163.180096,-162.732408,0.037413,325.912503,379,65,4674.579794,74.061573,-67.280233,-0.072397,141.341806,375,65,1115.384028,41.137025,-43.043237,0.080272,84.180262,380,61,285.695635,132.816695,-131.334412,-0.109764,264.151107,372,66,2755.168418,49.946145,-47.011665,-0.021487,96.957810,369,100,174.880812,115.015572,-88.717260,0.060428,203.732831,366,68,1549.447624,57.213578,-54.815099,-0.021968,112.028678,359,76,422.617329,27.917494,-35.111717,0.032246,63.029211,389,86,134.928548,103.577263,-91.228541,-0.027355,194.805804,349,78,1073.143690,64.405990,-64.323721,0.066031,128.729711,376,149,249.559944,53.805822,-48.052750,0.040590,101.858572,385,139,235.523514,48.709070,-52.151214,0.051237,100.860284,375,140,293.309514,26.201761,-28.228604,-0.018886,54.430364,376,144,87.670944,68.325504,-65.930153,0.035686,134.255657,370,134,666.636350,168.650862,-177.620965,-0.152043,346.271827,364,63,3071.342728,200.955616,-224.639016,-0.020636,425.594632,380,64,6257.020681,145.587127,-150.626005,0.134509,296.213132,380,66,2039.714048,121.844980,-117.429663,0.018289,239.274644,369,61,2512.570449,192.223198,-195.579711,-0.551114,387.802909,349,61,4761.410149,105.288402,-86.132341,0.042013,191.420743,354,83,1093.956809,122.724242,-113.381709,-0.120539,236.105951,362,73,1932.396699,101.983147,-80.319837,0.245714,182.302983,360,84,914.491348,89.953083,-94.014531,-0.033479,183.967614,362,74,822.244053,134.426026,-102.576022,-0.188431,237.002048,373,78,1743.606689,60.324538,-58.778024,-0.044444,119.102563,378,141,530.573445,70.365311,-66.339921,0.038394,136.705233,372,138,447.535682,62.885367,-64.782701,0.139990,127.668068,386,142,500.689488,45.479427,-46.031917,-0.036817,91.511344,371,144,254.812131,86.567771,-89.823469,0.000526,176.391240,374,138,837.669145,foot
69.999497,-59.340401,0.147989,129.339899,391,56,548.944849,73.674664,-74.997676,-0.315840,148.672339,354,51,567.081104,82.476397,-99.562472,-0.224038,182.038868,354,65,1079.027105,119.347511,-104.386099,-0.110289,223.733611,373,66,1632.757508,70.557584,-59.301497,-0.273540,129.859082,367,66,648.818842,47.225371,-52.275584,0.144821,99.500955,379,99,442.695200,61.758965,-63.038248,-0.156766,124.797213,377,91,342.369024,80.631891,-92.522257,-0.008287,173.154148,373,93,765.859929,149.804522,-156.112935,0.052378,305.917457,392,88,1613.857392,98.301516,-90.101258,0.011982,188.402773,386,96,591.984960,49.759163,-53.068230,0.031092,102.827393,384,146,350.459510,62.034121,-58.657988,-0.084054,120.692109,375,142,281.038225,77.531440,-75.211878,0.038834,152.743318,376,143,489.700479,157.290434,-149.451215,0.027036,306.741649,371,143,1664.825960,92.583393,-95.526839,0.070584,188.110232,385,146,821.748351,43.035518,-43.832262,-0.256110,86.867780,370,50,219.750526,113.958435,-120.725198,-0.274301,234.683633,368,63,932.306059,138.069455,-147.832527,-0.194574,285.901981,369,69,1003.687270,57.256373,-58.752558,0.156477,116.008931,371,55,318.787137,47.222837,-59.921828,-0.130659,107.144665,372,67,197.965525,33.983849,-26.641998,0.096762,60.625847,377,90,106.321362,88.668988,-85.746235,-0.068297,174.415223,376,90,609.090471,99.618891,-97.587017,-0.050893,197.205908,370,84,603.726327,54.162905,-57.556297,0.029678,111.719202,369,97,232.143957,63.018401,-59.144077,-0.005067,122.162478,376,107,561.802118,31.784808,-32.859264,0.020061,64.644072,371,152,101.514820,36.400112,-36.515915,0.043840,72.916027,379,144,140.111690,46.223053,-48.177912,0.032373,94.400965,377,150,186.411855,35.825357,-36.909641,-0.007814,72.734997,381,152,143.158770,41.493843,-44.891546,-0.044774,86.385389,375,142,291.557713,87.195222,-80.365930,0.027611,167.561152,385,69,862.812511,50.629511,-52.343672,-0.154018,102.973183,385,66,450.169962,50.544820,-46.873380,0.125857,97.418200,377,69,338.902670,47.190646,-46.254435,-0.132148,93.445081,360,65,222.161500,68.183373,-68.912415,-0.017866,137.095788,380,67,487.442098,88.696273,-86.843940,-0.001673,175.540213,379,80,568.255545,50.621406,-65.007444,0.071437,115.628850,384,92,344.368684,42.692975,-42.609594,0.086078,85.302570,375,79,240.607087,36.628701,-43.819240,-0.016267,80.447940,378,97,201.536978,107.246207,-117.836112,-0.076011,225.082319,378,99,686.049725,57.374794,-54.727860,-0.014628,112.102654,383,141,217.808982,53.462976,-54.069207,0.061800,107.532183,382,139,310.272990,36.988696,-39.163645,0.015393,76.152341,374,148,168.153125,37.960834,-39.808354,0.023775,77.769188,379,150,148.657256,108.328149,-114.206896,0.018377,222.535045,368,147,791.875038,19.146884,-23.574240,-0.037045,42.721124,384,64,46.221629,67.317954,-70.464872,-0.123911,137.782826,363,67,667.546608,61.753781,-68.163919,0.067468,129.917699,365,69,450.516713,30.128370,-33.512922,-0.012419,63.641292,379,67,123.723718,71.937229,-71.709173,-0.081660,143.646403,374,66,441.586276,23.613166,-21.373931,-0.013516,44.987097,364,103,51.338632,51.958910,-45.431991,-0.076299,97.390901,352,84,376.832956,58.587106,-52.885056,0.016970,111.472162,354,89,283.688894,29.900082,-28.398065,-0.005418,58.298147,378,89,95.704214,60.717531,-61.857276,-0.132338,122.574808,380,89,333.571623,22.610664,-22.789003,-0.017107,45.399668,378,146,65.664036,75.306917,-72.137216,-0.030600,147.444133,374,141,348.977970,45.690749,-47.274903,-0.009102,92.965652,367,139,331.041700,33.103992,-34.510795,-0.012214,67.614787,374,152,97.070805,32.576339,-34.678174,-0.029379,67.254513,378,140,137.678423,103.623243,-123.038142,0.271959,226.661385,399,53,1465.934455,119.801137,-126.084349,-0.658725,245.885486,366,60,1096.317694,141.890684,-139.050718,-0.120805,280.941402,376,68,2576.390622,164.856417,-164.304844,0.630963,329.161261,377,64,1955.082208,93.429680,-113.600601,0.114781,207.030281,362,64,1235.014420,143.126937,-121.624876,0.051112,264.751813,391,91,1075.423855,99.769549,-90.994511,-0.219215,190.764060,366,97,779.823138,112.862556,-106.660636,0.136464,219.523192,387,78,1489.751213,130.700384,-146.149586,0.034115,276.849970,385,94,1514.927228,86.706864,-87.580884,-0.128252,174.287748,370,89,897.033271,67.397047,-66.422417,0.066312,133.819464,375,149,477.169089,55.065441,-53.570291,-0.032946,108.635732,374,144,487.217096,68.873800,-63.774374,0.101308,132.648174,375,148,415.692745,86.572254,-87.582785,-0.085337,174.155040,380,137,518.833898,92.916227,-96.043116,-0.024953,188.959343,378,158,787.776406,null
53.667430,-51.923301,0.108290,105.590732,380,54,355.843124,67.056285,-88.855192,0.050794,155.911477,391,56,648.137305,61.593241,-63.485332,0.097512,125.078573,385,67,468.999828,90.540786,-85.559529,0.175216,176.100315,351,58,707.275986,56.146502,-51.155052,-0.001587,107.301554,375,54,339.811284,41.134543,-40.910092,-0.025078,82.044635,366,94,225.705709,59.969460,-78.273389,0.141174,138.242848,376,89,415.504762,52.236114,-54.922970,0.091920,107.159083,376,96,397.385078,124.491264,-123.289583,-0.007890,247.780847,384,94,628.465282,55.027044,-50.606086,-0.032706,105.633130,377,96,283.157011,38.954355,-38.901950,-0.034500,77.856305,379,145,168.763351,47.638170,-49.501777,0.045668,97.139947,375,145,218.719808,52.443497,-55.268248,-0.070642,107.711745,379,148,304.812880,108.152393,-103.466953,-0.096392,211.619346,377,147,1048.137605,70.741498,-71.892189,-0.144997,142.633687,372,151,504.214897,45.350269,-41.464947,0.147771,86.815216,382,55,223.181310,69.437894,-71.350295,0.123008,140.788189,373,60,372.812715,59.855486,-52.138162,-0.113022,111.993648,385,56,407.097514,43.595803,-43.190233,-0.022219,86.786036,373,61,295.269977,28.549858,-30.636256,0.036428,59.186113,362,60,161.577403,26.311469,-28.625093,0.030002,54.936561,368,92,107.264698,60.472909,-41.673819,-0.016925,102.146728,371,88,179.769234,48.265447,-34.390087,-0.105111,82.655534,367,80,165.815452,32.147420,-33.234727,-0.022408,65.382146,391,95,182.043750,75.312338,-74.127734,0.076369,149.440072,376,101,412.802583,24.291047,-24.238618,-0.015329,48.529665,377,145,81.406828,36.079424,-36.808475,-0.014481,72.887899,376,144,108.144091,29.357777,-27.827742,-0.024651,57.185519,371,149,110.816266,33.417082,-33.765085,0.002087,67.182166,375,150,113.697093,47.515417,-49.738977,-0.035881,97.254394,368,144,214.658432,37.696017,-37.011456,0.061406,74.707472,386,69,234.817097,42.095213,-44.899302,0.063457,86.994515,391,61,192.845865,57.945728,-51.239976,-0.029379,109.185704,368,63,246.488823,42.248967,-41.015149,-0.076389,83.264117,386,56,202.778232,48.043368,-51.036847,-0.310130,99.080216,378,62,293.707669,41.816398,-40.277431,0.025417,82.093829,387,89,193.305810,35.344563,-39.635277,0.015977,74.979840,376,98,126.590490,33.692419,-33.968245,-0.045902,67.660664,379,86,174.208598,39.354819,-43.321002,-0.030228,82.675822,379,94,153.226478,68.791368,-60.606354,-0.045133,129.397722,383,92,285.250597,39.725817,-41.327256,0.004412,81.053073,377,143,167.866883,40.120446,-42.955789,-0.050398,83.076235,374,147,186.284478,33.501902,-31.685748,0.023072,65.187651,378,148,98.714584,34.224234,-33.704897,-0.044073,67.929131,370,148,115.075103,60.119073,-58.123106,0.048296,118.242179,379,152,477.466119,22.531978,-23.767823,-0.091738,46.299802,384,53,48.173584,36.424365,-30.267177,-0.031536,66.691542,382,63,144.937628,45.976258,-49.995005,0.138284,95.971263,363,71,277.747806,26.403574,-28.286267,-0.097600,54.689841,375,63,81.295197,40.146035,-41.414192,-0.001750,81.560227,365,64,156.635122,19.768913,-16.696380,-0.006765,36.465293,373,96,28.899102,32.470531,-33.611618,-0.021586,66.082148,380,92,129.898890,45.227039,-42.315002,0.030527,87.542041,378,91,215.203791,27.520172,-25.540505,-0.029880,53.060677,364,93,68.434702,34.012349,-31.828757,0.007259,65.841107,390,97,128.167589,12.900342,-13.223708,-0.008840,26.124050,378,146,16.765993,35.505229,-35.380977,0.048881,70.886206,375,145,141.210172,45.243160,-42.872753,-0.025892,88.115913,371,149,167.936125,23.440573,-26.362425,-0.001016,49.802997,375,154,50.493619,42.458091,-43.438476,-0.005741,85.896567,369,149,124.602287,75.441359,-79.776847,-0.351698,155.218206,405,53,1069.590816,95.863081,-122.511621,-0.325360,218.374702,392,58,1000.353881,86.108998,-94.440447,-0.116505,180.549445,362,63,758.168969,101.314481,-101.832445,0.079591,203.146926,368,58,1026.283884,116.836731,-116.507220,0.104640,233.343951,373,59,1178.826479,77.875405,-88.137400,-0.087942,166.012805,369,91,458.508373,79.772526,-65.182054,-0.086948,144.954580,360,95,540.804051,91.111866,-87.760206,-0.032018,178.872072,366,89,662.560657,74.212664,-67.677780,0.142583,141.890444,391,87,511.144510,66.330522,-73.965100,-0.015810,140.295622,381,96,535.040131,84.141700,-82.123511,-0.055149,166.265211,380,150,372.121420,54.396098,-56.975139,-0.012433,111.371237,377,147,355.695450,63.206793,-60.298528,-0.029615,123.505321,372,145,469.763271,51.080437,-50.058614,0.007903,101.139051,370,145,322.651100,71.648544,-66.435926,-0.011928,138.084470,376,149,409.489025,tongue
85.207770,-76.650389,0.134863,161.858159,391,58,877.770898,99.989237,-93.616837,-0.109433,193.606075,370,51,1208.687709,157.713732,-147.207124,-0.108153,304.920856,372,64,2447.735713,117.364626,-143.763495,0.528124,261.128121,377,63,1750.700216,74.254471,-55.843607,-0.298701,130.098077,368,65,540.121349,50.518685,-57.341530,-0.035633,107.860215,390,94,394.633535,49.697749,-50.380278,-0.052748,100.078026,373,92,500.716316,139.749574,-117.345834,-0.099556,257.095408,364,81,1287.768174,176.009083,-175.211235,0.201223,351.220318,380,101,2743.225657,108.801489,-121.868161,-0.117863,230.669650,363,103,1037.760937,49.336521,-51.039706,-0.047830,100.376227,379,155,288.700336,40.269758,-44.247655,0.046715,84.517413,388,143,263.678118,57.361895,-57.450725,-0.009660,114.812620,382,140,414.197537,157.674779,-162.482010,0.035052,320.156789,374,150,3143.185515,104.093757,-107.307736,-0.050452,211.401494,378,148,1441.873852,39.870560,-50.058139,0.053047,89.928699,384,61,231.383438,103.659251,-113.954060,-0.055948,217.613311,374,64,859.992355,95.463557,-72.981160,-0.082458,168.444717,391,62,805.261581,57.247306,-74.601263,-0.271676,131.848570,376,59,454.593266,47.639107,-51.209086,-0.035940,98.848193,352,63,245.819639,36.747344,-33.721595,-0.016844,70.468938,382,97,144.407896,81.718748,-69.091103,0.065606,150.809851,381,89,531.782002,61.809848,-63.357307,-0.129980,125.167156,383,89,445.684416,49.521373,-45.499011,-0.031512,95.020384,381,99,279.833245,62.746994,-58.079933,0.037006,120.826927,381,100,474.668874,35.748869,-37.608416,0.009186,73.357284,381,148,142.668954,61.771103,-63.070812,0.026965,124.841914,371,144,303.024561,31.857099,-31.351340,0.030781,63.208439,383,145,152.203476,38.634045,-37.293196,-0.052191,75.927242,373,153,236.938260,38.931155,-39.010466,0.057431,77.941621,378,148,224.968551,68.606814,-77.885177,0.094594,146.491991,368,62,491.825568,59.833842,-64.891667,-0.016483,124.725509,372,66,538.783306,63.732471,-58.279871,-0.213370,122.012342,369,61,509.909930,44.867877,-40.152707,-0.006533,85.020584,370,64,268.563489,84.110470,-87.211162,-0.227264,171.321632,382,65,730.698196,79.469000,-92.495158,0.127250,171.964158,378,97,539.879374,73.776437,-80.447999,0.004907,154.224436,371,95,516.898638,51.889471,-69.201563,-0.024528,121.091034,376,93,347.076127,41.693545,-46.976539,-0.037221,88.670085,380,96,225.772588,127.090578,-120.965236,-0.113684,248.055814,379,99,1305.439797,52.715647,-53.975551,0.018506,106.691198,373,144,483.069498,64.543777,-63.843529,0.014500,128.387307,379,146,429.177000,45.905327,-41.252848,-0.003308,87.158175,373,144,196.551232,45.897234,-42.990142,-0.024525,88.887376,374,142,231.635325,107.525687,-106.901627,-0.029319,214.427314,375,144,1600.615412,31.767831,-27.520050,-0.023776,59.287882,383,60,71.324081,51.812784,-54.402562,0.092519,106.215346,371,63,405.629129,57.939160,-61.446569,0.066619,119.385729,367,65,497.841796,55.685608,-61.343206,-0.162494,117.028814,392,66,178.686683,62.033800,-61.364412,0.248442,123.398211,381,65,583.919639,23.024896,-23.621524,-0.006470,46.646420,379,96,69.061070,81.501136,-76.641473,-0.020060,158.142609,381,95,364.073564,53.715537,-41.700647,0.000908,95.416185,373,92,310.871676,54.731078,-61.814442,-0.044470,116.545520,369,95,207.814910,52.640312,-53.246431,0.085477,105.886743,382,91,440.546378,12.559883,-11.612178,-0.020945,24.172061,366,138,22.355422,58.887381,-58.308112,-0.030505,117.195493,372,144,346.842607,44.774325,-44.415650,0.021734,89.189974,391,142,176.603566,28.940204,-29.089281,-0.029661,58.029485,370,146,88.835766,56.654299,-50.950636,-0.016342,107.604935,372,140,293.119600,148.158994,-138.366493,-0.541379,286.525487,382,64,2093.576661,106.306373,-87.360881,0.386690,193.667255,392,62,1293.351970,111.251820,-126.558973,-0.001736,237.810793,366,68,1879.408423,155.144528,-113.999520,0.188819,269.144048,348,62,1898.953833,139.770797,-137.296084,0.129400,277.066880,381,63,2224.449931,138.435398,-131.131953,-0.158438,269.567351,387,86,1466.328079,77.088317,-72.801026,0.027278,149.889343,375,88,588.065216,107.177906,-108.312549,-0.240446,215.490455,372,88,1518.343174,135.266125,-124.846687,0.095211,260.112813,380,89,1520.072622,133.914746,-116.279275,0.056129,250.194021,377,90,1354.468660,54.031423,-54.406205,-0.008075,108.437627,376,142,345.843241,52.528113,-55.304641,0.007409,107.832753,378,147,375.809197,90.289324,-93.267342,-0.042348,183.556665,380,140,937.240099,70.224252,-72.217708,-0.024789,142.441960,374,144,604.668815,118.389302,-112.243809,-0.074435,230.633111,377,145,1273.170365,null
47.270936,-63.474045,0.281221,110.744981,385,51,544.242159,84.012682,-76.824208,-0.015652,160.836890,360,52,660.267646,66.731642,-60.292498,-0.087857,127.024140,381,59,499.584801,82.529265,-84.768058,0.181863,167.297323,372,59,966.653930,67.493289,-54.050655,0.097628,121.543944,383,60,270.516585,47.265782,-42.496586,0.106857,89.762367,383,89,256.451870,78.075944,-77.621049,0.122378,155.696993,373,96,355.276377,53.459264,-50.025487,0.038973,103.484751,369,87,297.432974,64.682341,-79.424998,0.145579,144.107339,386,83,543.869883,50.085158,-47.746213,-0.020639,97.831372,372,95,248.371097,41.856567,-40.136949,0.039185,81.993516,373,150,224.764741,54.272009,-56.772757,0.070422,111.044765,373,150,319.795033,68.587722,-66.997708,0.056349,135.585430,378,160,294.633879,98.246557,-97.372378,-0.039723,195.618935,372,154,944.071901,89.068703,-94.345228,-0.059456,183.413931,373,158,802.021794,37.654417,-42.761878,-0.130197,80.416295,342,51,176.830156,52.315595,-50.926643,0.079838,103.242239,374,65,450.931667,59.784627,-65.338494,0.094875,125.123121,390,66,556.799619,55.276712,-46.333249,-0.082844,101.609961,361,54,343.523746,35.320728,-40.198619,0.050913,75.519347,384,68,234.673490,28.915075,-31.716086,-0.049558,60.631161,373,103,103.961082,54.865527,-51.391643,0.000011,106.257170,362,78,242.327256,45.949009,-41.238349,0.148514,87.187359,373,81,233.070490,36.222262,-32.364281,-0.080675,68.586543,362,93,169.797248,65.754850,-59.746245,0.154764,125.501095,374,93,480.531431,31.870824,-32.201631,-0.005817,64.072455,375,150,105.036840,39.435013,-41.175074,-0.018117,80.610087,380,151,122.970998,37.119298,-34.224467,0.010415,71.343765,373,148,138.378254,38.965259,-39.881338,-0.001826,78.846597,373,149,148.327010,60.418591,-56.076568,0.026604,116.495160,376,154,355.514177,34.799574,-36.678363,0.108972,71.477937,379,63,190.790053,34.381972,-41.569367,0.174406,75.951338,380,66,200.685038,35.957858,-37.450630,0.047671,73.408488,376,63,171.847219,48.662641,-47.706611,-0.271569,96.369252,406,50,205.913244,53.047954,-50.856120,-0.296538,103.904075,390,62,368.411425,26.303187,-26.554741,0.042841,52.857929,401,78,93.685506,26.205074,-26.644099,0.097995,52.849173,391,85,101.270750,19.484960,-25.902110,0.000616,45.387070,385,84,86.050470,31.102024,-37.120932,-0.007677,68.222956,381,93,94.563669,35.865865,-40.291111,-0.079192,76.156976,371,94,210.312794,30.336831,-30.925992,-0.008152,61.262823,371,150,122.916074,45.183468,-43.200638,0.039727,88.384105,384,159,138.841935,31.117261,-31.630929,-0.043177,62.748190,364,149,92.667712,33.010203,-31.994033,-0.006669,65.004236,376,152,110.610069,84.911377,-87.219690,0.021393,172.131067,372,156,680.541581,14.730596,-14.068765,0.028558,28.799361,358,63,30.763015,66.712086,-66.578632,-0.171835,133.290718,369,66,721.190609,49.501257,-50.886056,0.083237,100.387313,365,67,287.596532,16.970169,-19.133171,-0.040969,36.103340,375,57,47.498223,41.250510,-35.405905,0.086065,76.656414,389,67,199.670022,12.834256,-10.887592,-0.002479,23.721848,374,90,20.261123,48.074487,-47.426261,-0.095240,95.500748,367,74,319.743800,31.662491,-38.833851,0.032491,70.496342,366,80,140.999445,18.409488,-18.004883,-0.039822,36.414371,383,95,42.679631,29.954974,-31.099458,0.007400,61.054432,360,87,142.492806,14.964269,-14.907187,-0.014692,29.871457,369,152,26.084564,33.491912,-32.721043,0.010921,66.212956,373,150,71.074545,32.484881,-33.389123,-0.018122,65.874004,373,152,93.552721,23.555921,-26.985847,-0.014798,50.541768,367,155,64.634702,28.935464,-28.048741,0.031596,56.984205,375,149,106.110000,77.048220,-68.291816,0.327375,145.340036,363,51,837.577536,95.487711,-84.424518,-0.328573,179.912229,377,59,949.140668,69.166513,-73.955217,-0.374297,143.121729,370,67,742.341666,62.583834,-65.935294,-0.075072,128.519128,382,57,512.423076,83.691482,-89.329035,-0.252968,173.020517,356,60,1200.483983,75.033194,-66.372698,0.019335,141.405892,366,91,376.230212,61.593110,-57.682395,0.007541,119.275506,366,79,381.139243,41.237982,-45.281416,-0.046326,86.519398,354,84,312.058511,47.635221,-42.545113,-0.011321,90.180335,371,89,215.556340,57.963428,-68.409581,-0.140126,126.373009,365,82,402.346344,75.825324,-79.090492,0.078275,154.915816,384,154,310.464624,54.297961,-53.166160,-0.008833,107.464121,375,156,313.847008,46.329894,-49.278507,0.013334,95.608401,372,155,312.645323,43.079301,-45.323982,0.009902,88.403283,377,156,181.578026,86.364258,-85.148901,-0.055745,171.513159,373,152,717.100715,left-hand
62.652790,-90.997020,-0.046126,153.649810,370,56,634.474793,90.975289,-152.288231,-0.556512,243.263520,378,54,789.062226,207.687703,-227.706695,-0.181913,435.394399,371,63,4822.651406,142.153631,-150.858940,0.120967,293.012571,376,63,3562.057275,66.126957,-68.262792,-0.227647,134.389749,377,64,663.514765,54.970530,-55.240261,0.245064,110.210791,393,92,289.501357,93.807560,-131.678155,-0.672725,225.485714,372,101,453.609602,153.487340,-111.400414,-0.138049,264.887754,361,93,1775.089494,100.334100,-120.365647,-0.010143,220.699747,411,88,1640.500327,78.532880,-70.851535,0.165452,149.384415,380,100,719.721028,48.861102,-55.123016,0.053681,103.984118,371,148,220.306283,53.615845,-68.270421,-0.168518,121.886266,369,147,282.600064,139.710262,-128.289236,-0.041160,267.999497,367,136,970.785520,175.335498,-174.027761,-0.075768,349.363259,374,143,2022.069309,101.579460,-108.954869,0.132438,210.534330,376,145,913.248327,61.239715,-67.571345,-0.325781,128.811060,356,54,261.942625,56.210982,-64.150505,-0.018597,120.361487,384,62,403.430508,83.963940,-88.382746,-0.054207,172.346685,383,62,501.453306,50.067620,-42.281946,-0.059814,92.349565,381,57,277.844591,33.581865,-35.416003,-0.007513,68.997868,373,73,172.309111,41.526641,-36.291135,0.091144,77.817776,379,94,126.080167,51.750436,-52.869778,-0.031514,104.620214,374,96,359.446295,54.026787,-53.994433,0.068205,108.021220,390,100,304.595372,35.270158,-32.806332,-0.003759,68.076490,390,93,172.101487,57.923887,-61.520177,0.049611,119.444064,374,101,388.603347,26.356131,-25.346732,0.027281,51.702864,372,145,66.724684,38.237050,-37.843510,0.032620,76.080560,382,138,176.871150,43.077955,-36.219723,-0.001062,79.297678,379,138,188.966006,44.570692,-39.583769,-0.014916,84.154461,376,149,148.698242,47.830287,-46.588559,-0.014090,94.418846,378,145,310.050956,76.396264,-73.235791,-0.042977,149.632055,379,64,816.059334,81.176202,-85.945604,-0.028401,167.121806,376,61,1173.872878,127.425292,-133.854251,0.176292,261.279543,375,63,1414.689211,76.413476,-74.342538,-0.162208,150.756014,375,59,742.587832,57.321162,-59.917207,0.228836,117.238369,375,64,621.018888,58.981990,-49.193706,0.020282,108.175696,378,78,354.898732,65.133341,-57.758817,-0.067171,122.892157,386,90,480.215586,62.565834,-76.106402,0.073784,138.672236,395,84,465.572493,51.918695,-45.961842,-0.083809,97.880537,377,89,276.659806,57.203613,-54.727218,0.002443,111.930831,385,91,364.360916,50.184160,-46.447657,0.073822,96.631817,378,150,328.525123,57.118410,-58.897840,-0.045951,116.016250,383,142,377.112393,34.695441,-36.162001,-0.013561,70.857442,373,142,185.281595,47.441896,-49.181526,-0.020925,96.623422,373,146,178.241381,89.937222,-87.749553,-0.045807,177.686775,376,152,1050.350503,21.172591,-16.236758,0.054149,37.409349,359,58,41.183486,86.928514,-79.016021,-0.051865,165.944534,371,63,934.885108,59.557972,-56.351786,-0.240552,115.909757,375,63,668.983191,25.488148,-25.089529,0.058424,50.577677,372,66,124.309551,72.530447,-76.289618,0.218477,148.820066,379,62,856.697343,11.238766,-13.502527,0.002491,24.741293,386,89,22.369811,58.965847,-50.915721,0.015934,109.881567,341,83,351.261081,45.165995,-40.241589,-0.030283,85.407583,347,80,256.647813,44.390366,-41.347458,-0.081596,85.737824,377,88,110.553655,61.687004,-60.508767,0.024475,122.195771,363,94,429.890173,12.510890,-12.446354,0.000972,24.957244,376,145,20.016236,40.747431,-37.910405,-0.018793,78.657836,378,142,163.778971,41.146062,-44.942836,0.055892,86.088898,376,139,174.218097,29.714119,-29.064707,0.004274,58.778826,375,145,90.266837,52.408605,-49.334869,-0.031553,101.743474,370,144,351.491708,123.660891,-132.131790,-0.020242,255.792681,372,63,2180.534338,135.001680,-129.690319,-0.376708,264.691999,361,63,2536.325454,130.961118,-121.985916,-0.048374,252.947034,368,62,2230.231991,115.435406,-109.237190,0.144851,224.672597,377,57,1365.459279,79.613417,-85.154779,0.187087,164.768196,369,62,1036.969448,119.859341,-118.207426,0.176183,238.066767,357,82,1062.000277,88.666974,-86.567530,-0.241580,175.234504,355,85,902.085167,81.858555,-81.233792,0.010936,163.092347,384,88,931.826964,71.378922,-66.871385,0.092923,138.250307,376,95,634.699993,87.155808,-87.986239,0.009867,175.142047,370,96,727.487915,59.188507,-62.657365,0.080865,121.845871,377,150,513.880494,57.766293,-59.733287,-0.035289,117.499580,376,136,492.270014,81.097874,-77.899707,-0.142208,158.997582,371,138,605.471465,60.168244,-62.482105,0.026180,122.650349,378,145,366.494506,66.022826,-68.784270,-0.058704,134.807096,381,146,605.648750,null
62.785845,-88.426818,-0.084732,151.212663,355,51,679.183337,85.886889,-76.697897,-0.149210,162.584785,397,46,862.591554,89.696506,-90.361738,0.049690,180.058245,385,64,1483.515304,103.438460,-90.106403,-0.384370,193.544862,372,66,1375.682362,52.990402,-59.027607,0.348559,112.018008,389,63,450.149013,57.901698,-52.752490,-0.071262,110.654188,374,91,287.069739,49.085186,-50.889611,0.023448,99.974796,382,90,369.846991,104.164334,-102.881811,0.022750,207.046145,344,82,895.051948,81.395640,-85.122255,-0.114902,166.517894,377,90,797.282195,48.128248,-59.611867,0.150578,107.740114,381,95,315.630899,48.360649,-49.974606,0.019124,98.335255,366,136,217.019720,56.066311,-56.942602,0.045991,113.008912,371,142,256.144715,59.459218,-53.110805,-0.034445,112.570023,379,141,394.354325,103.960289,-101.951491,-0.123399,205.911780,360,146,1146.567264,54.647896,-54.018437,0.025552,108.666333,375,150,404.745028,62.074802,-105.942085,-0.220429,168.016887,362,56,407.402422,51.772473,-55.080617,0.242058,106.853090,390,69,417.182258,57.253003,-71.728547,-0.312603,128.981550,357,61,380.785832,50.362734,-36.356266,0.083638,86.719000,371,59,237.052678,40.973217,-37.721684,-0.061444,78.694900,401,62,235.640489,70.408849,-68.641180,-0.079601,139.050029,376,95,216.906785,47.673798,-47.639820,0.074218,95.313617,380,84,318.008994,41.936928,-39.093974,-0.089060,81.030902,372,86,235.288709,42.462857,-41.306868,0.088414,83.769725,381,97,194.718889,58.290191,-60.093443,-0.092941,118.383634,370,99,424.180095,29.600923,-33.465643,-0.017046,63.066566,370,154,117.152391,45.695615,-46.881285,0.007605,92.576900,373,147,133.001141,24.916304,-25.669662,-0.030788,50.585966,370,143,110.615691,30.867426,-31.068759,-0.005221,61.936185,375,148,145.288443,39.889609,-41.132862,-0.050426,81.022471,369,145,198.194574,81.251012,-81.207857,0.124447,162.458869,372,63,741.731690,56.615586,-54.465134,-0.013106,111.080720,379,65,355.605614,92.777486,-93.987321,0.091323,186.764807,373,64,1507.674210,58.774428,-58.491466,0.037539,117.265893,373,64,370.137380,54.912170,-54.885981,0.183623,109.798151,368,62,522.935243,37.250653,-51.709239,0.032612,88.959892,391,81,271.904042,46.180411,-52.030245,-0.028138,98.210656,384,94,246.446515,53.269205,-68.392696,0.023158,121.661901,394,79,595.121081,42.051980,-42.906137,0.011626,84.958117,377,90,197.192184,48.376117,-47.231888,-0.022225,95.608005,374,91,282.310934,34.585176,-34.533014,-0.004627,69.118190,378,146,183.183187,39.412908,-39.033478,-0.021892,78.446386,373,141,208.954484,34.493398,-35.507358,0.032302,70.000756,367,141,216.167016,40.556916,-40.771440,-0.016520,81.328356,380,150,162.485234,64.581146,-65.815374,0.029447,130.396520,379,151,487.719624,31.050730,-29.451360,0.027298,60.502089,377,59,112.492907,124.145121,-124.572705,-0.195023,248.717826,377,65,2421.794050,90.173991,-86.209999,-0.210810,176.383991,371,64,1278.785136,36.298418,-40.758490,0.174284,77.056907,373,65,197.551486,84.550309,-87.416791,-0.017003,171.967100,378,65,960.507139,47.739473,-47.362403,-0.003149,95.101876,377,95,145.529229,87.038097,-69.665893,-0.006360,156.703989,364,77,918.164888,61.646783,-61.595056,-0.061967,123.241839,355,81,539.976739,27.957420,-32.117160,0.037146,60.074580,388,90,110.531161,67.873271,-55.001638,-0.001241,122.874908,351,81,435.075407,61.132238,-64.687513,0.039243,125.819750,371,148,262.245548,34.885680,-36.560378,0.006105,71.446057,376,147,128.282133,50.464340,-45.176052,-0.046267,95.640392,364,139,277.208613,28.149338,-31.114401,0.030203,59.263739,379,146,78.593614,43.204701,-41.672054,-0.016056,84.876756,371,144,255.593683,100.924457,-112.531648,0.690211,213.456105,406,55,1486.526187,115.083344,-114.273212,-0.423318,229.356556,362,65,2584.730906,141.486147,-127.623377,-0.369075,269.109524,371,65,1770.847128,138.609233,-130.149775,0.050735,268.759008,371,62,2964.574814,151.208613,-133.284557,-0.046197,284.493170,351,60,1512.361648,119.840423,-88.747487,0.162315,208.587910,391,88,643.487138,78.543277,-77.441882,-0.107829,155.985159,374,77,889.636421,108.615369,-93.440908,-0.105194,202.056277,361,85,981.742146,95.871689,-88.285725,0.106229,184.157414,363,79,1051.349462,118.024046,-118.758938,-0.165340,236.782984,365,84,753.693433,54.502474,-56.575831,0.096880,111.078305,375,140,313.406022,52.415262,-52.919866,-0.066353,105.335128,375,141,430.193954,78.567503,-77.463305,-0.064777,156.030807,372,143,467.746145,74.322900,-78.611686,-0.007995,152.934586,372,141,460.283444,72.990487,-77.443044,-0.076173,150.433531,379,140,545.679874,foot
[truncated: 2,850,569 more chars]
