# Supplementary material for: A hierarchical architecture for recognising intentionality in mental tasks on a brain-computer interface
Source: PLoS One. 2019 Jun 18;14(6):e0218181. doi: 10.1371/journal.pone.0218181 (PMC6581259; doi:10.1371/journal.pone.0218181)
Supplement: S1 Dataset — Modified dataset including the NC instances for the three subjects: K3b, K6b and L1b. (ZIP) [file pone.0218181.s001.zip › Modified BCI Competition III - dataset 3a/K6b.arff]

% BCI Competition III - dataset 3a modified - (k6b)

% 525 numerical features: 5 classes x 5 projections x 3 filter bands x 7 meaningful features
% 5 classes: left-hand, right-hand, tongue, foot, null (NC)
% 240 instances IC (left-hand, right-hand, tongue, foot)
% 240 instances NC (null)

@RELATION BCIcompIII_3a_k6b

@ATTRIBUTE f1111 NUMERIC
@ATTRIBUTE f1112 NUMERIC
@ATTRIBUTE f1113 NUMERIC
@ATTRIBUTE f1114 NUMERIC
@ATTRIBUTE f1115 NUMERIC
@ATTRIBUTE f1116 NUMERIC
@ATTRIBUTE f1117 NUMERIC
@ATTRIBUTE f1121 NUMERIC
@ATTRIBUTE f1122 NUMERIC
@ATTRIBUTE f1123 NUMERIC
@ATTRIBUTE f1124 NUMERIC
@ATTRIBUTE f1125 NUMERIC
@ATTRIBUTE f1126 NUMERIC
@ATTRIBUTE f1127 NUMERIC
@ATTRIBUTE f1131 NUMERIC
@ATTRIBUTE f1132 NUMERIC
@ATTRIBUTE f1133 NUMERIC
@ATTRIBUTE f1134 NUMERIC
@ATTRIBUTE f1135 NUMERIC
@ATTRIBUTE f1136 NUMERIC
@ATTRIBUTE f1137 NUMERIC
@ATTRIBUTE f1141 NUMERIC
@ATTRIBUTE f1142 NUMERIC
@ATTRIBUTE f1143 NUMERIC
@ATTRIBUTE f1144 NUMERIC
@ATTRIBUTE f1145 NUMERIC
@ATTRIBUTE f1146 NUMERIC
@ATTRIBUTE f1147 NUMERIC
@ATTRIBUTE f1151 NUMERIC
@ATTRIBUTE f1152 NUMERIC
@ATTRIBUTE f1153 NUMERIC
@ATTRIBUTE f1154 NUMERIC
@ATTRIBUTE f1155 NUMERIC
@ATTRIBUTE f1156 NUMERIC
@ATTRIBUTE f1157 NUMERIC
@ATTRIBUTE f1211 NUMERIC
@ATTRIBUTE f1212 NUMERIC
@ATTRIBUTE f1213 NUMERIC
@ATTRIBUTE f1214 NUMERIC
@ATTRIBUTE f1215 NUMERIC
@ATTRIBUTE f1216 NUMERIC
@ATTRIBUTE f1217 NUMERIC
@ATTRIBUTE f1221 NUMERIC
@ATTRIBUTE f1222 NUMERIC
@ATTRIBUTE f1223 NUMERIC
@ATTRIBUTE f1224 NUMERIC
@ATTRIBUTE f1225 NUMERIC
@ATTRIBUTE f1226 NUMERIC
@ATTRIBUTE f1227 NUMERIC
@ATTRIBUTE f1231 NUMERIC
@ATTRIBUTE f1232 NUMERIC
@ATTRIBUTE f1233 NUMERIC
@ATTRIBUTE f1234 NUMERIC
@ATTRIBUTE f1235 NUMERIC
@ATTRIBUTE f1236 NUMERIC
@ATTRIBUTE f1237 NUMERIC
@ATTRIBUTE f1241 NUMERIC
@ATTRIBUTE f1242 NUMERIC
@ATTRIBUTE f1243 NUMERIC
@ATTRIBUTE f1244 NUMERIC
@ATTRIBUTE f1245 NUMERIC
@ATTRIBUTE f1246 NUMERIC
@ATTRIBUTE f1247 NUMERIC
@ATTRIBUTE f1251 NUMERIC
@ATTRIBUTE f1252 NUMERIC
@ATTRIBUTE f1253 NUMERIC
@ATTRIBUTE f1254 NUMERIC
@ATTRIBUTE f1255 NUMERIC
@ATTRIBUTE f1256 NUMERIC
@ATTRIBUTE f1257 NUMERIC
@ATTRIBUTE f1311 NUMERIC
@ATTRIBUTE f1312 NUMERIC
@ATTRIBUTE f1313 NUMERIC
@ATTRIBUTE f1314 NUMERIC
@ATTRIBUTE f1315 NUMERIC
@ATTRIBUTE f1316 NUMERIC
@ATTRIBUTE f1317 NUMERIC
@ATTRIBUTE f1321 NUMERIC
@ATTRIBUTE f1322 NUMERIC
@ATTRIBUTE f1323 NUMERIC
@ATTRIBUTE f1324 NUMERIC
@ATTRIBUTE f1325 NUMERIC
@ATTRIBUTE f1326 NUMERIC
@ATTRIBUTE f1327 NUMERIC
@ATTRIBUTE f1331 NUMERIC
@ATTRIBUTE f1332 NUMERIC
@ATTRIBUTE f1333 NUMERIC
@ATTRIBUTE f1334 NUMERIC
@ATTRIBUTE f1335 NUMERIC
@ATTRIBUTE f1336 NUMERIC
@ATTRIBUTE f1337 NUMERIC
@ATTRIBUTE f1341 NUMERIC
@ATTRIBUTE f1342 NUMERIC
@ATTRIBUTE f1343 NUMERIC
@ATTRIBUTE f1344 NUMERIC
@ATTRIBUTE f1345 NUMERIC
@ATTRIBUTE f1346 NUMERIC
@ATTRIBUTE f1347 NUMERIC
@ATTRIBUTE f1351 NUMERIC
@ATTRIBUTE f1352 NUMERIC
@ATTRIBUTE f1353 NUMERIC
@ATTRIBUTE f1354 NUMERIC
@ATTRIBUTE f1355 NUMERIC
@ATTRIBUTE f1356 NUMERIC
@ATTRIBUTE f1357 NUMERIC
@ATTRIBUTE f2111 NUMERIC
@ATTRIBUTE f2112 NUMERIC
@ATTRIBUTE f2113 NUMERIC
@ATTRIBUTE f2114 NUMERIC
@ATTRIBUTE f2115 NUMERIC
@ATTRIBUTE f2116 NUMERIC
@ATTRIBUTE f2117 NUMERIC
@ATTRIBUTE f2121 NUMERIC
@ATTRIBUTE f2122 NUMERIC
@ATTRIBUTE f2123 NUMERIC
@ATTRIBUTE f2124 NUMERIC
@ATTRIBUTE f2125 NUMERIC
@ATTRIBUTE f2126 NUMERIC
@ATTRIBUTE f2127 NUMERIC
@ATTRIBUTE f2131 NUMERIC
@ATTRIBUTE f2132 NUMERIC
@ATTRIBUTE f2133 NUMERIC
@ATTRIBUTE f2134 NUMERIC
@ATTRIBUTE f2135 NUMERIC
@ATTRIBUTE f2136 NUMERIC
@ATTRIBUTE f2137 NUMERIC
@ATTRIBUTE f2141 NUMERIC
@ATTRIBUTE f2142 NUMERIC
@ATTRIBUTE f2143 NUMERIC
@ATTRIBUTE f2144 NUMERIC
@ATTRIBUTE f2145 NUMERIC
@ATTRIBUTE f2146 NUMERIC
@ATTRIBUTE f2147 NUMERIC
@ATTRIBUTE f2151 NUMERIC
@ATTRIBUTE f2152 NUMERIC
@ATTRIBUTE f2153 NUMERIC
@ATTRIBUTE f2154 NUMERIC
@ATTRIBUTE f2155 NUMERIC
@ATTRIBUTE f2156 NUMERIC
@ATTRIBUTE f2157 NUMERIC
@ATTRIBUTE f2211 NUMERIC
@ATTRIBUTE f2212 NUMERIC
@ATTRIBUTE f2213 NUMERIC
@ATTRIBUTE f2214 NUMERIC
@ATTRIBUTE f2215 NUMERIC
@ATTRIBUTE f2216 NUMERIC
@ATTRIBUTE f2217 NUMERIC
@ATTRIBUTE f2221 NUMERIC
@ATTRIBUTE f2222 NUMERIC
@ATTRIBUTE f2223 NUMERIC
@ATTRIBUTE f2224 NUMERIC
@ATTRIBUTE f2225 NUMERIC
@ATTRIBUTE f2226 NUMERIC
@ATTRIBUTE f2227 NUMERIC
@ATTRIBUTE f2231 NUMERIC
@ATTRIBUTE f2232 NUMERIC
@ATTRIBUTE f2233 NUMERIC
@ATTRIBUTE f2234 NUMERIC
@ATTRIBUTE f2235 NUMERIC
@ATTRIBUTE f2236 NUMERIC
@ATTRIBUTE f2237 NUMERIC
@ATTRIBUTE f2241 NUMERIC
@ATTRIBUTE f2242 NUMERIC
@ATTRIBUTE f2243 NUMERIC
@ATTRIBUTE f2244 NUMERIC
@ATTRIBUTE f2245 NUMERIC
@ATTRIBUTE f2246 NUMERIC
@ATTRIBUTE f2247 NUMERIC
@ATTRIBUTE f2251 NUMERIC
@ATTRIBUTE f2252 NUMERIC
@ATTRIBUTE f2253 NUMERIC
@ATTRIBUTE f2254 NUMERIC
@ATTRIBUTE f2255 NUMERIC
@ATTRIBUTE f2256 NUMERIC
@ATTRIBUTE f2257 NUMERIC
@ATTRIBUTE f2311 NUMERIC
@ATTRIBUTE f2312 NUMERIC
@ATTRIBUTE f2313 NUMERIC
@ATTRIBUTE f2314 NUMERIC
@ATTRIBUTE f2315 NUMERIC
@ATTRIBUTE f2316 NUMERIC
@ATTRIBUTE f2317 NUMERIC
@ATTRIBUTE f2321 NUMERIC
@ATTRIBUTE f2322 NUMERIC
@ATTRIBUTE f2323 NUMERIC
@ATTRIBUTE f2324 NUMERIC
@ATTRIBUTE f2325 NUMERIC
@ATTRIBUTE f2326 NUMERIC
@ATTRIBUTE f2327 NUMERIC
@ATTRIBUTE f2331 NUMERIC
@ATTRIBUTE f2332 NUMERIC
@ATTRIBUTE f2333 NUMERIC
@ATTRIBUTE f2334 NUMERIC
@ATTRIBUTE f2335 NUMERIC
@ATTRIBUTE f2336 NUMERIC
@ATTRIBUTE f2337 NUMERIC
@ATTRIBUTE f2341 NUMERIC
@ATTRIBUTE f2342 NUMERIC
@ATTRIBUTE f2343 NUMERIC
@ATTRIBUTE f2344 NUMERIC
@ATTRIBUTE f2345 NUMERIC
@ATTRIBUTE f2346 NUMERIC
@ATTRIBUTE f2347 NUMERIC
@ATTRIBUTE f2351 NUMERIC
@ATTRIBUTE f2352 NUMERIC
@ATTRIBUTE f2353 NUMERIC
@ATTRIBUTE f2354 NUMERIC
@ATTRIBUTE f2355 NUMERIC
@ATTRIBUTE f2356 NUMERIC
@ATTRIBUTE f2357 NUMERIC
@ATTRIBUTE f3111 NUMERIC
@ATTRIBUTE f3112 NUMERIC
@ATTRIBUTE f3113 NUMERIC
@ATTRIBUTE f3114 NUMERIC
@ATTRIBUTE f3115 NUMERIC
@ATTRIBUTE f3116 NUMERIC
@ATTRIBUTE f3117 NUMERIC
@ATTRIBUTE f3121 NUMERIC
@ATTRIBUTE f3122 NUMERIC
@ATTRIBUTE f3123 NUMERIC
@ATTRIBUTE f3124 NUMERIC
@ATTRIBUTE f3125 NUMERIC
@ATTRIBUTE f3126 NUMERIC
@ATTRIBUTE f3127 NUMERIC
@ATTRIBUTE f3131 NUMERIC
@ATTRIBUTE f3132 NUMERIC
@ATTRIBUTE f3133 NUMERIC
@ATTRIBUTE f3134 NUMERIC
@ATTRIBUTE f3135 NUMERIC
@ATTRIBUTE f3136 NUMERIC
@ATTRIBUTE f3137 NUMERIC
@ATTRIBUTE f3141 NUMERIC
@ATTRIBUTE f3142 NUMERIC
@ATTRIBUTE f3143 NUMERIC
@ATTRIBUTE f3144 NUMERIC
@ATTRIBUTE f3145 NUMERIC
@ATTRIBUTE f3146 NUMERIC
@ATTRIBUTE f3147 NUMERIC
@ATTRIBUTE f3151 NUMERIC
@ATTRIBUTE f3152 NUMERIC
@ATTRIBUTE f3153 NUMERIC
@ATTRIBUTE f3154 NUMERIC
@ATTRIBUTE f3155 NUMERIC
@ATTRIBUTE f3156 NUMERIC
@ATTRIBUTE f3157 NUMERIC
@ATTRIBUTE f3211 NUMERIC
@ATTRIBUTE f3212 NUMERIC
@ATTRIBUTE f3213 NUMERIC
@ATTRIBUTE f3214 NUMERIC
@ATTRIBUTE f3215 NUMERIC
@ATTRIBUTE f3216 NUMERIC
@ATTRIBUTE f3217 NUMERIC
@ATTRIBUTE f3221 NUMERIC
@ATTRIBUTE f3222 NUMERIC
@ATTRIBUTE f3223 NUMERIC
@ATTRIBUTE f3224 NUMERIC
@ATTRIBUTE f3225 NUMERIC
@ATTRIBUTE f3226 NUMERIC
@ATTRIBUTE f3227 NUMERIC
@ATTRIBUTE f3231 NUMERIC
@ATTRIBUTE f3232 NUMERIC
@ATTRIBUTE f3233 NUMERIC
@ATTRIBUTE f3234 NUMERIC
@ATTRIBUTE f3235 NUMERIC
@ATTRIBUTE f3236 NUMERIC
@ATTRIBUTE f3237 NUMERIC
@ATTRIBUTE f3241 NUMERIC
@ATTRIBUTE f3242 NUMERIC
@ATTRIBUTE f3243 NUMERIC
@ATTRIBUTE f3244 NUMERIC
@ATTRIBUTE f3245 NUMERIC
@ATTRIBUTE f3246 NUMERIC
@ATTRIBUTE f3247 NUMERIC
@ATTRIBUTE f3251 NUMERIC
@ATTRIBUTE f3252 NUMERIC
@ATTRIBUTE f3253 NUMERIC
@ATTRIBUTE f3254 NUMERIC
@ATTRIBUTE f3255 NUMERIC
@ATTRIBUTE f3256 NUMERIC
@ATTRIBUTE f3257 NUMERIC
@ATTRIBUTE f3311 NUMERIC
@ATTRIBUTE f3312 NUMERIC
@ATTRIBUTE f3313 NUMERIC
@ATTRIBUTE f3314 NUMERIC
@ATTRIBUTE f3315 NUMERIC
@ATTRIBUTE f3316 NUMERIC
@ATTRIBUTE f3317 NUMERIC
@ATTRIBUTE f3321 NUMERIC
@ATTRIBUTE f3322 NUMERIC
@ATTRIBUTE f3323 NUMERIC
@ATTRIBUTE f3324 NUMERIC
@ATTRIBUTE f3325 NUMERIC
@ATTRIBUTE f3326 NUMERIC
@ATTRIBUTE f3327 NUMERIC
@ATTRIBUTE f3331 NUMERIC
@ATTRIBUTE f3332 NUMERIC
@ATTRIBUTE f3333 NUMERIC
@ATTRIBUTE f3334 NUMERIC
@ATTRIBUTE f3335 NUMERIC
@ATTRIBUTE f3336 NUMERIC
@ATTRIBUTE f3337 NUMERIC
@ATTRIBUTE f3341 NUMERIC
@ATTRIBUTE f3342 NUMERIC
@ATTRIBUTE f3343 NUMERIC
@ATTRIBUTE f3344 NUMERIC
@ATTRIBUTE f3345 NUMERIC
@ATTRIBUTE f3346 NUMERIC
@ATTRIBUTE f3347 NUMERIC
@ATTRIBUTE f3351 NUMERIC
@ATTRIBUTE f3352 NUMERIC
@ATTRIBUTE f3353 NUMERIC
@ATTRIBUTE f3354 NUMERIC
@ATTRIBUTE f3355 NUMERIC
@ATTRIBUTE f3356 NUMERIC
@ATTRIBUTE f3357 NUMERIC
@ATTRIBUTE f4111 NUMERIC
@ATTRIBUTE f4112 NUMERIC
@ATTRIBUTE f4113 NUMERIC
@ATTRIBUTE f4114 NUMERIC
@ATTRIBUTE f4115 NUMERIC
@ATTRIBUTE f4116 NUMERIC
@ATTRIBUTE f4117 NUMERIC
@ATTRIBUTE f4121 NUMERIC
@ATTRIBUTE f4122 NUMERIC
@ATTRIBUTE f4123 NUMERIC
@ATTRIBUTE f4124 NUMERIC
@ATTRIBUTE f4125 NUMERIC
@ATTRIBUTE f4126 NUMERIC
@ATTRIBUTE f4127 NUMERIC
@ATTRIBUTE f4131 NUMERIC
@ATTRIBUTE f4132 NUMERIC
@ATTRIBUTE f4133 NUMERIC
@ATTRIBUTE f4134 NUMERIC
@ATTRIBUTE f4135 NUMERIC
@ATTRIBUTE f4136 NUMERIC
@ATTRIBUTE f4137 NUMERIC
@ATTRIBUTE f4141 NUMERIC
@ATTRIBUTE f4142 NUMERIC
@ATTRIBUTE f4143 NUMERIC
@ATTRIBUTE f4144 NUMERIC
@ATTRIBUTE f4145 NUMERIC
@ATTRIBUTE f4146 NUMERIC
@ATTRIBUTE f4147 NUMERIC
@ATTRIBUTE f4151 NUMERIC
@ATTRIBUTE f4152 NUMERIC
@ATTRIBUTE f4153 NUMERIC
@ATTRIBUTE f4154 NUMERIC
@ATTRIBUTE f4155 NUMERIC
@ATTRIBUTE f4156 NUMERIC
@ATTRIBUTE f4157 NUMERIC
@ATTRIBUTE f4211 NUMERIC
@ATTRIBUTE f4212 NUMERIC
@ATTRIBUTE f4213 NUMERIC
@ATTRIBUTE f4214 NUMERIC
@ATTRIBUTE f4215 NUMERIC
@ATTRIBUTE f4216 NUMERIC
@ATTRIBUTE f4217 NUMERIC
@ATTRIBUTE f4221 NUMERIC
@ATTRIBUTE f4222 NUMERIC
@ATTRIBUTE f4223 NUMERIC
@ATTRIBUTE f4224 NUMERIC
@ATTRIBUTE f4225 NUMERIC
@ATTRIBUTE f4226 NUMERIC
@ATTRIBUTE f4227 NUMERIC
@ATTRIBUTE f4231 NUMERIC
@ATTRIBUTE f4232 NUMERIC
@ATTRIBUTE f4233 NUMERIC
@ATTRIBUTE f4234 NUMERIC
@ATTRIBUTE f4235 NUMERIC
@ATTRIBUTE f4236 NUMERIC
@ATTRIBUTE f4237 NUMERIC
@ATTRIBUTE f4241 NUMERIC
@ATTRIBUTE f4242 NUMERIC
@ATTRIBUTE f4243 NUMERIC
@ATTRIBUTE f4244 NUMERIC
@ATTRIBUTE f4245 NUMERIC
@ATTRIBUTE f4246 NUMERIC
@ATTRIBUTE f4247 NUMERIC
@ATTRIBUTE f4251 NUMERIC
@ATTRIBUTE f4252 NUMERIC
@ATTRIBUTE f4253 NUMERIC
@ATTRIBUTE f4254 NUMERIC
@ATTRIBUTE f4255 NUMERIC
@ATTRIBUTE f4256 NUMERIC
@ATTRIBUTE f4257 NUMERIC
@ATTRIBUTE f4311 NUMERIC
@ATTRIBUTE f4312 NUMERIC
@ATTRIBUTE f4313 NUMERIC
@ATTRIBUTE f4314 NUMERIC
@ATTRIBUTE f4315 NUMERIC
@ATTRIBUTE f4316 NUMERIC
@ATTRIBUTE f4317 NUMERIC
@ATTRIBUTE f4321 NUMERIC
@ATTRIBUTE f4322 NUMERIC
@ATTRIBUTE f4323 NUMERIC
@ATTRIBUTE f4324 NUMERIC
@ATTRIBUTE f4325 NUMERIC
@ATTRIBUTE f4326 NUMERIC
@ATTRIBUTE f4327 NUMERIC
@ATTRIBUTE f4331 NUMERIC
@ATTRIBUTE f4332 NUMERIC
@ATTRIBUTE f4333 NUMERIC
@ATTRIBUTE f4334 NUMERIC
@ATTRIBUTE f4335 NUMERIC
@ATTRIBUTE f4336 NUMERIC
@ATTRIBUTE f4337 NUMERIC
@ATTRIBUTE f4341 NUMERIC
@ATTRIBUTE f4342 NUMERIC
@ATTRIBUTE f4343 NUMERIC
@ATTRIBUTE f4344 NUMERIC
@ATTRIBUTE f4345 NUMERIC
@ATTRIBUTE f4346 NUMERIC
@ATTRIBUTE f4347 NUMERIC
@ATTRIBUTE f4351 NUMERIC
@ATTRIBUTE f4352 NUMERIC
@ATTRIBUTE f4353 NUMERIC
@ATTRIBUTE f4354 NUMERIC
@ATTRIBUTE f4355 NUMERIC
@ATTRIBUTE f4356 NUMERIC
@ATTRIBUTE f4357 NUMERIC
@ATTRIBUTE f5111 NUMERIC
@ATTRIBUTE f5112 NUMERIC
@ATTRIBUTE f5113 NUMERIC
@ATTRIBUTE f5114 NUMERIC
@ATTRIBUTE f5115 NUMERIC
@ATTRIBUTE f5116 NUMERIC
@ATTRIBUTE f5117 NUMERIC
@ATTRIBUTE f5121 NUMERIC
@ATTRIBUTE f5122 NUMERIC
@ATTRIBUTE f5123 NUMERIC
@ATTRIBUTE f5124 NUMERIC
@ATTRIBUTE f5125 NUMERIC
@ATTRIBUTE f5126 NUMERIC
@ATTRIBUTE f5127 NUMERIC
@ATTRIBUTE f5131 NUMERIC
@ATTRIBUTE f5132 NUMERIC
@ATTRIBUTE f5133 NUMERIC
@ATTRIBUTE f5134 NUMERIC
@ATTRIBUTE f5135 NUMERIC
@ATTRIBUTE f5136 NUMERIC
@ATTRIBUTE f5137 NUMERIC
@ATTRIBUTE f5141 NUMERIC
@ATTRIBUTE f5142 NUMERIC
@ATTRIBUTE f5143 NUMERIC
@ATTRIBUTE f5144 NUMERIC
@ATTRIBUTE f5145 NUMERIC
@ATTRIBUTE f5146 NUMERIC
@ATTRIBUTE f5147 NUMERIC
@ATTRIBUTE f5151 NUMERIC
@ATTRIBUTE f5152 NUMERIC
@ATTRIBUTE f5153 NUMERIC
@ATTRIBUTE f5154 NUMERIC
@ATTRIBUTE f5155 NUMERIC
@ATTRIBUTE f5156 NUMERIC
@ATTRIBUTE f5157 NUMERIC
@ATTRIBUTE f5211 NUMERIC
@ATTRIBUTE f5212 NUMERIC
@ATTRIBUTE f5213 NUMERIC
@ATTRIBUTE f5214 NUMERIC
@ATTRIBUTE f5215 NUMERIC
@ATTRIBUTE f5216 NUMERIC
@ATTRIBUTE f5217 NUMERIC
@ATTRIBUTE f5221 NUMERIC
@ATTRIBUTE f5222 NUMERIC
@ATTRIBUTE f5223 NUMERIC
@ATTRIBUTE f5224 NUMERIC
@ATTRIBUTE f5225 NUMERIC
@ATTRIBUTE f5226 NUMERIC
@ATTRIBUTE f5227 NUMERIC
@ATTRIBUTE f5231 NUMERIC
@ATTRIBUTE f5232 NUMERIC
@ATTRIBUTE f5233 NUMERIC
@ATTRIBUTE f5234 NUMERIC
@ATTRIBUTE f5235 NUMERIC
@ATTRIBUTE f5236 NUMERIC
@ATTRIBUTE f5237 NUMERIC
@ATTRIBUTE f5241 NUMERIC
@ATTRIBUTE f5242 NUMERIC
@ATTRIBUTE f5243 NUMERIC
@ATTRIBUTE f5244 NUMERIC
@ATTRIBUTE f5245 NUMERIC
@ATTRIBUTE f5246 NUMERIC
@ATTRIBUTE f5247 NUMERIC
@ATTRIBUTE f5251 NUMERIC
@ATTRIBUTE f5252 NUMERIC
@ATTRIBUTE f5253 NUMERIC
@ATTRIBUTE f5254 NUMERIC
@ATTRIBUTE f5255 NUMERIC
@ATTRIBUTE f5256 NUMERIC
@ATTRIBUTE f5257 NUMERIC
@ATTRIBUTE f5311 NUMERIC
@ATTRIBUTE f5312 NUMERIC
@ATTRIBUTE f5313 NUMERIC
@ATTRIBUTE f5314 NUMERIC
@ATTRIBUTE f5315 NUMERIC
@ATTRIBUTE f5316 NUMERIC
@ATTRIBUTE f5317 NUMERIC
@ATTRIBUTE f5321 NUMERIC
@ATTRIBUTE f5322 NUMERIC
@ATTRIBUTE f5323 NUMERIC
@ATTRIBUTE f5324 NUMERIC
@ATTRIBUTE f5325 NUMERIC
@ATTRIBUTE f5326 NUMERIC
@ATTRIBUTE f5327 NUMERIC
@ATTRIBUTE f5331 NUMERIC
@ATTRIBUTE f5332 NUMERIC
@ATTRIBUTE f5333 NUMERIC
@ATTRIBUTE f5334 NUMERIC
@ATTRIBUTE f5335 NUMERIC
@ATTRIBUTE f5336 NUMERIC
@ATTRIBUTE f5337 NUMERIC
@ATTRIBUTE f5341 NUMERIC
@ATTRIBUTE f5342 NUMERIC
@ATTRIBUTE f5343 NUMERIC
@ATTRIBUTE f5344 NUMERIC
@ATTRIBUTE f5345 NUMERIC
@ATTRIBUTE f5346 NUMERIC
@ATTRIBUTE f5347 NUMERIC
@ATTRIBUTE f5351 NUMERIC
@ATTRIBUTE f5352 NUMERIC
@ATTRIBUTE f5353 NUMERIC
@ATTRIBUTE f5354 NUMERIC
@ATTRIBUTE f5355 NUMERIC
@ATTRIBUTE f5356 NUMERIC
@ATTRIBUTE f5357 NUMERIC
@ATTRIBUTE class {left-hand,right-hand,tongue,foot,null}

@DATA
90.199240,-59.417498,-0.061944,149.616738,373,47,545.405628,60.264864,-79.239215,0.024689,139.504079,399,59,592.492155,99.121539,-77.569378,-0.090598,176.690917,373,57,909.604965,99.646030,-63.676450,0.298446,163.322480,385,55,616.234757,78.946344,-80.091266,0.446398,159.037611,368,56,1055.374086,52.291371,-57.820909,-0.008168,110.112280,367,98,225.297890,71.478326,-64.721674,-0.032837,136.200000,361,102,508.385375,106.908891,-91.148477,-0.022610,198.057369,375,93,741.919027,110.670914,-91.843252,0.031193,202.514166,373,99,664.555399,68.558624,-65.883339,-0.057865,134.441963,375,98,709.720630,35.559957,-36.398969,0.035714,71.958926,373,145,157.088240,63.745813,-63.032454,-0.021030,126.778267,380,150,569.493793,120.925237,-132.328677,0.009682,253.253914,370,150,1323.366107,106.637760,-111.409026,-0.026273,218.046786,376,153,1445.818568,67.233970,-67.351470,-0.073935,134.585441,370,151,555.174673,53.424698,-53.357600,0.138593,106.782298,377,52,330.895131,45.846610,-40.165995,0.556240,86.012606,371,52,283.182234,58.516324,-43.053824,-0.050235,101.570147,357,52,357.735228,44.213671,-49.915766,-0.179144,94.129437,371,55,334.159651,54.085499,-52.115593,-0.007979,106.201092,365,53,338.831689,42.749156,-43.408876,0.037641,86.158032,374,93,148.315373,36.759665,-36.906156,0.104739,73.665821,374,96,168.246303,43.214599,-42.015754,0.083629,85.230353,379,96,196.129924,37.912138,-32.085894,0.008367,69.998032,375,94,172.915944,38.192060,-41.718712,0.048126,79.910772,374,91,201.957593,32.977171,-31.286373,0.012794,64.263544,375,149,121.981894,40.773616,-43.548989,0.003764,84.322605,372,146,155.418197,43.996642,-45.998072,0.046292,89.994714,386,146,176.227738,41.368642,-38.894920,0.032862,80.263562,364,144,184.728489,35.400122,-37.268614,0.035509,72.668735,364,155,158.399526,42.485675,-46.807159,0.011519,89.292834,391,56,220.533210,58.535962,-48.844685,-0.014944,107.380647,363,60,308.770396,56.901889,-62.846867,0.046859,119.748756,351,51,415.997797,32.572709,-42.549852,0.170767,75.122561,384,58,234.477354,46.742161,-44.609448,-0.111563,91.351609,369,55,271.475146,34.127867,-33.590460,-0.032102,67.718327,378,97,154.020475,52.279028,-41.913872,-0.023665,94.192900,371,96,186.459612,57.218511,-63.330134,-0.015768,120.548644,367,95,283.407948,30.215280,-33.955333,0.058692,64.170614,403,92,133.917620,53.788556,-54.774686,0.007413,108.563241,364,95,218.524493,50.058856,-48.269514,0.003620,98.328371,383,148,209.032808,65.961962,-62.997953,0.026742,128.959916,373,146,215.440039,56.516164,-62.423462,0.031326,118.939625,380,149,392.338555,42.068348,-40.875736,0.028419,82.944084,376,148,199.049589,39.851801,-39.480900,0.017023,79.332700,367,145,167.232875,29.969637,-29.961431,0.041852,59.931068,364,62,128.034745,39.755650,-40.726351,-0.059036,80.482001,350,53,152.595546,49.827604,-39.395814,-0.078722,89.223417,380,58,168.405343,42.785575,-35.054243,0.016199,77.839818,362,55,207.169076,67.489323,-42.607774,0.032085,110.097097,356,54,279.323120,29.096858,-25.043128,0.073733,54.139986,382,97,96.498526,47.164296,-35.941038,0.028044,83.105334,386,103,153.946099,47.328183,-39.144140,-0.086121,86.472324,372,98,150.417333,49.462184,-53.542143,-0.034804,103.004327,387,99,313.519711,38.660101,-44.462748,-0.047045,83.122849,375,99,266.739368,29.609702,-32.310488,0.012739,61.920190,368,148,72.974357,25.537763,-28.787379,0.004715,54.325142,375,146,85.114329,39.206055,-40.256583,-0.052211,79.462638,369,146,116.620321,42.267713,-44.168034,-0.001977,86.435746,381,144,222.405244,37.289471,-36.482044,-0.034608,73.771515,367,142,149.409956,64.695185,-83.952556,-0.584520,148.647741,367,58,673.449950,71.743577,-63.602963,-0.145413,135.346540,380,50,687.242568,72.796622,-73.310521,-0.124261,146.107143,386,54,857.197734,69.222702,-70.258167,0.400857,139.480870,370,51,768.640009,77.929100,-55.658418,-0.335327,133.587518,368,55,528.750891,98.405808,-103.499527,-0.004111,201.905334,379,94,509.008292,63.591257,-66.318394,-0.075676,129.909651,393,95,323.559187,81.310089,-70.564049,0.001399,151.874138,379,100,639.513395,41.957994,-45.183304,0.082586,87.141298,367,94,283.106583,49.354823,-58.982442,-0.101823,108.337266,351,98,359.860365,49.656086,-43.838146,0.004686,93.494232,382,142,140.142184,41.361423,-45.247634,0.015178,86.609057,371,144,201.389822,68.218405,-73.697946,0.057593,141.916351,378,141,503.856842,39.973678,-40.394816,-0.010502,80.368493,384,141,176.764038,79.539566,-76.710967,0.020024,156.250533,384,147,501.194900,null
47.834563,-51.339578,0.072457,99.174141,392,58,437.138852,105.625519,-111.666501,-0.108110,217.292020,362,58,837.772291,70.811591,-70.802138,0.502249,141.613729,391,60,567.587403,77.113586,-65.480721,-0.276061,142.594307,362,54,650.438084,73.656114,-76.036827,0.401111,149.692941,403,56,765.343728,64.380369,-61.984355,0.098025,126.364724,379,95,308.030944,85.063066,-81.610162,-0.060735,166.673228,375,94,668.122200,50.788531,-48.433043,0.068857,99.221574,371,95,294.118168,60.118112,-54.839820,-0.167101,114.957932,364,102,393.793725,51.525096,-53.037376,0.147135,104.562471,378,98,428.311222,37.945936,-36.537586,-0.006820,74.483522,368,145,156.936830,62.212334,-60.101013,-0.064867,122.313347,372,150,400.879534,46.294839,-46.676445,0.057149,92.971283,376,147,316.765933,46.774245,-52.009190,-0.039301,98.783435,373,143,270.668725,55.255855,-50.078194,0.105529,105.334049,367,146,396.640736,87.336904,-67.653187,-0.107432,154.990091,362,43,578.571866,42.171905,-42.536700,-0.273169,84.708605,358,56,290.141300,42.467164,-39.463015,0.093001,81.930178,390,50,324.532023,43.146594,-57.836822,0.238657,100.983416,368,50,446.800591,62.953648,-59.078632,0.103231,122.032280,365,50,395.889290,41.221700,-47.100125,0.018808,88.321825,379,97,189.174293,37.450231,-37.483504,0.004005,74.933735,370,92,212.413413,49.318256,-41.256890,0.009710,90.575146,365,99,185.230261,35.233827,-35.146892,0.156245,70.380718,383,85,162.939404,30.781424,-30.263030,0.032506,61.044454,388,87,120.996240,36.066895,-34.055070,-0.006043,70.121964,383,148,115.503609,29.127521,-24.853589,0.025985,53.981110,374,151,112.420673,33.719777,-33.323030,0.025445,67.042807,379,151,131.176021,35.431568,-39.141599,0.050227,74.573167,380,152,128.374229,31.854116,-30.292910,0.030013,62.147026,383,152,104.741120,38.473690,-37.752201,-0.011456,76.225891,390,56,270.744359,37.739370,-33.859759,-0.110057,71.599129,370,54,220.140460,53.869979,-44.360533,-0.185864,98.230512,398,60,320.693039,49.411532,-47.985957,0.009456,97.397488,382,55,335.171051,46.552141,-47.206799,-0.084130,93.758940,365,60,249.027604,27.723017,-33.006214,-0.002457,60.729231,366,90,104.530721,28.278628,-26.740185,-0.031593,55.018813,373,93,140.722484,48.205007,-45.390929,0.034765,93.595936,378,90,177.145149,41.204750,-44.504031,-0.028035,85.708781,372,99,197.399030,28.652426,-29.271395,-0.013844,57.923821,374,90,147.655042,27.927815,-27.592330,-0.031560,55.520145,376,142,106.320413,28.610171,-27.762686,-0.007698,56.372857,378,143,113.948343,30.850830,-28.658483,0.004126,59.509313,371,143,119.845220,31.151795,-30.376697,0.000055,61.528492,379,149,112.207274,32.534421,-32.806134,0.009018,65.340555,368,154,100.667797,43.142055,-33.715265,0.074254,76.857320,373,57,162.511846,42.383855,-58.362707,0.264756,100.746562,369,60,265.312094,37.827134,-44.246066,-0.119880,82.073200,372,52,184.935017,34.048471,-38.907855,0.074640,72.956326,384,61,205.749968,51.370401,-43.296284,-0.254562,94.666684,363,61,298.567739,33.413362,-30.052158,0.033555,63.465520,374,90,88.238776,40.002797,-45.860097,0.100324,85.862894,361,99,182.875739,40.497330,-38.489945,-0.017328,78.987276,373,100,115.660313,40.685847,-35.524277,-0.043315,76.210124,371,95,206.141671,42.681603,-46.943307,-0.055318,89.624910,367,96,270.885580,22.449627,-23.483574,-0.021109,45.933202,383,148,60.067100,33.675744,-31.605860,0.052302,65.281605,381,145,101.425593,26.868783,-26.212209,-0.005454,53.080992,379,146,105.872538,38.708313,-40.265752,0.025065,78.974065,381,146,153.012163,37.496472,-38.856940,0.030136,76.353412,372,142,120.990507,90.301445,-88.686799,-0.065955,178.988244,386,45,1138.584325,78.243856,-87.665403,0.010369,165.909259,385,46,1055.999631,87.513637,-87.022558,0.266134,174.536195,374,55,1222.330228,99.407041,-102.073515,-0.611880,201.480556,376,44,1228.431755,83.921643,-111.831467,0.303126,195.753109,384,47,936.199273,70.802787,-64.993396,0.019322,135.796182,377,95,389.587714,63.683523,-64.036581,0.125459,127.720103,387,93,323.970818,74.928180,-71.141706,-0.091238,146.069886,368,97,706.541283,44.455548,-46.122288,-0.210859,90.577835,354,90,314.064399,61.778412,-60.091098,0.131316,121.869510,370,96,440.541715,31.966968,-34.081338,-0.009827,66.048305,373,140,109.530915,34.911076,-33.790630,0.004487,68.701705,366,133,122.094032,58.590164,-61.000128,0.038958,119.590292,383,135,312.742860,25.469014,-24.247031,-0.033166,49.716045,374,152,96.518711,46.445030,-45.170113,-0.021652,91.615143,372,142,191.780143,left-hand
56.149120,-67.967328,0.039902,124.116448,383,53,511.752576,74.624521,-74.740437,0.018313,149.364958,385,55,725.446076,86.286542,-79.837396,0.268289,166.123938,372,58,999.733718,83.347770,-92.982441,-0.299336,176.330210,373,55,1058.242664,83.115893,-96.012252,0.507831,179.128145,402,59,994.364121,56.632226,-57.073755,0.143584,113.705982,382,97,467.239888,88.055584,-91.486920,-0.068497,179.542504,375,99,719.825168,108.407543,-101.463739,0.224582,209.871283,370,99,860.780179,95.183473,-99.718772,-0.012041,194.902245,372,102,866.433014,85.749542,-92.627566,0.152594,178.377108,384,95,910.207475,43.616773,-44.196883,0.039807,87.813656,374,149,191.186732,56.908944,-63.774490,-0.013079,120.683434,370,146,511.235340,133.180005,-135.841618,0.100806,269.021623,383,150,1223.941643,111.000738,-106.598596,0.134465,217.599334,380,149,899.940954,73.027394,-70.284630,-0.012814,143.312024,374,148,598.834136,55.023244,-44.463378,0.100657,99.486623,388,57,284.058733,45.972373,-44.668414,0.177601,90.640787,382,58,329.313247,48.461618,-54.573112,-0.263446,103.034730,381,57,460.842851,47.410572,-47.043101,-0.057072,94.453673,335,47,322.114158,36.832079,-52.044838,-0.332110,88.876918,345,47,283.692411,37.342247,-40.384518,0.032175,77.726764,369,100,190.941525,46.128467,-45.928324,0.007663,92.056791,382,94,190.347655,47.869941,-47.987171,-0.019234,95.857112,376,89,230.568040,35.818595,-39.336193,0.034790,75.154789,360,91,146.474484,37.638640,-38.471089,-0.097979,76.109728,374,98,154.772841,41.262498,-39.464726,-0.015181,80.727224,369,147,167.443798,36.927544,-35.122675,-0.049773,72.050219,370,151,121.009190,39.014726,-38.268598,-0.043729,77.283325,375,148,146.306451,39.826572,-39.268523,0.006665,79.095095,386,152,129.899475,35.063162,-32.760254,0.003842,67.823416,380,148,137.009456,54.666658,-49.556429,-0.279584,104.223087,369,60,386.022283,47.057881,-42.141736,0.025800,89.199617,392,53,272.225786,54.810877,-54.241381,-0.005501,109.052258,390,67,306.156491,48.889383,-49.444965,0.001747,98.334347,358,60,371.275736,36.844917,-52.727365,-0.059905,89.572282,368,58,291.117001,44.890368,-43.428187,-0.104145,88.318555,373,96,242.103330,39.903886,-44.238196,0.073641,84.142082,365,96,235.947855,50.422154,-51.045685,0.016732,101.467839,371,101,315.105475,60.835562,-54.555795,0.066841,115.391358,380,97,295.289505,47.803967,-45.984022,-0.053241,93.787990,369,96,262.886724,45.179539,-42.140075,-0.004361,87.319613,371,146,223.856603,55.599295,-56.724141,0.068991,112.323436,381,150,219.328160,51.400601,-49.001607,-0.017337,100.402208,374,146,297.683026,45.359678,-50.920859,0.015566,96.280537,384,136,199.852174,41.098954,-36.556034,0.003046,77.654988,379,149,138.463932,30.683889,-27.913706,0.131648,58.597594,393,55,106.867521,76.387131,-90.552166,0.118197,166.939297,374,55,504.419024,53.536018,-50.997837,0.088309,104.533855,386,59,307.826993,59.849475,-38.104002,0.116349,97.953477,380,57,261.352660,62.955151,-60.335746,-0.008421,123.290898,369,60,346.510275,28.641840,-27.281608,0.044058,55.923448,368,96,94.909490,48.477861,-60.710876,0.036039,109.188737,382,95,280.653200,39.908791,-41.716138,-0.018303,81.624929,376,97,223.567219,46.841540,-47.736583,0.061560,94.578122,381,101,284.871748,92.078371,-84.576999,0.031009,176.655370,378,99,459.584478,21.517016,-21.119985,-0.003894,42.637001,376,143,65.213059,27.119160,-28.771117,0.023808,55.890276,372,145,80.333701,30.561884,-31.798538,-0.004770,62.360422,375,145,129.625819,40.921346,-43.659352,0.030949,84.580697,371,145,216.001839,46.015944,-46.836688,-0.002204,92.852632,371,141,166.963339,82.871041,-80.519449,0.117460,163.390490,359,53,969.374968,95.284262,-124.429221,0.167154,219.713484,389,54,1226.907520,85.885224,-75.918320,-0.148025,161.803544,376,55,853.398688,62.169012,-75.284128,0.075473,137.453140,381,50,572.352447,87.931410,-75.114918,-0.028726,163.046328,395,55,788.524956,66.212592,-79.066038,0.047589,145.278630,372,95,483.578493,64.787475,-65.898786,0.025797,130.686262,394,96,520.215530,142.211265,-123.395519,-0.030207,265.606784,381,96,1325.065602,90.373655,-100.926473,-0.053863,191.300128,388,92,563.402790,46.220536,-52.318480,-0.028386,98.539016,357,96,408.790104,40.482341,-44.176042,0.004551,84.658383,374,134,166.959283,43.134369,-45.510773,0.001023,88.645142,368,133,188.466125,69.298649,-62.196197,0.022907,131.494846,375,144,566.038532,63.145649,-56.816633,-0.097862,119.962282,368,144,233.826322,56.569623,-55.353385,-0.023016,111.923009,377,140,292.215010,null
75.314415,-70.043771,-0.032974,145.358186,403,51,638.181313,72.035436,-66.521328,0.116011,138.556764,390,58,514.243417,64.672771,-74.979102,0.206772,139.651873,382,51,558.625480,76.002262,-69.770043,0.353912,145.772304,379,58,749.109076,63.197436,-80.786111,0.164555,143.983547,395,48,701.823060,58.972922,-55.058129,-0.020922,114.031051,388,97,308.597633,55.125631,-59.564517,-0.125543,114.690148,383,94,456.908068,67.113733,-70.116619,0.106614,137.230352,373,99,422.510815,55.767239,-57.005357,-0.008144,112.772595,378,90,367.126095,52.394406,-59.728582,-0.108700,112.122988,375,95,408.233287,36.590916,-36.748669,-0.020172,73.339585,372,142,150.928478,53.287700,-56.885276,-0.077435,110.172976,372,149,397.065374,62.107199,-59.262419,0.024355,121.369618,380,142,323.297269,61.467808,-56.694699,-0.023929,118.162506,368,153,296.927171,58.151302,-58.425005,-0.028139,116.576306,376,146,373.879704,61.918827,-60.552586,-0.020719,122.471414,381,50,454.139660,63.133080,-68.553084,-0.108072,131.686164,357,45,541.131127,55.239781,-55.213921,0.030738,110.453702,396,51,318.224169,65.480691,-71.901536,0.158496,137.382227,365,46,664.749956,46.709700,-52.946169,0.505101,99.655869,390,58,329.844699,41.305798,-36.939168,-0.059822,78.244966,371,99,158.309104,42.513599,-40.479100,-0.026258,82.992699,377,96,200.157664,36.595468,-38.879568,0.008171,75.475036,374,94,182.827727,36.234309,-37.089321,0.019563,73.323631,383,99,166.216784,41.316074,-36.709326,0.033608,78.025400,375,90,230.448192,44.686421,-46.039689,-0.011510,90.726111,382,153,121.105417,35.700853,-37.949208,-0.007558,73.650062,367,156,138.419892,30.235540,-27.638674,0.022407,57.874214,386,148,108.734564,30.751323,-30.400974,-0.002989,61.152297,375,146,150.665840,29.944203,-30.191677,0.029289,60.135880,375,145,108.697144,47.861958,-43.113794,0.100983,90.975752,386,64,279.557847,43.157612,-40.455915,0.054959,83.613528,378,56,227.909001,38.244366,-41.132777,-0.344746,79.377143,387,59,222.394938,45.121433,-66.390498,0.052531,111.511931,403,54,330.032147,45.400418,-50.922275,0.115799,96.322693,389,56,297.142266,40.637236,-37.976646,-0.019000,78.613883,375,97,212.389135,35.037863,-39.511186,0.028122,74.549049,375,96,158.981516,38.671036,-45.067424,-0.132794,83.738460,368,95,174.542526,48.439806,-44.320414,0.082556,92.760221,385,100,208.391606,36.609144,-33.438518,0.137261,70.047662,380,90,160.668104,33.407992,-30.945725,0.006753,64.353717,370,143,124.445456,30.962115,-33.323002,-0.009624,64.285117,385,154,119.795742,27.301199,-29.873683,-0.027037,57.174882,373,143,86.571762,26.053993,-26.502813,0.047776,52.556806,368,145,105.093869,28.705981,-28.852089,0.059440,57.558070,368,155,88.027523,31.243539,-38.685335,-0.139915,69.928874,373,52,144.785202,35.071993,-38.577491,0.035809,73.649484,384,57,186.466587,46.993691,-36.384039,0.051076,83.377730,366,59,234.648665,40.008586,-38.278308,-0.056756,78.286894,367,61,230.623445,54.644078,-43.583491,-0.169785,98.227569,367,58,235.631896,29.228204,-26.557291,-0.032698,55.785494,373,98,104.079250,49.708095,-44.263964,0.025016,93.972058,367,98,200.271454,40.826348,-37.075736,0.066553,77.902084,387,94,159.161051,45.040683,-37.748057,0.000491,82.788740,372,94,189.791063,52.442371,-43.950765,-0.011174,96.393136,379,100,260.013600,22.323746,-24.067285,0.001537,46.391032,383,145,53.032356,33.656410,-33.323875,0.017269,66.980285,377,143,67.119033,24.860255,-27.025092,0.015314,51.885347,376,139,97.144052,39.716240,-42.352375,-0.003777,82.068615,371,151,146.952812,29.207225,-30.412150,-0.001751,59.619375,379,138,82.301093,78.234648,-78.334441,-0.346942,156.569089,365,52,773.695952,67.766003,-79.045839,-0.063794,146.811843,360,56,586.902388,90.923941,-81.151239,0.188852,172.075180,378,59,997.756554,126.423390,-124.001224,-0.280656,250.424614,377,46,1542.063770,132.986444,-142.787062,-0.045575,275.773506,381,53,1618.319883,92.444636,-91.986149,0.073470,184.430784,382,94,643.943387,60.831750,-75.523904,0.061636,136.355654,374,100,366.393842,65.690816,-66.744199,0.037488,132.435014,380,94,711.603304,60.948000,-63.527507,0.045853,124.475507,376,96,317.636020,83.989554,-59.459659,-0.027820,143.449213,356,91,513.097053,54.894943,-46.283932,0.061318,101.178874,371,135,153.467115,36.399506,-35.620685,0.050368,72.020192,381,129,147.905981,43.426473,-46.854555,0.014505,90.281028,366,137,242.769323,35.824408,-33.968436,0.019170,69.792843,377,133,119.387322,49.027747,-48.263273,0.013526,97.291019,377,141,167.585089,right-hand
118.889187,-64.791639,-0.401329,183.680826,369,49,806.549725,64.673451,-71.264433,0.390073,135.937884,370,58,719.865431,163.652598,-167.580127,0.126057,331.232725,374,57,1775.819933,88.236350,-85.101412,-0.273174,173.337762,376,57,847.416033,67.184353,-71.436113,0.113252,138.620466,362,56,667.198592,49.344802,-56.328249,-0.076197,105.673051,383,96,292.685001,58.494032,-58.865983,0.110466,117.360015,382,95,627.572909,137.202253,-144.606684,-0.066516,281.808937,379,101,1987.367135,117.581504,-106.911771,-0.136385,224.493276,382,99,912.215385,72.439960,-77.707163,-0.087460,150.147123,364,99,867.772432,53.161795,-47.467404,0.001310,100.629198,373,144,190.182535,89.004978,-89.315521,0.043898,178.320499,376,149,579.355684,96.137361,-97.115376,0.085360,193.252737,375,142,819.785914,88.559188,-81.745989,-0.070187,170.305178,371,153,717.273827,77.983345,-78.572651,-0.040533,156.555995,382,157,709.862457,45.117326,-48.347275,0.015340,93.464600,389,62,289.985161,41.711976,-48.973967,-0.026911,90.685942,387,50,346.490026,43.855659,-65.352910,-0.110025,109.208570,356,61,261.923509,53.594627,-46.196669,-0.019796,99.791296,381,52,283.119434,50.373624,-52.189014,-0.029758,102.562638,376,57,389.861954,40.508011,-47.953721,0.063166,88.461732,373,90,231.240799,33.995193,-38.030404,0.106860,72.025597,378,95,170.589261,50.453120,-52.982984,0.003414,103.436104,384,93,197.343311,39.356525,-41.205209,-0.037937,80.561735,379,96,169.279274,39.974964,-41.463462,-0.007221,81.438426,367,92,227.922355,38.330325,-40.417142,0.026787,78.747467,379,153,128.749697,33.451810,-30.603444,0.024662,64.055253,374,149,105.934769,31.405417,-31.191607,-0.003149,62.597025,368,145,118.323304,31.990015,-32.192259,-0.064926,64.182274,372,143,135.511546,39.832446,-40.722529,-0.068380,80.554976,374,147,179.666849,93.876252,-93.141781,-0.076729,187.018033,378,55,550.632616,59.327087,-53.316767,0.126539,112.643854,366,59,320.977537,59.584560,-57.760563,0.146991,117.345123,367,52,480.668510,43.443714,-37.867981,-0.115035,81.311695,369,53,261.279784,42.143042,-36.250518,0.109638,78.393560,365,62,252.260966,83.353903,-82.749433,0.037352,166.103336,383,97,605.713421,62.651221,-59.942973,-0.041556,122.594194,371,103,311.145435,64.682734,-58.886807,0.045326,123.569541,377,98,420.191424,60.364211,-64.107291,-0.056373,124.471503,368,100,312.392250,49.750723,-42.784261,0.103064,92.534984,376,97,213.101575,40.036890,-41.863849,-0.031214,81.900739,374,145,176.998936,40.326584,-41.627129,-0.035329,81.953713,373,145,182.881557,48.436242,-47.919421,-0.076041,96.355663,371,150,226.302737,33.149502,-31.857056,-0.018701,65.006558,371,137,129.443150,35.190792,-35.396681,0.013903,70.587472,372,144,158.148843,29.354777,-28.758230,0.059466,58.113007,391,56,165.311144,63.392119,-65.959672,0.011694,129.351791,365,63,356.914425,41.425132,-44.425803,-0.150371,85.850935,355,62,260.788213,51.266389,-44.854637,-0.206427,96.121026,397,57,303.941899,55.458106,-61.377427,-0.055374,116.835532,385,61,376.352425,30.646824,-33.483920,0.077917,64.130745,374,93,129.990970,50.354909,-53.699971,0.017130,104.054880,383,91,300.026613,33.288662,-34.506745,0.012293,67.795407,367,95,163.494888,59.402450,-53.472902,-0.039134,112.875352,367,94,299.954855,55.465322,-55.813058,-0.035747,111.278379,398,92,337.094472,19.927259,-19.197198,0.008027,39.124457,370,147,56.184678,31.222978,-33.631613,0.006239,64.854591,379,145,85.476465,29.905058,-29.666735,0.011002,59.571793,382,148,112.432261,48.006034,-45.309092,0.018371,93.315127,376,147,214.201354,26.058211,-27.016599,-0.000404,53.074810,374,135,84.775332,97.732426,-87.390104,0.108081,185.122530,412,52,1140.320246,94.029871,-106.301492,0.133470,200.331364,385,53,1169.026907,94.713477,-91.997178,-0.045705,186.710655,375,55,1274.036496,105.186896,-80.662361,0.266169,185.849256,352,49,1027.300868,90.158424,-111.411201,0.159137,201.569625,384,51,916.270905,68.973335,-71.511250,0.135095,140.484585,368,88,481.356138,48.379311,-62.129325,0.081440,110.508635,391,92,397.481859,91.663616,-88.074233,-0.106418,179.737849,358,93,867.279088,66.088973,-65.337290,0.070220,131.426263,388,94,439.232546,83.602350,-98.533758,-0.040880,182.136108,374,94,462.811928,34.614079,-33.661639,0.073011,68.275718,378,141,163.518221,28.301974,-30.741072,0.017698,59.043047,377,141,126.650234,51.930065,-55.955298,-0.016734,107.885363,379,140,345.449095,58.005095,-54.889444,0.048134,112.894539,379,140,221.082817,55.506654,-55.333740,-0.060743,110.840394,369,146,232.804868,null
54.173965,-58.039712,-0.085559,112.213678,352,54,503.623428,52.683428,-54.871905,-0.254732,107.555333,356,62,534.500898,88.192310,-95.771479,0.100852,183.963788,379,52,763.799913,79.962467,-72.549877,0.347973,152.512344,398,47,910.156266,75.193705,-60.773859,-0.158684,135.967564,341,55,641.947164,57.361413,-54.348623,-0.245087,111.710035,363,92,281.642970,55.534592,-58.836160,0.020917,114.370752,385,98,517.551815,81.213601,-67.742643,0.229414,148.956244,387,94,389.017329,54.558246,-58.803016,0.038655,113.361262,394,91,358.505045,78.407750,-79.956915,0.147413,158.364666,380,96,572.368072,40.285779,-41.448439,-0.060616,81.734218,366,146,170.197290,69.017540,-72.362120,0.088941,141.379660,388,151,402.630883,40.696785,-41.105377,0.027205,81.802163,374,141,240.148848,49.935042,-50.134127,0.008232,100.069168,383,151,322.108196,45.237789,-50.632876,0.042958,95.870665,380,153,319.294300,46.429560,-54.685805,0.122923,101.115365,368,53,378.965199,44.396133,-43.121278,0.172822,87.517411,400,56,238.862529,43.432414,-48.653782,0.227884,92.086196,397,54,353.740790,42.883711,-47.118026,-0.154255,90.001738,372,60,260.626947,41.370531,-46.204534,-0.054857,87.575065,393,57,263.868089,40.325439,-36.414784,0.028994,76.740224,382,89,148.201533,38.647731,-42.258554,0.070635,80.906285,366,97,201.295983,41.146930,-43.322028,0.055366,84.468958,382,91,206.335526,43.609581,-52.413548,-0.055877,96.023129,371,95,218.596573,41.021172,-43.274254,-0.042390,84.295426,374,96,222.269428,26.783012,-24.398730,0.027433,51.181742,377,147,80.445904,35.559901,-39.394166,-0.014654,74.954067,382,146,124.488962,33.986951,-36.040825,0.024864,70.027776,370,142,142.903281,32.975380,-33.043248,-0.016649,66.018629,378,142,120.926703,31.089589,-32.370287,-0.003704,63.459876,372,145,105.247653,56.893356,-51.339959,0.115037,108.233315,369,52,490.471504,52.163637,-40.480689,0.125379,92.644327,380,63,315.595138,41.598324,-52.924236,-0.360021,94.522559,370,54,326.111392,67.915730,-76.982164,0.144966,144.897894,394,56,598.742871,60.513214,-53.978856,-0.238783,114.492070,363,54,295.632056,33.438629,-35.440513,-0.020673,68.879142,387,93,146.265862,46.983043,-48.753144,0.012082,95.736187,365,96,235.148600,42.030580,-47.871930,-0.212468,89.902509,386,91,201.433132,48.542579,-53.337481,0.083949,101.880061,360,89,349.340951,32.384363,-33.379317,0.027249,65.763680,377,100,169.643756,24.478312,-25.212003,0.020206,49.690315,368,146,73.148477,38.353394,-41.350939,0.039277,79.704333,383,140,130.144204,30.128582,-29.618463,-0.039718,59.747044,376,150,143.716170,32.404746,-35.311276,0.023230,67.716022,378,143,106.748108,25.895952,-27.974191,0.004290,53.870143,380,145,116.716244,31.465392,-35.378678,0.073995,66.844070,401,53,157.818900,38.879171,-41.793003,-0.031073,80.672174,374,60,241.102150,54.750161,-53.575285,-0.030562,108.325446,380,55,377.727472,54.698854,-52.127986,0.026424,106.826840,384,56,300.033121,63.486312,-46.530589,-0.057853,110.016901,376,61,345.258352,35.205465,-35.375437,0.055223,70.580902,378,94,111.946991,36.910506,-36.499073,-0.032526,73.409578,368,92,159.602798,51.510777,-47.831745,-0.026122,99.342522,369,95,217.120235,54.803180,-59.422915,-0.032422,114.226095,370,93,164.871025,53.564899,-57.414700,-0.047468,110.979599,374,96,314.126337,20.988061,-24.380220,0.053373,45.368281,377,142,70.102117,27.214374,-27.506841,-0.030676,54.721215,377,142,68.447420,35.732788,-31.782315,-0.016742,67.515103,377,149,127.159437,33.800578,-32.326457,-0.002417,66.127035,355,147,114.946626,30.788556,-30.879633,-0.037191,61.668189,388,143,152.487383,96.236279,-80.784815,-0.334758,177.021094,362,51,775.641352,65.240457,-71.936191,-0.063226,137.176649,379,51,692.023592,81.038960,-78.071543,0.195447,159.110503,353,51,934.326817,81.665950,-106.985124,-0.025610,188.651075,396,54,1055.275507,115.660340,-89.451790,0.024583,205.112130,370,54,1125.067793,68.465018,-53.625047,-0.186579,122.090065,372,97,409.847960,48.782110,-55.156925,0.038286,103.939034,393,93,303.258971,77.848877,-78.061086,0.070522,155.909962,370,100,666.713211,51.772456,-52.621456,0.188742,104.393912,392,92,302.296524,82.493559,-69.344848,0.121831,151.838408,370,93,617.478468,29.407885,-30.651618,-0.070450,60.059504,371,131,111.531123,32.346801,-33.967668,0.052551,66.314470,373,141,136.850032,43.309448,-45.350684,-0.038139,88.660132,376,138,237.895821,28.947107,-30.103209,0.017320,59.050315,384,142,88.870510,41.560976,-43.218150,0.030273,84.779127,379,141,185.342559,left-hand
90.826715,-84.872833,0.223261,175.699548,375,51,733.532207,70.549100,-81.787383,-0.143793,152.336483,367,54,706.183462,107.286490,-116.493587,0.150318,223.780076,380,54,2167.110070,72.688878,-99.909081,-0.100344,172.597959,391,55,822.779972,66.742528,-65.119353,-0.177325,131.861881,374,61,687.905381,65.744918,-75.890488,0.084261,141.635406,378,89,393.021081,73.728600,-72.706962,-0.113319,146.435562,374,99,573.437797,95.396413,-115.174132,0.038712,210.570545,365,97,1083.131562,62.324965,-68.311068,-0.027401,130.636034,363,93,674.562245,60.411721,-61.101634,0.037452,121.513355,371,94,473.181134,34.354125,-31.898773,0.003295,66.252899,387,134,115.033095,50.811300,-49.838143,-0.034026,100.649443,377,143,393.841829,90.320615,-88.914996,-0.022409,179.235611,379,145,852.042587,64.137604,-59.684740,0.013175,123.822344,376,148,423.359703,72.046550,-67.352373,0.042374,139.398923,373,156,499.288336,49.877350,-55.530899,-0.041928,105.408250,383,54,474.878571,46.082019,-42.959603,0.005047,89.041622,367,56,279.587888,54.860419,-46.295953,-0.048753,101.156372,356,57,403.963994,47.773290,-61.389355,0.157201,109.162645,379,50,405.109748,58.946999,-67.623115,0.446731,126.570114,388,58,406.786685,37.232139,-34.641378,0.074449,71.873517,375,89,153.214293,32.004928,-33.763763,-0.032570,65.768691,379,92,126.450000,50.816705,-53.526770,0.071976,104.343475,369,95,294.158493,45.824030,-57.957895,0.091361,103.781925,378,93,203.868836,47.421857,-45.209697,0.180690,92.631554,382,88,204.787182,23.299261,-25.182498,0.003701,48.481760,376,147,93.487611,35.657209,-34.810564,-0.031621,70.467773,378,148,154.631317,39.697661,-39.583804,0.010245,79.281465,375,146,138.253573,38.042646,-40.083783,0.040965,78.126429,385,145,158.067508,34.052326,-35.418301,0.098974,69.470627,381,148,102.779847,68.200735,-66.678284,-0.123802,134.879019,366,53,445.762622,73.294385,-71.431692,0.130464,144.726078,377,58,483.499942,78.889653,-70.513463,-0.056381,149.403116,371,59,575.629181,55.479221,-61.223889,0.130761,116.703110,372,60,496.491441,74.364613,-64.816071,-0.185061,139.180684,356,56,510.760822,49.836988,-59.771011,-0.080500,109.608000,379,92,254.329806,45.170468,-51.297451,-0.036545,96.467920,378,97,273.077732,48.293820,-48.670656,0.008860,96.964476,368,91,346.238739,55.071285,-60.452122,0.082232,115.523406,380,97,367.347403,47.502524,-49.662134,-0.131211,97.164659,366,95,296.781138,40.387710,-40.990462,-0.037746,81.378172,374,147,153.579754,38.372141,-38.273914,-0.007481,76.646055,368,153,171.879314,54.830013,-52.310360,0.014257,107.140374,382,153,211.613761,50.158051,-48.451871,0.048833,98.609922,367,137,217.737250,47.956946,-43.721462,-0.016734,91.678408,374,145,167.674706,316.507364,-486.230318,0.053659,802.737683,392,54,3556.971103,71.853349,-83.786365,-0.163269,155.639714,369,61,917.559654,47.925832,-52.747050,0.367812,100.672882,401,53,382.195360,40.890300,-57.781674,0.077100,98.671974,393,57,292.333868,63.055825,-76.169038,-0.024065,139.224863,377,62,520.221128,268.196204,-283.802187,0.070794,551.998391,357,92,1076.825012,54.375613,-51.913009,0.065934,106.288622,386,86,319.052725,40.496284,-50.895551,0.061628,91.391834,367,92,196.935454,40.947131,-36.312369,0.034920,77.259500,388,93,211.605033,64.724736,-59.233946,0.103882,123.958682,372,93,505.593725,180.439033,-186.142783,0.040383,366.581816,381,144,459.418996,33.391987,-34.539737,0.036429,67.931724,379,132,105.046981,28.566065,-29.385537,-0.016936,57.951602,367,146,103.348718,36.293646,-35.825745,-0.001553,72.119391,375,144,156.428804,36.484667,-37.840800,0.005196,74.325466,377,131,166.093038,125.842200,-145.906012,-0.300148,271.748212,360,50,1785.525537,129.254297,-127.479281,-0.010881,256.733578,383,55,2394.244655,126.076517,-148.709733,-0.070728,274.786250,369,56,1628.684618,77.045493,-94.233699,-0.052605,171.279192,389,49,1100.052673,104.033422,-89.010656,0.125646,193.044078,371,53,1214.889161,63.056863,-65.336981,-0.178782,128.393844,380,84,438.794774,71.852808,-82.214492,-0.114600,154.067300,369,89,732.505832,82.947526,-99.847201,0.006061,182.794727,376,93,956.959457,59.909057,-55.979628,0.001400,115.888685,383,95,472.912259,82.902313,-70.356701,-0.108468,153.259014,376,97,675.618365,28.934000,-28.261933,-0.083191,57.195933,377,137,93.544008,42.897659,-44.052822,-0.020954,86.950481,381,137,183.083352,56.490322,-62.486280,-0.018155,118.976602,383,134,385.101990,35.150804,-35.186343,-0.053078,70.337148,382,137,165.902023,56.416252,-53.076600,-0.031302,109.492852,378,144,306.907119,null
64.389802,-55.239367,0.126866,119.629169,371,55,441.051381,74.237139,-90.800839,-0.271754,165.037978,379,59,753.746640,59.622648,-85.504748,0.080257,145.127396,414,56,673.706382,81.717169,-62.233536,-0.155923,143.950706,373,49,724.724422,92.893410,-84.341135,-0.043675,177.234545,366,56,673.997811,36.518117,-34.655306,0.042725,71.173423,371,95,196.087507,67.060918,-70.150551,-0.115170,137.211469,365,102,612.503980,97.128191,-103.993360,0.081228,201.121551,379,97,742.628244,75.954329,-69.463517,-0.060970,145.417847,383,104,539.156633,77.039417,-78.635140,-0.037510,155.674557,373,99,464.785276,32.965321,-30.476533,0.028119,63.441854,383,150,135.478665,52.956939,-56.195081,-0.022718,109.152019,370,144,481.439316,77.367430,-76.968545,0.000938,154.335975,371,137,487.616101,60.587869,-63.650181,-0.022643,124.238049,376,143,388.363461,62.252001,-60.452998,-0.041028,122.704999,375,150,351.198859,55.111706,-49.393142,0.055088,104.504848,348,53,429.265900,41.142888,-53.201560,0.082849,94.344448,361,56,312.491487,62.053238,-50.485196,0.253118,112.538434,363,54,376.296382,46.182476,-41.929322,-0.027524,88.111798,353,60,311.977594,48.980886,-54.801013,0.086577,103.781899,392,56,339.521361,50.499098,-48.209039,-0.004522,98.708137,383,97,207.755104,47.912276,-46.635575,0.124903,94.547851,388,92,184.549226,46.139638,-40.139740,0.177714,86.279378,361,94,209.588741,36.008553,-36.022034,0.055861,72.030587,377,96,176.880510,38.847157,-39.260233,-0.083942,78.107391,383,92,169.158015,31.697167,-34.616306,0.002772,66.313473,366,144,117.170964,28.649982,-28.092020,0.056023,56.742001,376,145,112.723891,29.806353,-31.719872,0.082887,61.526224,381,143,119.825688,32.891335,-31.330095,0.029636,64.221431,380,145,119.788796,37.740731,-34.880973,-0.021457,72.621704,379,150,131.121267,43.316973,-48.617377,-0.138812,91.934350,355,55,323.693523,66.434858,-77.603813,-0.012361,144.038671,372,55,351.660108,44.019053,-36.467085,0.077623,80.486138,340,60,265.791987,54.748327,-50.855374,-0.192117,105.603700,369,60,346.053198,46.727758,-59.806456,0.060749,106.534214,367,60,270.908397,48.689021,-50.002715,-0.033720,98.691736,375,97,225.263722,41.553108,-45.486161,0.028707,87.039269,383,93,205.458323,43.190920,-45.075219,0.025829,88.266139,400,91,231.988878,57.337194,-50.268914,-0.024526,107.606108,375,96,212.243957,48.338654,-46.432086,-0.084161,94.770740,373,92,233.099981,34.202005,-35.530556,-0.024634,69.732560,370,142,127.318536,41.853097,-36.984650,-0.007399,78.837746,363,150,143.445641,33.493109,-32.902391,0.014774,66.395500,386,142,121.710969,26.919272,-27.592739,0.016946,54.512011,384,141,102.114075,33.521340,-32.759704,-0.044016,66.281044,379,137,107.538845,36.791189,-32.329380,-0.139675,69.120569,336,54,138.199532,54.456187,-51.559939,-0.053353,106.016126,358,52,297.281436,53.312130,-57.473683,0.011794,110.785813,392,61,344.768438,50.315257,-62.126616,0.107529,112.441873,391,52,312.302732,57.853178,-48.794156,-0.113760,106.647334,360,58,368.636715,25.527286,-28.930801,-0.095423,54.458088,377,96,100.533818,59.664600,-53.538901,-0.116049,113.203502,377,99,223.118857,27.556373,-32.945913,0.007762,60.502286,375,88,143.198619,44.189897,-37.364396,-0.019307,81.554293,390,96,143.506106,63.203816,-66.953459,-0.036701,130.157276,367,97,352.274214,20.162991,-20.465189,-0.037844,40.628180,377,145,56.721618,24.992377,-22.544966,0.000777,47.537343,376,139,75.781032,31.042358,-30.093407,-0.036359,61.135765,370,151,90.892700,33.146811,-36.973595,-0.033622,70.120407,377,148,134.225319,40.695826,-42.150395,-0.040697,82.846221,366,143,138.157746,84.012846,-78.267485,-0.305050,162.280331,360,50,878.413433,112.984565,-100.589235,0.074789,213.573800,371,51,930.931062,77.851557,-120.902455,-0.323160,198.754012,358,53,992.588266,56.950792,-74.566551,-0.080687,131.517343,387,50,670.855673,99.224356,-111.919841,-0.326139,211.144197,388,49,1089.407499,53.483508,-56.776750,-0.234616,110.260258,372,94,330.638308,53.785173,-57.815131,0.048245,111.600305,392,91,383.708176,68.596562,-74.952326,-0.042106,143.548888,381,92,436.867259,47.294650,-48.122527,0.041381,95.417177,370,93,287.516838,56.189380,-63.127734,0.011347,119.317114,366,89,337.062040,30.063192,-32.412335,-0.130387,62.475527,374,132,109.142970,27.506246,-30.002586,-0.001021,57.508832,374,133,104.990678,51.908928,-47.249888,0.031333,99.158816,376,134,265.930837,26.421219,-25.243768,-0.006294,51.664987,367,135,106.032420,33.363295,-33.797948,-0.011553,67.161243,368,146,139.291992,right-hand
228.344228,-201.351532,1.114421,429.695760,370,48,2400.518748,65.815500,-59.764592,0.190172,125.580092,364,61,530.145630,125.935674,-111.454766,-0.046012,237.390440,384,55,984.039058,78.548236,-78.500942,0.032650,157.049178,375,56,856.217865,100.899755,-115.110158,-0.133113,216.009913,363,64,867.788016,101.557096,-58.647318,0.635266,160.204415,387,86,269.158344,71.931222,-73.254880,0.048149,145.186102,375,98,691.162784,63.917610,-68.672394,-0.018532,132.590005,382,95,498.754180,106.978359,-91.363129,0.028502,198.341488,365,99,604.832183,73.590880,-79.482570,0.120219,153.073450,390,92,544.696547,95.398780,-75.035063,0.229460,170.433843,376,147,225.141268,79.486691,-90.664522,-0.067391,170.151214,368,149,568.219493,61.283962,-57.670369,-0.030521,118.954331,385,153,448.495647,70.776414,-71.009978,-0.016420,141.786392,374,150,507.686090,65.695982,-66.813492,0.142132,132.509473,379,153,485.891331,52.631955,-60.648961,-0.306772,113.280916,379,51,370.551877,53.586636,-50.144405,-0.250234,103.731041,374,55,396.266465,46.357954,-50.674673,-0.007415,97.032627,389,60,277.478591,50.354953,-55.064926,-0.003742,105.419879,368,51,374.171705,76.378102,-52.634648,0.117273,129.012749,377,57,481.085416,38.143282,-34.135152,-0.070438,72.278433,367,96,205.428648,39.296591,-41.116883,-0.110467,80.413474,370,89,188.051628,54.383113,-50.616314,0.104191,104.999427,389,98,269.663449,33.471343,-28.526562,0.016703,61.997905,376,95,139.995082,49.075747,-42.342238,0.018955,91.417985,371,90,221.264511,38.679807,-38.486029,0.051169,77.165836,372,149,165.702000,35.551094,-35.346599,-0.041771,70.897693,372,149,134.961312,36.327732,-39.271814,0.046907,75.599547,377,144,152.133595,27.998238,-27.958690,0.032520,55.956929,377,148,97.393163,40.234982,-39.206647,0.049078,79.441629,378,147,200.294336,62.589088,-62.695831,-0.226788,125.284919,394,54,426.783918,54.043469,-62.314936,0.300151,116.358405,374,58,413.762709,55.925639,-61.145428,0.104422,117.071067,386,55,409.975609,56.065002,-49.035856,0.342642,105.100857,369,56,325.255366,42.947520,-50.159968,0.373198,93.107488,382,54,254.892581,39.072297,-43.255402,-0.035312,82.327700,381,91,205.426188,40.700468,-45.454391,0.003765,86.154859,381,93,233.972723,42.999748,-48.321419,-0.027604,91.321166,366,93,288.364362,40.268202,-42.327309,0.207623,82.595510,381,99,267.421618,39.113768,-38.699521,0.025711,77.813290,393,97,196.301622,34.832241,-33.824835,-0.006948,68.657076,377,153,112.510775,50.063674,-48.306463,0.032943,98.370138,378,148,194.244417,38.973498,-37.047679,0.013108,76.021177,375,151,199.419800,39.500362,-37.058365,0.014481,76.558727,376,138,163.833828,32.517166,-32.811743,0.026924,65.328909,377,144,142.083308,28.850478,-31.700085,0.001735,60.550563,390,53,117.755019,64.525474,-79.330845,-0.039879,143.856319,371,59,393.952039,51.327188,-76.440824,0.242988,127.768012,373,58,451.950738,43.088021,-44.430253,0.121372,87.518275,378,58,317.829301,54.387443,-50.231130,0.061343,104.618573,386,53,372.387012,27.955195,-31.006353,0.004752,58.961547,385,93,112.230808,41.873703,-60.414262,-0.035756,102.287965,357,87,178.375784,40.031622,-41.339903,0.048672,81.371525,382,100,204.799954,46.087402,-43.519846,0.173976,89.607248,379,98,200.396537,48.035466,-41.906805,0.026649,89.942271,364,93,218.769774,25.633204,-26.260741,-0.025474,51.893945,371,139,67.803570,19.210407,-22.030557,-0.023150,41.240964,371,142,48.942890,38.026045,-38.989880,0.001613,77.015924,371,144,179.113136,28.003195,-27.523246,0.062461,55.526441,375,151,101.252663,30.291091,-32.219042,0.012496,62.510133,376,146,144.484896,77.077317,-86.944483,0.352105,164.021800,356,50,981.563358,84.521308,-89.174787,-0.422900,173.696095,357,56,1019.348652,80.024530,-95.880003,-0.086384,175.904534,391,57,990.054711,115.370523,-105.851471,-0.615576,221.221995,362,47,1016.210940,104.350052,-73.449236,0.511118,177.799287,383,57,842.857892,64.513985,-51.741025,0.068134,116.255011,385,91,330.850762,64.970093,-65.694085,-0.321526,130.664178,369,88,481.736843,87.496261,-77.203792,-0.029119,164.700053,387,97,641.015695,73.890023,-85.816546,-0.356988,159.706569,367,94,406.583812,60.094120,-58.157425,0.235860,118.251545,374,94,402.612446,41.917957,-43.854787,0.013576,85.772744,380,142,159.310946,30.577729,-30.697254,-0.000571,61.274983,378,135,117.815283,51.096696,-53.900189,-0.090807,104.996885,375,138,309.032222,41.403122,-48.532652,-0.152090,89.935774,378,141,216.772830,46.261237,-45.732016,0.071302,91.993253,378,150,233.493434,null
57.022929,-55.782572,0.073838,112.805501,388,51,424.398711,71.208164,-84.512062,-0.201452,155.720226,368,62,748.375433,93.525360,-121.085115,0.343451,214.610475,384,52,863.056329,91.608285,-96.582428,-0.155813,188.190713,386,60,1000.362779,78.115644,-97.631142,-0.171474,175.746786,373,48,705.991470,43.522594,-43.495100,0.056211,87.017694,371,100,229.655110,73.571817,-75.355851,0.032033,148.927668,386,94,588.168323,99.376992,-112.212257,0.083349,211.589250,384,107,947.657017,112.668788,-108.914225,-0.048805,221.583013,365,100,919.900466,63.943113,-70.803484,0.057207,134.746597,380,96,565.089966,48.462391,-47.378735,-0.027496,95.841127,373,142,192.664911,55.866458,-58.426075,0.030694,114.292533,376,153,435.654675,100.796377,-101.869383,0.035330,202.665760,379,136,765.608355,65.205682,-57.309051,-0.088437,122.514733,382,138,479.542540,71.265468,-69.215602,0.123564,140.481070,375,150,511.224075,65.624704,-56.484149,-0.250781,122.108852,384,46,441.883370,50.848839,-93.867392,0.409013,144.716231,383,57,379.893800,53.913758,-58.330936,-0.288067,112.244695,367,54,323.327572,51.808462,-61.020598,-0.338906,112.829060,411,52,440.729564,55.890121,-58.367363,0.041252,114.257484,367,56,451.794602,43.793957,-37.053636,0.030711,80.847593,358,95,191.615763,42.843891,-45.580053,0.013784,88.423945,366,94,201.496829,43.090034,-40.803797,-0.042201,83.893831,382,98,189.627900,36.260704,-39.967196,-0.194022,76.227900,384,93,212.699514,36.249344,-41.095691,0.025306,77.345035,379,87,207.530075,32.230894,-30.257206,-0.023104,62.488100,375,142,131.449812,38.835808,-36.150162,0.002947,74.985969,378,143,161.268988,31.337552,-34.279385,0.032804,65.616937,380,151,147.657499,31.590123,-31.640808,-0.068263,63.230930,376,142,123.808141,37.299166,-35.999717,-0.013354,73.298883,364,141,163.179509,71.293617,-69.049670,-0.177976,140.343287,379,58,668.427953,78.764994,-76.873396,0.247809,155.638390,390,56,636.010829,58.952495,-49.197178,-0.133617,108.149673,359,53,329.007808,45.155189,-41.421241,-0.186534,86.576430,391,50,314.210458,89.247723,-93.666758,-0.235100,182.914482,384,51,814.324706,49.128502,-55.002017,0.007472,104.130518,363,92,266.019571,79.559483,-74.594182,0.062401,154.153664,385,94,453.776735,44.976188,-43.267729,-0.058717,88.243916,369,104,249.976965,57.400604,-57.263725,-0.038635,114.664329,385,102,292.608398,73.661299,-78.920303,0.028272,152.581603,377,99,398.779180,33.306026,-33.386068,-0.007230,66.692093,381,149,157.940946,36.317455,-34.150676,-0.018888,70.468131,375,145,184.877752,45.897481,-42.600310,-0.016086,88.497791,372,144,231.956781,34.633826,-35.813146,-0.065816,70.446972,374,142,161.174473,46.532055,-46.378480,-0.051574,92.910536,377,148,224.293997,32.652089,-35.129874,0.060412,67.781962,380,54,171.190144,65.639593,-63.519620,-0.032658,129.159213,360,60,367.234747,48.412731,-45.058505,-0.112342,93.471235,361,59,251.452482,36.858026,-39.637838,-0.009714,76.495865,371,57,236.217322,54.400128,-45.566817,0.102649,99.966945,372,61,404.513891,35.504237,-35.698493,-0.016209,71.202729,376,96,116.873819,43.661806,-46.337788,-0.068351,89.999594,374,99,274.227080,38.204392,-39.968625,-0.059974,78.173017,384,97,189.946781,40.691221,-41.371844,0.027948,82.063065,388,92,157.833392,54.732839,-57.479468,0.051627,112.212307,369,94,317.715288,27.161290,-25.039243,0.040126,52.200533,374,146,91.423253,28.234055,-28.003878,0.000515,56.237933,381,142,101.708012,31.287879,-28.619287,-0.033729,59.907166,375,147,92.820041,39.378776,-38.395176,0.008991,77.773952,378,151,116.591964,32.501129,-32.312204,0.004846,64.813333,381,140,110.734897,106.288743,-93.741355,-0.218891,200.030098,395,44,1165.933404,129.806880,-126.431032,0.566127,256.237912,364,55,1849.689255,85.554163,-97.970947,0.200081,183.525110,384,58,978.134398,101.156150,-100.274919,1.029364,201.431069,387,48,1278.176697,108.638496,-110.698682,0.296533,219.337179,367,55,933.631051,75.112630,-72.771818,-0.116068,147.884448,379,104,556.055326,60.548078,-87.874759,0.252788,148.422837,391,83,462.426180,63.654044,-69.031301,-0.023982,132.685344,378,94,474.737244,54.650208,-50.452132,0.320636,105.102340,402,91,387.149698,53.820639,-53.627627,0.065556,107.448265,373,97,346.292935,44.532517,-42.938794,0.043414,87.471311,361,127,191.872159,33.855257,-33.925692,0.040167,67.780949,380,133,152.330234,55.751324,-58.742138,-0.051817,114.493462,377,138,301.506335,39.037306,-37.739793,0.121480,76.777099,380,147,156.843480,45.713233,-42.863386,-0.033430,88.576618,378,141,204.422272,tongue
82.788827,-104.216903,0.078004,187.005729,384,50,780.102568,73.708355,-90.817682,-0.072446,164.526037,367,57,699.667155,103.599728,-107.138481,0.066354,210.738208,371,54,1124.150075,121.590997,-94.619631,0.304406,216.210628,365,56,1011.410812,74.386168,-87.680002,0.469858,162.066170,389,57,1065.869818,43.346621,-57.036197,-0.016593,100.382818,367,91,217.620320,73.182645,-69.465157,-0.088800,142.647802,383,93,478.209306,100.027993,-101.420383,-0.064739,201.448376,358,98,864.641239,79.455548,-62.493479,-0.045125,141.949027,374,100,554.761412,70.603331,-73.366147,0.029865,143.969478,376,91,636.408329,41.509081,-42.662694,0.021910,84.171776,378,148,177.677353,54.375430,-59.395115,0.025910,113.770546,377,147,486.009984,61.001210,-67.488558,-0.061340,128.489767,374,137,442.798904,58.437367,-57.896190,-0.089082,116.333557,371,140,417.954659,48.484501,-53.406676,0.000250,101.891178,366,143,308.266032,63.464732,-75.840129,-0.077773,139.304861,355,44,398.222775,112.335159,-59.750738,0.090792,172.085897,353,54,513.997541,61.691662,-78.394238,-0.122088,140.085900,390,48,455.403593,49.750508,-44.898874,0.227765,94.649382,374,53,347.887746,104.637690,-86.549802,-0.068923,191.187492,377,52,645.007078,51.297418,-48.774118,-0.083300,100.071535,352,94,135.115903,57.580128,-63.784775,0.098269,121.364902,376,91,240.027607,37.335870,-39.421468,-0.112171,76.757338,385,88,165.603586,34.283956,-33.461556,0.088852,67.745512,384,94,176.971859,54.382018,-49.841253,-0.057375,104.223271,383,89,251.971514,21.828638,-21.944976,-0.041084,43.773614,384,150,86.409031,43.368227,-40.978702,0.010542,84.346929,373,150,180.888208,44.248066,-46.346013,-0.051776,90.594079,373,152,115.986206,30.762471,-31.859002,0.002069,62.621473,376,149,115.742164,36.710344,-35.519931,-0.009172,72.230274,375,146,154.148551,69.533927,-68.863668,0.064731,138.397594,354,55,475.811643,55.862953,-56.970058,0.312660,112.833012,383,57,421.028710,58.102781,-47.550133,-0.054013,105.652914,372,64,341.537481,48.743302,-56.940592,-0.063115,105.683894,383,62,361.850564,70.013218,-75.160773,0.317471,145.173991,393,54,490.553253,48.332696,-40.157349,0.051367,88.490045,376,98,289.810721,41.641539,-40.790324,0.065237,82.431863,389,95,218.392820,49.698316,-45.256600,0.086928,94.954915,375,92,230.656108,42.559595,-43.704914,0.093558,86.264509,385,100,223.265635,50.479156,-43.267008,0.173620,93.746163,381,98,279.695088,33.493806,-32.952355,-0.031991,66.446161,372,146,134.651599,38.825735,-39.453133,0.031808,78.278868,373,144,139.236199,31.768901,-29.758029,0.021172,61.526930,381,150,154.123566,37.758148,-36.593015,0.019799,74.351163,379,148,164.250115,35.239690,-32.290476,0.041198,67.530166,375,145,123.407434,31.518239,-38.240026,0.009150,69.758265,361,59,185.347245,80.394578,-74.005683,-0.263091,154.400261,364,57,430.469785,53.454238,-55.251440,0.396118,108.705678,401,48,266.214649,59.020828,-44.740501,0.101336,103.761329,380,52,347.387283,68.435218,-57.366772,0.200375,125.801990,408,56,398.694369,24.230604,-25.829704,-0.011767,50.060308,379,92,93.949375,51.565840,-54.905578,-0.021925,106.471417,374,94,177.600358,41.038255,-44.670883,0.089794,85.709137,378,93,144.755539,41.378406,-48.625748,0.068964,90.004154,390,97,187.032738,42.981821,-35.488518,0.132415,78.470339,373,94,209.371247,24.607614,-23.405602,0.005815,48.013216,367,144,74.605211,26.425213,-24.308441,0.048131,50.733654,374,148,77.464972,25.416592,-26.551645,0.033068,51.968236,376,150,98.396984,44.654576,-44.080792,0.005331,88.735368,384,146,234.430285,31.996811,-34.725612,-0.016259,66.722423,376,142,141.955069,109.118859,-122.147292,-0.184458,231.266151,384,49,1886.761678,135.499691,-147.352747,0.140662,282.852437,363,56,1691.103170,99.931752,-86.708767,0.508718,186.640520,374,55,1263.323557,94.600378,-88.189828,-0.078006,182.790206,382,56,1121.524801,108.301064,-134.589050,-0.111188,242.890114,374,59,1293.603236,47.398340,-68.207429,-0.137020,115.605768,402,88,386.156334,70.586573,-74.103869,0.278809,144.690442,388,74,447.466535,86.701242,-66.168260,0.053604,152.869502,396,94,595.549735,55.193042,-56.141990,-0.116584,111.335032,371,90,379.023546,53.845028,-59.291419,0.025699,113.136448,375,83,407.136281,28.445998,-31.773956,0.028505,60.219955,369,138,132.913277,43.645064,-45.163852,0.110348,88.808916,388,143,156.607529,54.372084,-55.974525,-0.085823,110.346609,365,147,302.292525,33.642779,-32.947079,-0.051523,66.589858,372,142,145.438083,43.872708,-44.963713,-0.012011,88.836421,368,145,197.641595,null
53.841658,-56.103610,0.104034,109.945267,373,53,425.144112,73.607601,-76.913829,-0.103512,150.521431,380,61,635.446300,70.047548,-94.068211,-0.167938,164.115759,378,53,705.869150,81.285151,-83.261711,0.524347,164.546861,378,52,830.772068,54.296698,-69.805931,0.324371,124.102630,409,58,529.209361,55.064669,-61.695761,0.017248,116.760430,385,96,274.148216,76.024251,-77.445083,-0.032586,153.469334,380,97,578.978504,52.646677,-56.457035,-0.020099,109.103712,380,94,350.932850,60.011060,-62.700358,0.189505,122.711418,388,94,420.395717,69.649219,-63.853787,-0.011995,133.503006,359,99,522.495959,32.061502,-32.806256,-0.020127,64.867757,378,144,111.310408,54.656295,-61.099750,0.025942,115.756045,367,148,397.073611,48.193415,-40.951393,0.000670,89.144808,382,153,204.779023,51.145314,-53.556418,0.023287,104.701732,386,138,313.458635,47.853615,-47.497324,-0.032246,95.350939,376,145,305.345186,45.963614,-57.531849,0.058346,103.495463,376,55,303.045455,44.030548,-40.181424,-0.053106,84.211971,396,49,323.952552,42.130059,-41.940864,-0.245897,84.070923,360,55,262.101334,58.191485,-51.843215,0.226774,110.034700,385,52,316.270383,51.000788,-42.852470,0.224604,93.853258,371,57,277.635743,37.026359,-41.918922,0.004967,78.945281,378,95,196.550563,39.008466,-37.559409,-0.028521,76.567875,369,96,162.361879,45.289796,-40.197163,-0.028043,85.486959,374,90,167.147905,43.896515,-38.850772,-0.010589,82.747288,375,97,193.564199,35.111618,-40.408666,0.070322,75.520284,379,101,163.979328,34.843081,-32.116295,-0.011827,66.959376,379,148,120.329214,34.727591,-34.225422,-0.014655,68.953013,367,148,140.312814,33.097472,-31.778753,0.004035,64.876225,377,149,112.407216,30.138273,-28.792273,-0.014677,58.930546,378,146,128.314446,28.112247,-30.526718,0.026632,58.638965,376,141,107.833869,40.589453,-47.509602,0.108976,88.099055,379,46,291.470988,54.531172,-51.469592,0.098839,106.000764,376,54,301.869118,42.717014,-53.251163,-0.201724,95.968177,372,51,229.832583,51.401867,-39.009818,0.280247,90.411685,397,53,309.523599,36.475039,-37.088767,-0.038310,73.563806,366,60,249.865801,30.485806,-30.915869,-0.058993,61.401676,372,88,132.990431,37.462796,-40.406731,0.100032,77.869526,377,97,151.169088,41.649194,-38.317901,-0.054187,79.967096,369,98,176.085019,48.599653,-53.303889,0.084168,101.903543,377,100,205.710694,51.246219,-44.763753,0.022506,96.009972,372,96,205.316622,23.624688,-24.655529,-0.035800,48.280217,372,146,78.616128,33.886027,-37.087628,-0.003766,70.973656,367,150,106.159806,40.376871,-38.106289,0.002161,78.483160,382,148,141.905343,44.031166,-44.348442,0.051008,88.379608,377,142,129.491348,31.187580,-32.267849,0.021355,63.455429,373,150,114.866908,34.048363,-34.467757,0.127541,68.516120,376,53,133.925705,41.942631,-30.962797,-0.342223,72.905428,362,56,212.481545,46.093287,-49.428866,0.326144,95.522153,364,56,334.707660,42.166666,-37.499157,-0.123015,79.665823,368,60,238.037584,41.038916,-41.418290,-0.287665,82.457206,359,58,245.991086,39.347855,-30.338597,0.016437,69.686452,373,92,83.679844,36.866293,-36.829318,-0.123266,73.695611,373,97,164.131246,42.040613,-35.290819,0.111106,77.331432,363,96,190.696231,39.407975,-34.957929,-0.059969,74.365903,372,99,141.462888,46.020177,-44.301860,-0.117362,90.322036,387,100,233.853668,39.809582,-36.494791,-0.001341,76.304373,378,152,77.639282,20.868250,-22.227814,-0.034601,43.096064,369,144,57.871756,27.301381,-27.037203,0.076948,54.338584,386,150,103.005761,30.742871,-29.491252,-0.053812,60.234123,374,154,97.784429,34.574171,-34.760389,-0.057446,69.334559,376,135,122.849323,84.232884,-71.788858,-0.219389,156.021742,363,42,717.945243,82.254758,-72.007954,-0.426523,154.262711,329,50,797.987590,90.634083,-102.563307,0.436015,193.197389,386,52,1064.866631,91.770318,-92.211962,-0.057872,183.982280,359,43,913.641381,90.393789,-92.631970,0.026411,183.025759,383,53,1081.436108,63.893522,-56.358161,-0.071539,120.251683,371,94,354.081970,63.110665,-60.997480,-0.154515,124.108145,367,94,336.065214,75.863098,-81.258944,0.008001,157.122042,384,95,681.303162,53.183532,-43.817797,-0.010502,97.001330,375,92,228.574003,54.924840,-61.731308,0.020130,116.656148,378,85,378.051370,30.350357,-28.520665,-0.034563,58.871022,367,134,100.885528,33.433474,-35.033027,-0.032435,68.466501,370,138,90.522255,43.099125,-42.520333,-0.001722,85.619458,370,141,230.701050,30.842043,-32.605273,-0.006199,63.447316,373,139,100.339892,40.885770,-42.241833,0.042246,83.127604,375,145,135.127935,left-hand
67.548534,-72.254841,0.005347,139.803374,384,50,611.704126,74.869087,-88.301899,0.191061,163.170986,414,55,904.578623,104.021451,-87.004783,0.388596,191.026235,385,60,1082.942747,123.585077,-94.837977,-0.319027,218.423054,368,54,1166.405320,69.550310,-85.095082,0.348990,154.645393,370,50,847.329093,40.147437,-40.086941,0.044601,80.234378,382,95,213.587681,99.216801,-88.607157,0.072787,187.823958,371,99,688.009968,76.225170,-94.429875,0.280100,170.655045,384,96,795.225206,84.833813,-73.302289,-0.230960,158.136102,362,98,544.123541,50.300089,-48.916814,0.144268,99.216903,377,96,363.001090,37.578169,-38.346365,-0.023876,75.924534,378,147,115.745961,70.475653,-73.334980,-0.013618,143.810633,380,142,503.685898,77.586628,-85.936612,0.097492,163.523241,370,140,592.338739,75.557937,-77.015159,-0.014913,152.573096,376,143,432.769677,63.007780,-58.508304,0.068412,121.516084,378,154,393.382231,58.670782,-57.329750,0.051055,116.000532,391,56,291.867481,43.716221,-37.335326,-0.004861,81.051547,365,51,276.577636,52.466586,-48.492639,0.016530,100.959225,380,63,236.153337,44.475625,-44.253406,-0.093283,88.729031,377,60,297.032840,43.600497,-54.470596,-0.289587,98.071093,390,51,321.894045,39.370575,-44.299146,-0.033528,83.669721,363,97,170.383590,43.945009,-36.691054,0.001804,80.636062,376,101,197.564253,32.872078,-33.342431,0.033631,66.214509,382,98,154.142332,39.832687,-44.755076,0.032009,84.587763,380,95,152.054286,47.409423,-35.860055,-0.031437,83.269478,382,93,167.788529,26.116001,-25.727586,0.002408,51.843586,374,151,100.916690,33.916135,-30.709533,-0.011735,64.625668,369,140,134.000660,39.594317,-36.126785,0.018842,75.721101,383,148,105.664512,36.103513,-37.100537,-0.010866,73.204050,370,148,113.159420,41.571916,-43.030236,-0.032973,84.602152,373,146,151.692480,46.891419,-61.903740,-0.348355,108.795159,373,52,346.638834,64.274382,-72.595935,0.190347,136.870316,383,61,466.399956,50.776463,-54.586547,-0.141653,105.363009,373,57,352.220802,43.462440,-66.664987,0.051282,110.127427,408,56,371.040844,52.141476,-41.747674,0.297681,93.889150,376,53,314.045207,39.581540,-41.945083,-0.153630,81.526622,369,105,195.287641,58.788008,-46.932709,0.062731,105.720717,362,88,269.981415,37.930337,-36.252457,-0.065010,74.182793,367,91,187.847360,54.553797,-51.654355,-0.023299,106.208152,365,94,279.033030,45.840904,-40.625226,0.044671,86.466130,375,95,234.645137,29.474315,-30.203764,-0.044807,59.678079,369,139,125.770491,40.186723,-41.188708,0.062776,81.375431,370,138,151.769042,52.391800,-50.156735,-0.013197,102.548535,380,147,240.292740,42.205006,-38.537807,-0.021268,80.742813,367,146,164.236892,39.252215,-41.728979,0.028195,80.981194,371,132,131.419583,33.748503,-29.069775,0.054208,62.818278,369,57,125.984225,72.148737,-71.047107,0.004410,143.195844,369,62,459.098920,43.458084,-47.805320,-0.020574,91.263404,384,59,298.396670,38.941630,-42.525977,0.067685,81.467608,382,56,232.313167,52.984529,-57.434267,0.003558,110.418797,391,58,276.436811,22.943951,-19.979407,0.014021,42.923358,383,91,88.647003,37.665368,-48.070633,-0.081954,85.736001,382,86,202.127130,42.637320,-44.102573,-0.030143,86.739893,374,92,159.043472,44.959173,-42.798650,0.054974,87.757823,384,97,177.352132,60.800077,-60.166086,-0.024761,120.966163,372,96,265.089786,25.520154,-24.566635,0.008399,50.086789,370,148,64.269610,26.751112,-29.195343,-0.022723,55.946455,386,138,74.918871,44.466241,-39.798456,-0.035563,84.264697,367,143,126.162456,30.086055,-30.004981,0.002082,60.091035,375,147,105.225283,31.539159,-31.003353,-0.028952,62.542512,367,147,107.201826,64.930421,-69.769232,-0.275771,134.699653,369,56,632.208746,51.638782,-58.766947,0.097551,110.405729,367,61,500.998587,72.633073,-96.745301,0.023045,169.378374,357,60,830.295742,91.269587,-76.244675,-0.083163,167.514262,380,54,880.406322,90.891837,-79.155223,-0.399032,170.047060,375,54,822.928917,59.874063,-71.346746,-0.149045,131.220809,363,97,344.545671,77.828984,-77.192662,-0.043209,155.021645,377,89,305.546350,137.620857,-121.730560,0.075834,259.351417,380,93,806.096810,48.439789,-48.460025,-0.054124,96.899814,359,92,317.860625,66.091292,-60.296093,-0.084498,126.387385,366,90,458.220674,42.001678,-37.917002,-0.069327,79.918680,368,132,139.960586,45.165780,-44.200530,0.009597,89.366310,372,140,148.925433,49.400849,-55.597398,0.045573,104.998248,377,136,244.000677,45.124309,-41.861273,-0.027733,86.985582,379,137,152.344183,52.507621,-46.743797,-0.006681,99.251418,377,135,170.853397,null
79.179867,-66.811679,0.095161,145.991546,369,51,535.033068,59.616147,-65.638543,-0.111597,125.254690,391,56,500.062138,91.120158,-88.358088,0.091592,179.478245,392,63,852.519512,71.501939,-55.210437,0.334819,126.712377,389,50,601.685791,71.696354,-70.859577,0.104178,142.555931,376,67,685.234395,39.348904,-48.082201,0.009299,87.431105,382,95,225.331760,79.618940,-78.104822,0.028451,157.723762,387,99,513.324073,80.930857,-64.913988,0.026456,145.844846,376,93,503.690777,61.435770,-72.553088,0.170078,133.988858,372,99,492.247948,64.844517,-60.459901,0.017529,125.304419,364,99,517.536739,33.150262,-32.654716,0.025034,65.804978,374,149,140.130942,61.251648,-62.743185,0.006043,123.994833,379,153,422.748700,39.824459,-41.079403,-0.030288,80.903862,374,145,202.320159,55.959615,-54.774941,-0.005161,110.734556,379,146,389.735868,60.454457,-57.007109,0.018073,117.461566,373,156,352.705205,43.513849,-44.457356,-0.006192,87.971204,373,50,272.494697,57.456223,-43.421300,-0.042929,100.877523,349,58,265.461076,57.239678,-50.636048,-0.083717,107.875726,369,63,351.525946,54.884753,-60.981007,-0.085895,115.865760,385,50,538.480911,49.852657,-41.205370,-0.104504,91.058026,369,58,334.726770,32.242277,-30.043662,-0.041546,62.285939,378,92,108.380380,39.746193,-33.802675,-0.050359,73.548868,369,93,151.878625,45.254787,-54.860432,-0.094407,100.115219,375,99,261.049150,43.018650,-43.353413,-0.100218,86.372063,351,86,204.367680,45.656256,-49.040777,0.018234,94.697033,389,94,220.292314,29.210734,-28.407021,-0.044046,57.617755,373,148,99.254742,45.070293,-42.816576,-0.016646,87.886869,377,151,150.243713,33.596116,-34.883468,-0.013574,68.479583,373,148,129.361157,31.649644,-30.721989,-0.052213,62.371632,374,145,112.437694,31.980958,-31.694181,0.017123,63.675140,374,150,164.708423,40.039064,-49.853796,0.280360,89.892860,395,57,322.419850,44.519751,-44.625913,0.080184,89.145664,376,56,321.562073,45.377143,-40.510658,-0.179333,85.887801,383,58,252.064487,44.914526,-55.334645,0.067808,100.249171,354,53,312.433550,47.638982,-41.456124,0.170711,89.095106,398,60,303.581959,40.674661,-44.042083,0.092703,84.716744,382,93,179.762410,41.425249,-44.221528,-0.001477,85.646777,366,86,162.555604,33.616446,-31.880171,-0.084763,65.496617,383,89,143.758604,42.507406,-38.308753,0.040791,80.816159,381,96,186.173550,42.009612,-50.239738,0.046651,92.249350,389,95,246.102943,32.506079,-31.595121,0.015084,64.101200,372,139,119.190393,36.675142,-34.180183,-0.022841,70.855325,379,148,113.322803,29.362127,-29.603861,-0.012472,58.965988,374,143,104.773479,34.688694,-33.777094,0.043184,68.465788,380,144,108.294437,32.288844,-30.277181,0.061812,62.566025,371,144,116.778386,332.211656,-516.251365,-0.099116,848.463021,364,62,3997.790457,54.242474,-55.258050,0.197491,109.500524,387,61,416.109764,39.447340,-45.868656,0.172622,85.315996,387,63,291.680411,46.561046,-46.830633,-0.217800,93.391680,375,64,304.294152,58.011687,-59.305021,-0.057263,117.316708,390,60,446.706457,279.736506,-293.516544,0.497582,573.253049,380,90,1221.480440,43.922213,-41.696209,0.013405,85.618422,389,91,228.734735,41.005819,-41.803325,0.039693,82.809143,371,95,211.347237,47.263403,-44.726691,-0.052299,91.990094,365,98,243.932818,65.967819,-68.339961,0.049870,134.307780,374,97,433.747482,162.461004,-175.776250,0.127764,338.237254,376,150,374.447600,35.921865,-37.667089,-0.036610,73.588953,378,138,114.357773,36.979920,-37.752913,-0.008813,74.732833,370,146,153.587690,52.963454,-53.178643,0.019946,106.142097,372,150,373.438363,32.272505,-34.116005,0.013634,66.388510,371,145,148.021601,81.516653,-76.006387,0.342828,157.523040,390,56,1099.926818,76.390412,-72.399675,0.236374,148.790087,397,55,831.080761,89.453425,-63.735269,0.292588,153.188694,373,56,913.531458,79.343192,-63.753215,-0.143394,143.096407,369,47,910.355321,102.929991,-86.356469,-0.038674,189.286460,392,55,969.482008,88.040071,-76.047101,-0.112537,164.087171,378,86,478.148843,70.723754,-73.560715,0.008261,144.284469,386,97,589.009144,69.519330,-60.234974,0.147762,129.754304,379,96,564.706980,58.324026,-53.471615,0.057976,111.795641,357,84,281.930538,57.108815,-61.285808,-0.009139,118.394623,384,91,390.049809,38.759155,-37.564352,-0.034655,76.323506,370,139,120.794403,38.723509,-38.438926,0.004576,77.162435,383,131,128.325071,37.492880,-39.574249,0.085127,77.067129,377,137,169.942459,43.243972,-43.144613,0.044501,86.388584,379,138,121.302632,34.584235,-32.304523,-0.030412,66.888758,378,142,156.111557,foot
72.138402,-73.778458,-0.203716,145.916859,354,50,680.540583,74.108616,-56.912348,0.113870,131.020964,356,56,656.598262,141.672282,-114.853353,0.540617,256.525635,366,52,981.639851,77.457242,-77.687212,-0.031211,155.144453,399,53,656.957374,78.692844,-77.727320,-0.051764,156.420164,375,57,673.673151,38.033892,-39.964596,-0.020166,77.998488,381,93,221.706678,75.076265,-87.225337,0.168839,162.301602,382,104,676.784768,72.794974,-89.590175,0.199913,162.385149,383,95,579.228971,62.779411,-64.248117,-0.039058,127.027528,362,90,452.639219,52.001313,-51.468169,0.038986,103.469481,367,95,383.399855,42.941607,-44.174468,-0.017449,87.116075,382,143,173.827937,59.718654,-60.136263,0.094605,119.854917,372,148,482.781318,70.371359,-69.204240,-0.019406,139.575599,376,150,361.626306,55.501943,-53.237061,-0.096607,108.739004,377,143,298.406486,60.912314,-56.903345,0.020341,117.815659,382,153,322.154286,52.968304,-48.343545,-0.019314,101.311850,369,54,293.254862,53.855745,-53.692544,0.075956,107.548289,378,57,307.244045,38.898373,-51.491104,0.022101,90.389477,390,56,258.501959,81.178943,-66.849108,0.110085,148.028051,396,50,413.938298,45.166305,-48.428300,0.231356,93.594605,385,57,282.870963,40.263722,-36.303097,0.063521,76.566819,381,95,166.513418,40.987979,-38.245716,0.045378,79.233695,374,97,179.321348,37.806474,-41.576342,0.115433,79.382816,373,92,225.546887,34.336302,-34.114189,-0.044082,68.450491,372,93,152.487747,45.084576,-36.541989,0.098399,81.626565,377,91,208.079120,36.502889,-36.057832,-0.026064,72.560721,370,153,136.112638,31.512566,-30.846420,0.018229,62.358985,379,151,128.357782,44.088303,-43.269210,0.073582,87.357514,376,147,173.026014,32.443103,-32.855552,-0.008269,65.298654,380,139,116.318632,42.811407,-44.455903,0.049383,87.267310,382,145,195.492350,56.861515,-60.280567,-0.169929,117.142082,346,49,509.877396,53.579175,-58.651837,-0.147132,112.231011,360,50,360.910185,60.204654,-56.116919,-0.168582,116.321573,361,50,309.168464,58.845520,-57.113361,-0.179712,115.958881,376,58,377.498497,55.791765,-53.358330,0.039858,109.150095,395,56,430.941290,38.104146,-42.743631,-0.044269,80.847777,378,95,181.771142,32.869405,-33.301018,-0.022044,66.170423,369,91,160.914886,49.762142,-57.271446,-0.025500,107.033588,362,96,183.499757,47.585850,-50.508308,-0.163157,98.094158,371,93,254.916159,51.713738,-46.948375,-0.153084,98.662113,377,98,228.258520,29.104306,-27.966354,-0.042632,57.070660,365,147,124.001390,32.388903,-31.475754,-0.014914,63.864657,369,147,148.965757,35.950023,-39.669157,0.077541,75.619180,369,142,123.521198,41.360738,-40.600852,-0.007082,81.961589,377,142,130.342781,34.668183,-33.241389,-0.029686,67.909572,368,140,130.668686,38.362004,-41.824084,-0.035123,80.186088,374,58,156.336671,81.300437,-75.582348,-0.107326,156.882785,377,61,890.034563,46.217124,-52.084624,-0.015391,98.301748,385,61,280.312924,50.463534,-46.480824,0.081140,96.944358,381,56,317.493771,62.724938,-60.430831,0.183201,123.155769,392,64,320.573191,27.151732,-25.888240,-0.076779,53.039972,384,95,111.145672,56.177350,-58.675130,-0.078244,114.852479,404,83,317.045173,39.117694,-40.494172,-0.047326,79.611866,366,84,173.113735,51.384282,-48.191953,0.024355,99.576235,390,102,338.201907,70.656362,-76.946265,0.163068,147.602626,385,97,329.874175,23.057191,-23.325537,-0.035272,46.382727,366,145,68.262980,32.365893,-32.404938,0.022803,64.770831,376,133,101.391002,34.934282,-37.114251,0.000349,72.048532,379,153,151.184911,61.937614,-65.709738,0.047625,127.647353,375,140,410.171959,33.032376,-37.567046,0.039933,70.599422,373,140,145.202721,91.342896,-91.936582,0.033435,183.279478,395,47,1175.926848,90.864165,-96.660662,-0.355830,187.524827,373,54,1281.608625,71.244619,-90.746473,0.136436,161.991092,388,59,949.511043,174.339119,-143.221010,0.088236,317.560129,369,52,1929.563980,98.625576,-106.684326,-0.345120,205.309902,386,58,1542.630498,101.644353,-92.831169,0.032315,194.475521,376,96,547.407193,61.450613,-66.204928,-0.168754,127.655541,387,86,420.471087,74.115001,-75.500438,-0.033430,149.615439,376,95,678.054736,71.289945,-56.994849,0.062178,128.284794,369,87,393.180094,88.870580,-78.969311,-0.145661,167.839891,379,97,733.200223,46.242690,-49.924501,0.038354,96.167191,365,131,130.321627,30.478209,-29.876997,0.019362,60.355206,378,138,121.203403,39.384962,-41.203387,0.037696,80.588349,376,133,223.799863,48.674501,-46.704495,-0.008756,95.378996,370,141,204.125372,50.311770,-47.307773,-0.053126,97.619544,375,141,238.743417,null
60.645286,-70.418723,-0.544464,131.064010,349,56,394.236742,82.318733,-66.203394,-0.173143,148.522127,394,54,643.010075,55.896099,-81.420299,0.273370,137.316397,408,54,649.438790,55.611973,-77.975638,0.242478,133.587611,384,58,682.994160,77.440058,-71.275256,-0.294312,148.715314,368,55,677.218268,53.699405,-58.225388,-0.216946,111.924793,371,98,246.861831,54.835878,-59.304456,-0.036996,114.140334,377,101,373.472525,80.412082,-80.983796,-0.084188,161.395878,380,96,535.666274,56.684839,-54.985200,0.187656,111.670040,374,97,374.101607,74.405367,-76.706351,-0.058494,151.111717,369,98,393.120275,47.058636,-47.539629,-0.095099,94.598265,375,150,177.303372,71.029449,-68.132971,-0.005772,139.162420,377,146,509.427689,87.700395,-91.689409,-0.045335,179.389804,369,148,618.548237,49.592121,-54.703904,0.063582,104.296025,378,150,277.031014,68.104700,-70.387627,0.096091,138.492328,377,151,518.927017,57.283893,-58.463340,0.134454,115.747234,366,47,461.732481,40.528645,-40.760768,0.062754,81.289414,369,52,289.167071,52.393262,-47.147565,0.194878,99.540827,414,49,372.115448,61.917412,-55.627209,0.256747,117.544621,367,51,351.368427,56.157307,-48.812847,0.077590,104.970154,351,53,314.860296,50.242222,-48.290775,0.031084,98.532996,372,99,209.305723,36.464666,-48.570777,0.058079,85.035443,383,93,185.529339,42.431561,-46.969646,0.025881,89.401207,378,90,204.431394,42.629993,-32.590633,0.103777,75.220626,371,87,145.725439,33.548866,-35.884924,-0.001580,69.433790,372,92,170.454313,42.161752,-42.857401,0.018681,85.019153,378,149,134.608057,29.389992,-31.027396,0.010908,60.417387,367,146,136.552683,32.370488,-36.129808,-0.001921,68.500296,388,147,139.482688,42.078945,-41.978826,0.004544,84.057771,377,143,154.935698,30.038861,-29.251322,0.000013,59.290183,378,155,103.366959,58.833787,-56.837330,0.116606,115.671117,384,55,444.139399,44.386293,-45.338285,0.162324,89.724578,409,57,372.586152,44.445771,-37.786211,-0.101937,82.231982,370,63,219.688216,41.840969,-44.015474,-0.150986,85.856442,372,59,251.387040,51.760052,-55.482829,0.091524,107.242881,391,57,357.594534,35.655190,-35.315781,0.128108,70.970971,381,87,187.891916,42.898528,-41.913607,0.030438,84.812136,384,99,244.247152,47.937759,-56.319758,-0.010457,104.257517,379,93,217.804351,48.303116,-56.549203,0.026490,104.852319,373,98,257.030283,48.828287,-41.711585,-0.005114,90.539872,375,101,195.015892,41.065685,-42.417365,-0.001606,83.483050,368,148,142.784735,33.561824,-32.361415,0.010718,65.923239,371,142,147.139350,39.746898,-37.507364,0.006322,77.254263,370,148,164.918880,41.564864,-43.265923,0.019182,84.830787,380,150,130.048936,31.718121,-33.160619,0.017614,64.878740,381,142,136.940829,34.830502,-39.728857,0.025843,74.559359,379,61,145.746166,44.892360,-53.731766,-0.057556,98.624126,373,56,301.144548,41.437846,-42.390403,-0.026973,83.828249,381,59,230.808989,45.908798,-40.028737,-0.003912,85.937535,364,57,270.481807,45.152803,-50.173584,-0.375352,95.326386,359,59,311.407592,30.246516,-23.305467,0.011198,53.551982,373,91,100.514763,36.505772,-46.533904,0.027168,83.039675,384,99,203.643797,42.493095,-38.527229,-0.066814,81.020324,374,97,212.125828,48.516087,-45.122618,0.005693,93.638705,381,99,237.588045,51.336683,-45.607215,-0.093582,96.943899,376,97,272.768860,24.673649,-26.254426,0.009201,50.928075,368,148,69.442793,24.726940,-24.422771,0.007974,49.149711,375,141,70.512844,28.207735,-31.698666,0.012259,59.906401,381,144,103.603465,45.228657,-40.930255,0.003322,86.158913,363,147,170.487159,29.631304,-32.756804,-0.044701,62.388107,376,146,113.898221,72.441973,-86.305613,-0.385346,158.747587,370,55,754.980091,86.547036,-64.411987,0.092049,150.959023,366,57,698.101748,69.390051,-79.737277,0.216056,149.127328,355,57,779.556716,94.756308,-78.293554,-0.049810,173.049862,388,49,938.479831,86.000250,-85.112215,0.033242,171.112465,371,55,1542.574671,63.675893,-56.983625,-0.051735,120.659518,364,92,421.982058,84.829668,-84.451234,0.056409,169.280902,370,91,476.730071,84.828179,-95.541584,0.035398,180.369762,373,95,719.095121,48.836071,-48.460641,0.003304,97.296712,361,95,286.739825,63.504579,-72.444584,0.043063,135.949163,369,87,461.648403,42.997142,-37.257097,0.005941,80.254239,369,139,134.986146,35.492156,-36.381971,0.022691,71.874127,369,127,136.855407,44.909434,-48.242887,0.000283,93.152321,371,139,278.644380,36.343743,-34.916199,-0.004594,71.259942,381,134,155.096213,36.356922,-35.206213,-0.030625,71.563135,375,142,168.957515,tongue
406.547603,-260.788076,1.337168,667.335678,388,44,5142.115646,70.711301,-66.787478,0.102709,137.498779,382,58,525.621862,124.631507,-128.956315,0.099761,253.587822,386,57,1756.192513,63.400283,-66.835839,0.099161,130.236122,359,60,728.653710,89.703050,-101.174539,0.096116,190.877589,400,58,1146.584226,81.578798,-64.279806,0.297003,145.858604,374,93,462.677102,66.855081,-67.145488,0.129166,134.000569,373,101,488.617768,124.632179,-143.152873,-0.026374,267.785053,380,99,2098.998439,97.908216,-95.300961,0.209127,193.209177,369,101,672.883963,90.079363,-100.879533,-0.012657,190.958896,368,97,883.483718,48.572569,-45.671997,0.103429,94.244566,369,148,223.153632,65.757046,-67.867477,-0.027225,133.624524,367,141,430.911282,115.936190,-112.404947,0.000257,228.341137,382,143,1104.403471,116.147210,-109.950230,0.008962,226.097439,379,143,756.184150,107.240796,-101.038026,-0.052945,208.278822,366,148,846.031790,48.239078,-50.138097,-0.135936,98.377176,366,53,344.989211,53.890680,-56.491230,-0.133288,110.381910,365,53,334.687026,67.100713,-46.837821,0.013777,113.938535,376,59,338.037144,80.482167,-40.232323,0.204802,120.714490,343,52,344.755063,74.076674,-63.535807,-0.137091,137.612481,376,62,463.836836,43.832835,-51.901089,-0.002841,95.733924,381,92,197.979458,39.765550,-42.094967,-0.023616,81.860517,372,98,148.463196,43.177487,-43.202712,0.005877,86.380199,374,95,230.901676,57.332038,-67.127197,-0.030100,124.459236,380,96,251.619843,60.784063,-64.969767,0.014004,125.753830,376,92,321.727324,67.013737,-67.871439,-0.050167,134.885176,375,148,189.943225,90.692868,-94.530392,-0.037956,185.223260,375,148,258.468236,31.610754,-33.914134,-0.000351,65.524888,374,156,127.989138,73.807074,-70.613396,-0.053041,144.420470,369,147,252.835669,44.743843,-44.153089,0.043984,88.896932,381,148,177.586203,74.977897,-80.798342,0.035494,155.776239,388,56,709.200863,72.361198,-73.610901,0.159326,145.972099,390,56,596.881530,80.903654,-86.134237,-0.047950,167.037891,380,63,422.615603,56.527699,-50.887213,-0.284411,107.414912,357,59,375.875868,51.248828,-77.126472,-0.001406,128.375300,370,64,386.445271,80.106825,-71.658109,0.077202,151.764934,364,98,546.196756,57.071068,-64.069339,0.086873,121.140407,376,97,331.726623,44.010454,-43.082943,-0.001945,87.093397,374,100,329.149978,46.783894,-53.103297,-0.020270,99.887190,367,95,265.806356,63.863592,-68.300138,-0.054699,132.163730,376,90,319.243038,91.672839,-90.309408,0.013935,181.982247,375,146,372.836127,52.008818,-55.131653,0.010240,107.140471,370,149,222.512324,38.439986,-36.394295,0.008056,74.834281,370,145,199.495217,39.109804,-41.103808,-0.025212,80.213612,388,145,149.873577,38.784326,-35.817307,-0.009543,74.601634,379,147,118.150007,40.129742,-33.969790,0.105724,74.099532,374,52,143.326380,52.931314,-62.485507,0.171022,115.416821,387,62,338.672795,71.906861,-72.328941,-0.174463,144.235802,390,61,610.937307,73.127908,-51.053887,0.347646,124.181795,377,53,463.931100,74.041992,-52.379558,0.105048,126.421550,361,64,388.255036,34.068989,-27.238920,0.031758,61.307909,381,93,88.356420,47.705319,-47.918689,0.094182,95.624008,370,95,263.489531,43.673665,-44.810056,-0.042958,88.483721,353,90,310.749840,47.950297,-53.779184,0.096140,101.729482,369,97,292.267842,46.118420,-43.615978,-0.022937,89.734397,377,91,304.586477,27.224386,-30.052966,0.000620,57.277351,370,149,68.179416,26.526255,-25.002475,0.005120,51.528731,377,134,98.721687,33.710364,-31.426962,0.081827,65.137326,374,150,142.368836,52.034732,-52.002814,0.024062,104.037546,375,152,340.645471,32.462531,-32.109218,0.020307,64.571749,388,132,107.777803,88.656748,-129.435184,0.695367,218.091932,382,51,1197.643201,69.014634,-72.123654,-0.335298,141.138288,369,59,849.322146,109.098772,-93.835362,0.028574,202.934134,374,55,1501.677258,100.674864,-113.568865,-0.534768,214.243730,366,57,1238.083232,161.629336,-150.903852,-0.128908,312.533188,368,53,1621.759083,62.289625,-64.971396,0.155269,127.261022,378,97,497.627503,69.312664,-68.828046,-0.040679,138.140710,369,84,482.265288,68.028464,-69.329714,0.128649,137.358178,369,93,772.121617,57.490972,-58.760758,-0.149872,116.251730,376,91,496.424231,90.261695,-76.071302,-0.013755,166.332997,384,89,580.682067,36.267943,-39.854303,0.063820,76.122247,375,133,153.285564,77.545861,-78.390965,-0.026103,155.936826,378,137,227.925330,54.515218,-54.717668,0.026950,109.232886,373,136,292.850091,41.590383,-42.832740,-0.046516,84.423123,364,143,179.873132,55.149956,-54.280953,0.029756,109.430910,366,142,361.353678,null
68.895581,-49.389281,0.220990,118.284862,351,55,371.462411,73.841573,-68.483818,-0.136332,142.325391,371,61,583.104027,63.420079,-67.671317,-0.080899,131.091396,379,55,659.837717,58.077577,-66.566685,0.004076,124.644263,397,54,554.557746,75.628969,-67.593951,0.110459,143.222920,390,51,908.993840,45.384498,-41.907657,0.029896,87.292155,393,93,267.206978,55.509709,-60.682793,-0.163251,116.192502,380,91,444.001287,67.172662,-61.236591,-0.115909,128.409252,371,87,330.457509,84.819555,-79.898047,0.043364,164.717602,381,104,546.986379,51.018509,-51.326477,0.057111,102.344987,370,85,391.772335,27.234514,-25.616386,0.047524,52.850900,375,146,95.170836,48.157919,-49.266380,0.023277,97.424299,379,150,332.652096,46.563542,-45.884655,-0.013805,92.448197,376,150,288.401340,63.129532,-63.560064,-0.027459,126.689595,381,145,390.527681,53.043290,-52.619107,-0.049615,105.662396,383,147,290.751313,53.654564,-62.742328,0.085722,116.396893,404,52,465.273199,37.892028,-46.102355,-0.055456,83.994384,368,54,303.061271,52.688976,-53.649112,0.045754,106.338087,373,54,371.043401,44.049427,-51.169918,0.497216,95.219346,389,52,299.379843,51.188567,-46.581908,-0.007918,97.770475,381,51,361.296182,35.437064,-41.066445,0.037686,76.503509,381,88,164.494733,35.455890,-35.339927,0.000689,70.795817,369,96,158.713229,37.094237,-36.913630,-0.009272,74.007867,377,95,190.163630,39.208480,-38.194385,0.171188,77.402864,384,93,170.178054,39.584370,-32.718329,-0.020767,72.302699,362,95,199.006935,30.531866,-29.211574,0.006195,59.743441,380,149,102.371926,29.513969,-30.300785,0.057273,59.814755,385,146,130.657184,30.845033,-30.518355,-0.042916,61.363388,373,152,127.018165,30.534779,-32.149143,0.049403,62.683921,366,148,116.859307,33.070133,-33.071610,0.005235,66.141743,386,150,156.183838,40.492489,-47.349561,0.017527,87.842049,368,58,318.644415,57.160531,-50.726310,-0.130575,107.886841,373,62,338.183677,37.138477,-32.547383,0.065641,69.685861,380,59,171.989190,50.076150,-47.852408,0.010024,97.928558,374,58,348.758294,48.027966,-52.778325,0.223734,100.806290,379,61,289.073411,49.010576,-52.948587,0.097505,101.959163,385,98,263.436677,59.944336,-52.977261,-0.081506,112.921597,380,92,244.539999,30.877423,-30.548569,0.095117,61.425992,378,93,119.159895,42.472848,-41.251267,-0.056672,83.724115,372,94,205.916321,51.785832,-51.206957,0.037244,102.992789,376,101,223.323550,34.596625,-33.063151,0.008729,67.659776,374,150,135.906789,34.737477,-32.631508,-0.002913,67.368985,382,139,128.715651,29.370544,-31.045341,0.033491,60.415885,382,143,112.106400,30.411325,-31.347071,-0.012677,61.758396,374,142,106.414106,31.720403,-31.587638,-0.021275,63.308041,381,137,113.434410,37.635492,-34.341495,0.132073,71.976987,363,58,122.304530,77.608960,-66.336513,0.033404,143.945473,385,65,288.680853,42.889475,-42.239423,-0.028221,85.128898,382,56,324.033529,34.439555,-38.631897,0.038998,73.071452,349,55,202.823883,71.987027,-60.092628,0.092778,132.079655,384,56,412.727873,29.812612,-24.509225,0.026957,54.321837,369,94,102.134202,31.689923,-49.096173,-0.018708,80.786096,391,99,173.120353,27.317095,-28.190888,-0.048370,55.507983,372,91,142.698932,30.644764,-28.684375,0.040710,59.329139,392,94,125.002052,43.799835,-39.230645,0.039801,83.030480,379,96,190.180090,22.938631,-20.899168,0.016799,43.837799,379,144,53.150502,27.082219,-29.327204,-0.004071,56.409423,379,143,71.959911,26.929516,-27.244179,-0.016728,54.173694,365,143,99.910323,31.027051,-31.476763,0.013056,62.503814,369,151,73.426065,28.518809,-28.740741,0.079174,57.259550,373,139,124.402186,76.644673,-78.685874,-0.064305,155.330548,370,56,802.421586,121.997671,-181.206669,0.382237,303.204339,377,61,1381.979631,114.038611,-99.265628,-0.063722,213.304239,370,45,1043.797068,56.241074,-65.916566,-0.162839,122.157640,363,54,500.055657,93.828241,-75.835916,0.188103,169.664157,386,52,979.743072,72.812203,-83.409075,-0.077557,156.221278,371,98,508.408604,89.729188,-115.184612,0.070566,204.913800,371,88,545.446202,64.395767,-66.441678,-0.033284,130.837445,376,99,606.434185,79.287932,-72.657466,-0.134086,151.945398,369,95,331.822987,56.009778,-58.169083,0.159234,114.178861,395,91,365.486432,54.831792,-57.108531,-0.049908,111.940324,376,140,173.991033,40.056329,-33.312808,-0.030751,73.369137,374,132,108.842130,57.267640,-57.301837,0.075690,114.569478,382,137,390.139057,45.928915,-46.521406,-0.019409,92.450322,373,138,134.111228,45.946477,-50.058709,0.015549,96.005187,377,142,183.861480,right-hand
83.929108,-61.757814,-0.064924,145.686922,354,52,666.021057,64.826611,-62.338128,-0.209250,127.164739,360,53,715.801723,76.809736,-88.263289,-0.205230,165.073025,370,58,930.444020,142.820116,-130.741440,0.154569,273.561556,384,54,1365.775985,99.018944,-94.876835,-0.077339,193.895779,353,50,1020.942860,41.637599,-40.444828,0.135096,82.082427,383,88,203.613116,63.196650,-72.144814,-0.104170,135.341464,367,96,544.129390,81.571036,-91.495844,0.000696,173.066881,363,96,647.564299,162.767162,-131.985688,-0.075310,294.752851,361,106,855.036481,68.425312,-66.153021,0.169317,134.578333,369,91,613.609142,37.403495,-39.539211,0.084118,76.942706,386,146,154.955514,60.576837,-64.559559,-0.015719,125.136396,370,146,326.594926,73.941182,-70.303613,-0.081225,144.244795,367,142,493.839191,85.909118,-81.975861,-0.097447,167.884979,362,135,593.186052,52.310851,-55.023791,0.031168,107.334642,378,150,418.792261,47.000707,-49.938068,-0.223698,96.938775,354,57,299.833543,46.472491,-52.530706,0.069499,99.003196,386,55,356.320322,38.813496,-40.112873,-0.048432,78.926369,351,52,282.244599,57.569660,-48.095044,0.015336,105.664704,370,54,377.217405,52.957105,-62.753250,-0.012661,115.710355,380,56,315.103144,39.046348,-35.461326,-0.131136,74.507673,379,94,216.920830,55.882601,-60.893903,-0.119291,116.776504,382,98,273.817280,53.788696,-45.194732,0.043978,98.983428,378,98,223.928475,37.530070,-36.590721,-0.096343,74.120791,381,94,152.205429,58.105017,-64.293113,-0.056172,122.398130,381,94,215.140179,32.303836,-35.538830,-0.051629,67.842666,377,152,113.008124,43.224037,-42.416427,-0.025227,85.640464,377,151,180.332922,34.971692,-33.431825,0.033106,68.403517,377,144,116.538077,28.565858,-29.852727,0.005018,58.418585,376,144,103.232430,34.671027,-33.633387,-0.054925,68.304414,369,148,139.341731,65.656919,-63.096949,-0.036563,128.753868,389,53,537.110525,51.705903,-57.486188,0.007359,109.192090,376,62,461.207391,53.348835,-48.052249,0.133341,101.401084,368,57,366.032360,41.989852,-46.503030,0.161328,88.492882,388,54,346.213328,53.161283,-58.976413,-0.356882,112.137696,362,57,543.244715,63.887191,-50.868984,0.013749,114.756174,370,97,293.923649,59.028774,-60.103150,0.056913,119.131924,352,89,318.512313,40.509989,-43.776171,-0.028912,84.286160,389,91,234.764114,44.234145,-46.941287,-0.014721,91.175432,383,105,244.847595,40.184191,-48.478520,-0.127680,88.662711,378,94,257.681499,42.470949,-46.325474,0.018981,88.796423,372,141,155.628066,36.151607,-33.957032,-0.017259,70.108639,376,142,181.568848,35.459864,-37.258413,0.017719,72.718277,380,150,152.830801,36.069190,-35.441475,0.012120,71.510664,368,144,172.681531,38.479523,-34.377696,0.024464,72.857218,371,143,132.814066,27.058678,-37.851166,0.026015,64.909844,392,61,133.032370,66.352327,-85.570516,0.072490,151.922843,373,61,772.779209,49.356296,-53.160665,0.103574,102.516961,383,58,290.917827,48.638850,-34.061786,0.065972,82.700636,399,58,230.338597,52.161121,-59.184359,0.092700,111.345480,371,58,438.108042,32.081400,-29.928639,0.044584,62.010039,381,91,82.721813,62.370883,-53.220875,-0.036060,115.591758,385,86,341.842180,42.716351,-40.102732,0.086277,82.819084,380,99,239.967832,42.106101,-38.586396,0.104232,80.692497,371,96,221.345502,52.480848,-60.380481,-0.088324,112.861329,376,96,321.894451,28.712909,-29.535352,0.017749,58.248261,372,142,71.916459,28.999872,-31.278868,-0.016720,60.278740,379,140,101.163357,35.497995,-34.578782,-0.004630,70.076777,378,142,158.499361,46.754845,-45.045096,0.055844,91.799941,380,145,211.521104,33.864581,-32.139482,-0.020116,66.004064,371,131,116.269179,107.612845,-101.349960,0.050388,208.962805,399,49,1489.252359,120.083627,-134.280144,0.016349,254.363771,386,56,2494.835999,113.432181,-97.815316,-0.320219,211.247498,357,63,1115.340314,124.292021,-86.761570,-0.031682,211.053591,386,52,1260.687261,103.912955,-92.412040,-0.031881,196.324995,351,56,1276.033926,72.782521,-82.950219,0.093286,155.732741,367,97,527.762376,72.320395,-81.652400,-0.068101,153.972794,369,83,651.248189,96.993595,-78.956921,-0.089869,175.950516,369,94,658.005027,65.708061,-82.280389,-0.166491,147.988450,369,98,541.571482,65.922019,-85.413600,0.158657,151.335619,389,95,510.879322,39.387362,-39.826586,0.023182,79.213948,376,136,203.409899,37.420783,-37.818846,-0.005152,75.239629,371,139,151.035170,61.790717,-59.663767,-0.037281,121.454484,369,145,265.423207,61.043102,-60.709821,-0.056518,121.752924,382,128,217.237455,44.136777,-42.813441,0.038088,86.950219,375,137,215.121382,null
79.491675,-109.384880,-0.001840,188.876555,386,55,624.588774,65.878749,-48.178687,-0.098798,114.057436,369,56,459.724358,78.054882,-75.525270,-0.034459,153.580152,371,57,809.104008,88.007578,-82.145324,0.291278,170.152902,362,53,797.927976,79.705092,-84.541465,-0.014595,164.246557,394,56,1023.444860,57.148589,-57.127113,-0.072056,114.275702,376,90,301.549086,61.914911,-49.259330,0.040707,111.174241,386,97,419.032901,46.732020,-43.570470,-0.022612,90.302490,386,96,314.741312,55.851880,-54.099346,-0.032866,109.951226,380,94,376.195907,59.511790,-63.412833,0.094639,122.924623,392,91,518.608773,33.561752,-32.642691,-0.070889,66.204443,377,144,137.632295,61.593952,-59.455656,0.018817,121.049608,378,151,503.871459,44.797351,-44.458817,-0.043976,89.256168,373,146,254.958790,45.234649,-46.527732,0.037841,91.762381,380,144,222.204550,37.417898,-35.938791,0.004593,73.356689,382,146,238.069459,35.644222,-50.390654,0.056096,86.034876,394,59,211.467109,46.234356,-63.071819,0.125387,109.306175,382,59,418.060443,50.078974,-45.233754,-0.018085,95.312728,367,54,316.183612,75.833650,-64.882113,-0.141768,140.715763,356,48,592.522340,48.763153,-47.495363,-0.083695,96.258516,382,50,347.584427,58.412384,-52.890269,0.014305,111.302653,383,94,211.259713,42.041951,-43.248730,0.065617,85.290680,361,94,219.029134,29.453462,-29.863657,-0.041987,59.317119,369,89,140.287302,51.059174,-45.240923,-0.131624,96.300097,382,90,215.380927,39.634590,-45.326383,-0.113822,84.960973,375,101,206.869900,27.790062,-29.296666,-0.034025,57.086728,374,149,108.382416,43.042687,-38.618583,0.076480,81.661270,376,149,114.560429,36.350688,-38.900554,-0.041311,75.251241,379,149,125.584102,31.334496,-30.315796,0.025194,61.650292,379,148,111.559145,31.916110,-31.281545,-0.017273,63.197655,375,150,144.943747,48.279244,-49.689526,-0.034530,97.968770,384,51,252.575112,58.667281,-47.851914,-0.044012,106.519195,378,55,390.299948,38.433725,-49.478450,0.117631,87.912175,344,55,312.903322,48.269735,-45.907892,-0.065184,94.177628,372,52,326.300067,45.961413,-38.678184,0.014366,84.639597,367,56,220.223242,33.554340,-32.622413,0.013886,66.176753,386,96,147.783745,39.478463,-46.511070,-0.134360,85.989534,359,93,229.919460,39.225082,-38.954449,-0.019976,78.179531,359,89,166.891940,37.241114,-42.898314,0.047144,80.139428,372,96,212.276717,40.694496,-41.575367,0.099665,82.269863,391,96,155.789435,21.419728,-22.168993,0.025777,43.588721,376,140,63.849673,29.089374,-28.270266,-0.028552,57.359640,384,142,145.913681,28.800593,-29.956749,-0.002101,58.757341,378,150,111.126044,33.434802,-33.186007,-0.019405,66.620809,375,143,156.831181,32.325877,-32.758158,0.005945,65.084035,372,148,123.242359,46.132226,-32.395082,0.125906,78.527307,378,58,212.002894,45.186503,-51.581761,-0.052374,96.768265,378,65,343.041347,50.414809,-63.756359,-0.228142,114.171168,372,54,274.538640,47.629073,-44.132086,0.009399,91.761159,388,54,198.712872,46.680105,-48.268749,-0.033241,94.948854,357,56,317.090558,27.318360,-28.057818,-0.011858,55.376178,364,93,106.645632,30.260232,-34.029852,0.026366,64.290084,380,89,176.293066,41.119313,-44.119270,-0.008341,85.238584,379,92,190.886801,32.808424,-32.284913,-0.035644,65.093336,389,96,176.340499,39.401607,-39.437653,-0.061656,78.839260,365,92,188.031131,23.543576,-22.948952,0.022890,46.492528,375,149,74.473285,31.665131,-30.558699,0.026574,62.223830,384,141,81.898394,40.099187,-39.982788,0.030673,80.081975,374,148,133.964442,41.988529,-41.574148,-0.076406,83.562677,373,150,119.453596,32.490248,-33.719257,0.003298,66.209505,377,146,110.373334,85.307949,-91.166036,-0.272840,176.473985,359,52,955.648182,90.228208,-82.828810,-0.200964,173.057018,374,56,1071.215688,113.958586,-94.445898,0.074809,208.404485,347,51,1432.986081,91.203702,-92.971131,0.129919,184.174833,382,46,1199.544391,65.173074,-85.727277,-0.036674,150.900351,358,58,751.018760,65.760540,-62.787246,-0.108293,128.547787,369,102,459.890440,66.147670,-65.763637,0.133980,131.911307,392,90,415.920925,84.287124,-83.164751,0.022728,167.451875,395,90,694.519252,63.768694,-66.018702,0.196571,129.787396,384,90,355.927523,75.858653,-76.983890,0.059479,152.842543,381,98,603.235659,29.882841,-33.190846,-0.004451,63.073687,370,131,115.429625,38.448731,-38.132126,0.055627,76.580857,378,133,111.815433,50.941270,-52.456160,0.072532,103.397430,384,138,374.183442,57.437299,-60.818920,0.068113,118.256220,378,145,183.303462,44.808573,-42.653062,0.035434,87.461635,380,139,228.893717,left-hand
105.227947,-78.440015,-0.070531,183.667962,384,49,788.131255,75.775606,-79.747900,-0.088277,155.523506,376,60,709.229031,93.577250,-98.624766,-0.252550,192.202016,351,53,907.458685,79.665271,-83.868860,0.104043,163.534131,364,48,796.466005,77.022052,-83.148683,-0.006951,160.170736,390,59,1109.419597,49.139879,-50.403815,-0.059264,99.543695,393,93,257.803159,97.822884,-86.871489,0.060672,184.694373,368,92,597.892919,77.378316,-72.661974,0.020573,150.040290,373,93,450.596590,77.412417,-64.160916,0.175185,141.573333,372,100,459.980158,66.854869,-56.499507,-0.114557,123.354376,382,91,511.736895,37.087492,-38.212616,-0.028370,75.300108,375,147,176.997577,59.005395,-60.230506,0.093470,119.235901,370,150,377.420607,62.637324,-57.846332,-0.058384,120.483656,374,146,404.359218,51.949506,-51.583432,0.053722,103.532938,371,149,472.520242,61.891811,-62.107162,-0.029931,123.998973,370,145,444.006541,49.368996,-49.974704,-0.275890,99.343700,373,51,477.827379,37.526852,-46.066168,-0.071390,83.593020,397,49,289.135802,51.526093,-42.647871,-0.025164,94.173964,371,56,288.193081,49.440096,-45.695904,0.062062,95.135999,374,48,289.532253,59.255866,-54.722502,-0.196115,113.978368,349,54,414.577159,30.292650,-33.783319,-0.080939,64.075969,376,89,142.151546,39.968782,-40.133776,-0.068767,80.102558,384,93,154.252972,54.441336,-46.250384,-0.054032,100.691719,380,92,194.600837,40.286721,-42.542015,0.110346,82.828736,375,97,206.127459,35.323942,-37.336826,-0.101741,72.660768,364,91,200.638650,26.393558,-26.147478,-0.014186,52.541036,369,155,103.409748,32.299743,-29.967109,0.014509,62.266852,384,139,121.827561,28.090817,-31.352090,0.003783,59.442907,369,143,138.376458,41.447165,-41.678327,-0.004982,83.125492,371,150,151.610297,30.568711,-34.391515,-0.019363,64.960226,370,156,130.802054,37.404840,-45.204004,0.123793,82.608845,393,53,233.483931,43.519187,-48.614756,-0.432929,92.133943,384,57,430.880381,49.621917,-52.257112,-0.022698,101.879029,362,54,407.773756,72.271363,-54.746274,-0.006710,127.017637,376,55,328.452040,54.150266,-70.543448,0.039341,124.693714,401,60,416.371008,35.986076,-34.196103,0.031432,70.182179,374,90,132.223196,46.425228,-41.771187,-0.135556,88.196415,373,91,300.802522,39.936644,-36.677984,-0.107286,76.614628,376,95,178.735414,52.530544,-53.646393,0.043409,106.176937,374,93,257.800573,39.432735,-43.481509,-0.082223,82.914245,366,100,223.749564,25.134812,-25.333375,0.028979,50.468187,377,149,87.870879,35.523179,-37.241016,-0.053458,72.764195,369,144,143.087579,42.520885,-47.151554,0.002360,89.672439,379,140,132.900516,44.939718,-42.224040,0.004783,87.163758,378,142,174.806088,42.475734,-41.748980,-0.008708,84.224715,384,148,167.963721,32.850085,-30.121947,-0.176620,62.972032,351,55,124.475486,73.780108,-81.373491,0.065786,155.153599,368,61,1159.893754,47.986762,-49.769213,0.116264,97.755975,379,60,374.145994,58.989332,-45.791064,-0.158568,104.780396,383,53,355.592073,74.590501,-79.782157,0.271312,154.372658,385,61,711.745826,25.172323,-27.970922,-0.057099,53.143245,383,103,92.847125,49.878669,-57.868911,-0.060119,107.747580,389,79,351.893451,34.439363,-40.126381,0.005224,74.565744,354,92,203.965025,39.940263,-45.245858,-0.011856,85.186121,373,96,188.234181,61.597429,-58.314938,0.018304,119.912367,387,91,373.207814,29.178524,-28.607619,-0.016273,57.786144,381,143,75.989803,26.316707,-24.891599,0.026373,51.208306,373,137,96.351953,39.331547,-36.262212,0.026941,75.593759,380,142,132.408666,37.307873,-39.784930,-0.019876,77.092803,382,141,144.386730,28.516841,-32.617519,-0.050406,61.134359,371,132,98.514183,92.151321,-99.835885,0.396721,191.987207,373,54,1559.201994,85.301670,-109.226909,-0.315748,194.528579,371,59,1544.519949,91.669886,-88.880949,0.133445,180.550835,377,53,1358.704285,63.351594,-55.327929,-0.103955,118.679523,370,55,764.201579,89.261733,-96.243181,-0.220734,185.504913,381,57,858.056487,70.509664,-61.319146,-0.033670,131.828809,365,84,410.355553,61.775507,-62.157045,-0.179342,123.932552,383,81,476.483422,84.790029,-83.004615,0.006855,167.794644,383,91,577.778109,67.102457,-62.789773,-0.097178,129.892230,376,93,373.061496,60.420341,-51.817361,0.041933,112.237703,368,93,335.993450,37.406624,-34.637589,-0.037618,72.044213,376,141,96.130742,41.069498,-44.494355,-0.009647,85.563854,381,135,173.570320,45.146043,-48.050847,-0.028052,93.196890,374,147,281.668242,52.759110,-49.596511,-0.065775,102.355621,373,142,189.868084,44.734440,-40.829510,0.036810,85.563950,370,141,210.754240,null
65.679551,-61.669050,-0.241619,127.348602,377,57,557.916778,60.996926,-61.489911,0.007572,122.486837,360,61,616.471721,73.064323,-62.432772,-0.099194,135.497095,357,61,686.004755,90.832395,-88.670780,0.316505,179.503175,391,58,806.407638,69.631809,-70.957699,0.115538,140.589508,360,56,777.188203,80.185427,-70.472369,-0.201921,150.657796,369,91,372.858625,74.671555,-81.162870,0.019230,155.834426,379,95,567.390465,95.035035,-80.944863,-0.032983,175.979899,366,96,644.083269,67.343955,-71.162041,0.220440,138.505996,378,91,552.908359,74.254667,-58.567760,0.055390,132.822428,389,93,487.185127,44.304354,-40.308534,-0.081884,84.612887,373,151,164.995387,63.173137,-62.624929,0.041671,125.798066,387,144,460.866827,60.258709,-57.152138,0.050655,117.410847,382,146,476.210351,52.777024,-53.833752,-0.027800,106.610777,382,142,274.111501,60.931585,-61.981825,0.017520,122.913410,381,149,436.553320,43.057799,-42.351725,-0.216630,85.409524,372,55,310.787960,41.676999,-42.458290,0.010834,84.135289,384,57,232.693820,43.269681,-46.348291,-0.148712,89.617972,389,54,209.251655,51.676702,-42.912507,0.309186,94.589210,378,50,338.482415,40.779488,-41.917638,0.019544,82.697126,379,55,241.092908,35.679722,-34.598599,-0.054156,70.278321,378,94,161.703852,39.964407,-39.236694,0.020993,79.201100,386,94,180.972044,34.168993,-34.657217,0.039383,68.826209,382,102,155.580636,40.731444,-37.333862,0.133478,78.065306,387,96,154.551458,33.023405,-34.452771,-0.021983,67.476176,361,100,184.589452,26.432487,-26.350340,-0.033316,52.782827,369,141,112.676784,32.320190,-31.169764,0.012605,63.489954,379,150,134.340775,35.400155,-33.431857,0.002427,68.832012,371,145,144.249281,26.405995,-25.481297,0.016084,51.887292,371,146,95.353504,39.907652,-41.114238,0.027615,81.021890,377,144,224.585547,62.323742,-49.825465,-0.048107,112.149207,367,61,326.615935,61.801696,-55.929747,0.082496,117.731443,385,53,352.759545,43.470074,-42.170419,-0.028183,85.640493,370,51,226.926655,50.258698,-48.414239,-0.156785,98.672937,367,56,271.774048,44.436435,-37.430128,0.018448,81.866563,390,59,288.861798,49.188479,-44.589384,-0.007971,93.777863,375,102,240.626868,51.295664,-54.076511,0.097362,105.372175,374,101,314.651767,34.469115,-42.448239,0.030832,76.917354,378,101,180.279810,42.138433,-38.957131,-0.117393,81.095564,374,95,262.696279,46.622270,-51.796760,0.002835,98.419030,378,97,227.184407,30.641256,-33.668382,-0.051719,64.309638,372,138,125.947596,31.508071,-31.288197,0.002933,62.796268,370,141,111.459963,40.890654,-43.599689,-0.037789,84.490343,387,146,224.723249,36.239001,-39.916106,0.004420,76.155107,381,136,161.561064,31.344204,-32.404269,-0.012156,63.748472,385,140,133.821505,32.794523,-33.800370,0.109906,66.594893,377,56,141.937463,47.240565,-45.171970,-0.019602,92.412535,361,58,263.292752,37.539658,-42.566460,0.077955,80.106118,379,62,229.948812,46.239036,-49.219426,-0.190975,95.458462,371,56,274.695519,34.605929,-43.976111,-0.188413,78.582039,384,66,249.877697,31.868913,-35.190689,0.054199,67.059601,369,99,121.048042,40.342267,-45.934301,-0.059073,86.276568,370,97,188.542560,48.651670,-43.658071,-0.004023,92.309741,371,94,227.729148,43.457477,-42.853678,-0.125362,86.311155,373,94,213.810624,50.532187,-48.018963,-0.103072,98.551149,370,91,248.015452,23.013985,-22.372855,0.005926,45.386840,375,141,59.501660,23.330213,-23.365166,0.003746,46.695379,371,143,73.166622,31.045802,-31.993172,-0.078633,63.038974,369,138,144.420877,38.989257,-37.821804,-0.043564,76.811061,369,147,180.194602,26.452172,-24.804194,-0.012867,51.256367,382,136,87.541111,92.177103,-107.964253,-0.081066,200.141355,377,51,1272.739599,92.528346,-116.098381,-0.094344,208.626727,392,60,701.877945,108.458786,-97.565414,0.626584,206.024200,374,60,1088.988168,88.292299,-74.354528,-0.208985,162.646827,390,51,950.238747,79.588092,-77.761192,0.000843,157.349284,385,58,980.214975,75.203430,-83.258773,-0.001846,158.462203,382,94,668.309037,64.434830,-84.565612,-0.069945,149.000442,369,94,388.085129,95.454990,-88.719655,0.205661,184.174644,372,90,924.160678,57.239757,-60.637692,-0.101440,117.877449,360,92,451.669785,75.755369,-64.133278,-0.039825,139.888647,362,91,521.037630,43.810539,-40.379864,0.045833,84.190403,374,135,140.623099,34.157016,-34.239924,-0.050403,68.396940,379,137,131.135521,47.681717,-45.142047,0.075179,92.823765,381,140,365.491127,36.517426,-36.041465,0.085466,72.558891,375,140,122.849514,45.662745,-46.567176,-0.042705,92.229921,367,140,241.065379,tongue
299.052221,-254.501143,1.645617,553.553364,415,41,3979.677039,62.018513,-60.920406,-0.055314,122.938919,360,57,525.982939,122.016972,-131.607536,-0.001081,253.624508,380,58,2297.148303,87.134277,-78.213769,-0.432229,165.348046,361,47,897.026707,76.176738,-101.765198,0.403688,177.941937,380,56,1004.219332,53.907959,-58.955328,0.277778,112.863287,376,89,299.902598,70.646705,-69.793301,-0.153307,140.440007,379,106,639.845228,155.882356,-146.723255,0.327522,302.605611,383,100,2416.642149,87.653726,-74.149328,0.026558,161.803054,371,105,760.654703,77.747116,-68.897387,0.130777,146.644503,376,92,536.364974,49.462183,-50.504870,0.124690,99.967053,377,155,282.688883,63.849910,-61.662113,0.025008,125.512023,372,150,584.630924,90.545456,-90.107176,0.119728,180.652632,376,136,983.380664,85.559136,-80.765827,-0.007640,166.324963,375,152,745.147400,69.639821,-75.294761,0.049669,144.934581,379,149,472.279828,119.734103,-92.906655,-0.299706,212.640758,364,55,560.490983,110.567403,-58.954628,-0.158864,169.522031,370,57,500.358476,48.492291,-48.976923,0.235446,97.469214,372,57,314.950764,126.755604,-79.077259,-0.427563,205.832864,324,55,475.499021,75.139489,-52.913785,-0.303002,128.053274,372,54,414.613318,59.503484,-67.964781,-0.024655,127.468265,373,99,222.082638,60.273304,-50.664417,-0.006899,110.937721,386,93,208.155063,39.545509,-34.851917,0.124821,74.397426,386,92,193.666321,69.401336,-71.429565,-0.084415,140.830900,372,99,264.941963,40.538408,-39.233247,-0.052217,79.771654,381,94,200.300904,40.510754,-36.302728,-0.052489,76.813482,377,152,145.694650,38.348517,-37.714072,-0.040622,76.062589,380,153,163.199370,34.987051,-36.027529,-0.011930,71.014580,370,141,122.328447,51.068783,-45.597947,-0.013918,96.666730,369,143,142.337896,42.486259,-42.602040,-0.010750,85.088300,370,149,149.509349,77.405336,-84.796383,0.199873,162.201719,381,49,579.578072,54.932405,-58.349949,-0.057040,113.282354,375,62,368.895686,53.216036,-64.747182,-0.095463,117.963218,390,56,413.678027,56.148529,-50.675565,-0.210734,106.824094,385,55,386.838295,62.095083,-45.766877,-0.192123,107.861961,384,60,306.150842,59.925634,-56.047914,-0.052967,115.973548,380,99,479.831808,44.636279,-53.762122,0.194781,98.398400,390,92,324.009286,89.616579,-96.892813,-0.110127,186.509392,370,102,568.471422,48.276434,-45.036054,-0.096741,93.312488,370,103,345.629765,46.165402,-51.990981,-0.012520,98.156383,369,100,237.377089,42.023981,-40.767491,-0.003570,82.791472,372,132,226.577698,38.512288,-38.286040,0.028822,76.798328,371,143,204.687892,56.599033,-55.429585,-0.033327,112.028617,373,139,251.449304,45.115035,-47.957908,-0.031834,93.072943,375,138,182.835423,40.106036,-36.067416,-0.003259,76.173451,371,146,151.157724,27.709379,-30.752576,0.134534,58.461954,387,50,172.406629,46.020541,-35.318982,0.171893,81.339523,381,61,141.638487,47.865805,-46.587985,0.411219,94.453790,388,55,338.466504,54.595631,-50.411809,0.528931,105.007441,376,53,401.013439,68.127044,-64.971908,0.319468,133.098952,382,57,420.073049,24.951446,-25.394798,0.016797,50.346244,375,94,82.154561,36.141307,-38.915554,0.037306,75.056861,366,100,167.213651,37.296433,-34.244698,0.101006,71.541131,375,90,183.873470,46.495304,-44.948787,0.108655,91.444091,370,106,238.303511,69.926043,-69.289259,0.069646,139.215302,378,98,354.383353,20.283290,-20.263951,-0.014635,40.547241,371,147,64.672392,27.909546,-28.439188,0.005712,56.348734,373,139,94.356714,27.966530,-27.848789,0.064632,55.815319,381,144,87.675413,54.358292,-51.877592,0.016182,106.235884,373,146,280.181424,35.217272,-38.585751,0.057034,73.803023,390,130,141.843689,105.761543,-87.385644,0.376314,193.147186,377,53,1069.956416,80.044537,-90.189417,0.084227,170.233954,383,52,1033.396024,86.654610,-94.657074,-0.057821,181.311684,386,60,1069.371548,107.579632,-91.916365,-0.634577,199.495997,348,48,1325.537801,79.534660,-70.324278,-0.348654,149.858938,369,54,783.476662,62.661886,-57.967294,0.048199,120.629180,372,97,429.917120,55.764230,-57.720463,0.152625,113.484693,376,96,323.037584,67.365312,-75.167111,0.216138,142.532423,360,100,707.812692,59.395537,-64.352471,-0.080557,123.748008,361,99,560.010403,71.008271,-68.915436,-0.148198,139.923707,375,103,636.822249,49.978630,-49.174791,-0.003400,99.153421,377,133,169.204908,36.873079,-36.662830,-0.027589,73.535909,371,138,123.426028,57.110797,-58.586630,0.149881,115.697427,378,136,405.676616,60.627212,-62.841824,-0.035853,123.469036,376,135,282.148749,68.249478,-67.534170,-0.046732,135.783648,368,138,463.109215,null
51.755236,-48.645761,-0.185741,100.400997,374,56,363.606287,55.206626,-60.560840,0.106560,115.767466,394,56,448.369963,127.760327,-135.342506,-0.156511,263.102833,386,56,1556.907203,68.003939,-63.754604,-0.053749,131.758543,372,51,503.741513,68.051976,-76.548340,-0.101942,144.600316,377,60,685.703036,66.562976,-52.064467,0.113538,118.627443,387,96,359.799775,54.164648,-56.752420,0.082130,110.917068,377,99,412.891337,147.237976,-140.954102,-0.135936,288.192077,383,102,1368.098889,73.458430,-82.629061,0.074759,156.087491,388,104,620.904727,46.306727,-59.632659,0.046893,105.939387,373,95,419.485970,35.614863,-37.788303,0.039987,73.403166,369,144,211.488465,63.247572,-65.859323,0.010454,129.106895,378,149,494.183320,83.595880,-81.177125,-0.184802,164.773005,379,140,619.711179,63.001911,-60.468109,0.076437,123.470020,381,135,522.409148,51.495490,-48.873051,-0.010735,100.368541,372,151,339.661218,60.812443,-55.385937,0.001981,116.198380,406,53,397.530087,50.506319,-41.163067,0.068332,91.669386,368,55,265.441453,50.473851,-50.089762,0.145516,100.563613,370,55,293.720551,37.585970,-37.687423,0.098991,75.273392,390,52,226.765808,43.834160,-48.423288,-0.071567,92.257448,359,57,335.068159,38.663079,-35.002511,-0.000876,73.665589,371,93,179.757265,31.869169,-33.619346,0.017371,65.488515,372,90,143.864244,41.474653,-37.742052,0.051283,79.216705,368,96,173.613365,33.158286,-35.768168,-0.000564,68.926454,365,100,178.700291,37.392703,-44.018617,0.020469,81.411319,374,97,197.565530,33.270326,-34.202674,0.019874,67.473000,375,152,136.007018,32.588796,-34.872402,-0.009227,67.461198,368,145,123.593433,34.573168,-35.448097,-0.026831,70.021264,383,145,130.450975,29.492891,-31.255121,-0.029185,60.748011,375,145,151.254825,29.518114,-32.716391,-0.006599,62.234506,375,149,140.747589,70.674791,-55.096439,-0.064484,125.771230,378,59,451.866955,57.992444,-68.701676,-0.069092,126.694120,368,54,444.100066,83.976205,-63.403964,0.113679,147.380169,383,56,549.056296,40.692507,-55.349706,0.001658,96.042212,380,60,317.128662,43.592977,-47.250799,0.037417,90.843776,371,58,339.299120,47.299072,-49.653397,0.048852,96.952469,376,90,233.595281,53.542471,-56.322231,0.024595,109.864702,389,101,312.991149,64.061119,-67.374956,-0.001264,131.436076,373,102,355.631286,50.087659,-49.617957,0.107806,99.705616,378,100,303.484464,43.877597,-48.337176,-0.003934,92.214774,372,100,234.528931,31.407985,-30.877344,0.071644,62.285329,375,140,116.016042,45.113696,-42.471744,0.004495,87.585440,379,137,207.836436,47.261027,-46.555036,0.047218,93.816062,388,152,194.674881,44.058404,-39.930447,0.074677,83.988852,381,134,165.222090,30.826965,-29.796872,0.035379,60.623837,369,145,116.138288,30.469722,-36.526606,-0.014627,66.996328,363,55,143.286940,40.456248,-39.043601,0.045191,79.499849,378,62,221.948033,41.710055,-34.673840,0.271854,76.383894,402,55,230.236086,44.557221,-36.401661,-0.077403,80.958883,374,61,240.741919,54.602760,-59.350163,0.067541,113.952923,382,58,554.562066,25.834615,-28.266416,-0.001319,54.101031,379,99,84.563311,45.980916,-44.300543,0.038140,90.281459,387,95,188.992732,39.992174,-42.150569,0.082938,82.142743,380,101,155.292781,38.099381,-41.325864,-0.023259,79.425245,370,95,206.141083,55.521000,-53.270112,0.044819,108.791112,380,95,337.631178,26.733755,-23.614492,0.008863,50.348248,375,154,69.898501,27.553892,-26.072168,0.015638,53.626061,374,144,75.345182,29.178934,-27.346170,0.024770,56.525105,371,146,142.409073,46.525904,-46.662765,0.006142,93.188669,374,143,153.559910,31.873368,-32.701618,0.021146,64.574986,373,140,107.551427,66.945816,-81.120940,0.092198,148.066755,389,49,835.010104,78.976121,-102.973687,0.031373,181.949809,370,59,1052.673675,92.463802,-103.039479,0.450796,195.503282,411,51,1278.965532,71.770993,-75.903925,0.195477,147.674918,364,56,605.715375,79.950695,-81.526967,0.164800,161.477662,370,56,1145.237140,63.005981,-60.861915,-0.021755,123.867896,387,95,315.849394,55.980937,-61.580180,-0.037454,117.561117,381,87,388.460057,70.179729,-84.120489,0.239355,154.300218,376,109,781.157824,50.722197,-49.171350,-0.087993,99.893547,367,92,309.763330,80.146103,-88.945426,-0.003258,169.091529,383,86,504.793228,30.867137,-29.037354,-0.020386,59.904490,380,140,132.329837,31.340571,-33.275994,0.015918,64.616565,380,139,123.574859,49.319940,-46.107152,0.054489,95.427092,366,132,289.247834,38.633658,-37.345070,-0.065836,75.978728,374,141,127.457458,53.091615,-48.137778,-0.076191,101.229393,379,144,227.368688,tongue
65.496938,-68.251455,-0.268684,133.748393,361,54,572.366383,53.955616,-45.040431,0.109277,98.996046,360,58,475.535095,123.403612,-110.101220,0.159714,233.504831,386,56,1507.499215,142.412904,-161.367546,-0.037675,303.780450,350,60,1377.021592,62.875933,-71.378631,0.486614,134.254565,386,56,840.227253,47.208103,-45.386814,-0.162062,92.594916,367,91,299.278806,55.096111,-56.178256,-0.009264,111.274366,375,100,411.695230,152.653379,-163.729143,0.056291,316.382522,383,102,1488.849958,136.569320,-115.082600,-0.073618,251.651920,368,104,1292.499530,69.714986,-72.445467,0.209672,142.160453,380,94,561.722283,33.029024,-32.589631,-0.044082,65.618654,383,146,157.361909,63.594859,-58.293405,-0.067660,121.888264,373,144,449.069627,94.260824,-90.972395,-0.034727,185.233219,379,142,1050.597258,124.856856,-132.446125,0.018546,257.302981,370,141,1155.267155,72.506973,-72.804031,0.079280,145.311004,378,151,579.108424,44.845986,-47.719078,-0.105419,92.565064,364,58,332.019797,41.585310,-42.511907,-0.054676,84.097217,363,54,260.646968,48.089010,-52.004026,-0.284121,100.093036,359,58,303.197985,40.712910,-48.318750,0.030386,89.031660,364,54,205.824951,59.448268,-56.457560,-0.161308,115.905828,358,59,430.287534,47.087946,-39.393439,-0.017320,86.481384,374,97,187.800323,46.214620,-40.065044,0.036226,86.279664,384,99,213.718219,36.299123,-31.128752,0.015962,67.427875,369,98,180.652622,35.350572,-33.470131,-0.045669,68.820703,367,108,148.119027,60.535215,-53.148624,-0.080024,113.683839,366,92,216.523970,32.063738,-32.789724,0.000106,64.853462,375,151,145.581805,44.715472,-47.599401,-0.013317,92.314874,371,152,167.224500,38.636458,-39.045876,0.044586,77.682335,374,154,134.194769,38.867395,-41.489960,0.043543,80.357355,370,140,191.691546,41.205370,-43.830180,0.037966,85.035550,371,146,184.344245,83.246283,-81.926256,-0.153806,165.172539,378,55,615.489226,48.362908,-57.513007,0.021508,105.875915,378,52,423.426617,37.343577,-50.414180,-0.177613,87.757757,389,63,260.856700,56.207870,-58.002027,-0.107647,114.209897,372,59,356.826354,74.290240,-53.871216,0.006464,128.161456,364,61,401.495018,76.933031,-83.190632,-0.039158,160.123662,370,102,538.880562,44.504310,-39.983053,-0.107814,84.487362,375,96,228.184965,59.889660,-59.393942,-0.047878,119.283602,376,102,326.330767,72.042204,-57.997423,-0.010052,130.039626,383,102,327.339808,51.962407,-55.358224,0.001923,107.320631,377,94,306.545899,63.416467,-62.090649,-0.045001,125.507117,363,134,228.563536,33.715959,-33.316897,-0.073209,67.032855,373,148,176.693126,50.715599,-55.922285,0.000908,106.637884,381,152,335.445050,48.603254,-45.324827,0.039652,93.928081,380,136,183.853913,38.862319,-36.470229,0.022975,75.332548,372,140,158.889791,35.487563,-30.389467,0.027722,65.877030,383,56,112.676274,56.551232,-52.266782,-0.039484,108.818014,372,61,330.666093,43.666331,-37.528700,-0.101786,81.195030,367,59,239.748785,39.310630,-45.614417,-0.092646,84.925048,354,64,226.259772,57.597645,-61.770890,0.036542,119.368534,357,57,405.006164,33.496132,-38.413939,-0.021820,71.910070,380,97,98.986519,30.544423,-32.736642,-0.039401,63.281065,365,92,145.700585,41.902667,-41.794354,0.036964,83.697021,387,94,173.039722,41.313398,-37.384720,0.007078,78.698118,371,104,219.895759,50.399263,-50.860723,0.021848,101.259986,365,93,222.015222,27.054082,-28.150265,0.006650,55.204346,377,145,66.802942,25.999703,-26.028903,0.022277,52.028607,367,146,72.146104,35.512385,-34.967240,0.029773,70.479626,372,149,113.173815,34.629161,-34.410721,0.024198,69.039882,384,151,153.873806,30.881486,-28.852721,0.006736,59.734206,373,144,86.610777,91.532098,-98.623910,0.059788,190.156008,389,56,1322.764002,85.651412,-96.964217,0.122624,182.615629,383,57,970.146652,91.147570,-105.788602,0.186157,196.936172,384,62,1244.716755,111.724727,-107.136369,0.224241,218.861096,375,58,1200.552412,108.216512,-96.432586,0.318012,204.649097,384,62,975.478209,76.490722,-84.958364,-0.055876,161.449086,374,95,738.472187,58.685068,-51.990169,-0.020931,110.675237,400,91,376.049137,96.104738,-94.439325,0.192644,190.544063,354,91,826.956418,90.332860,-69.737412,0.174531,160.070272,383,89,518.527464,73.621112,-64.446092,0.124529,138.067204,371,88,459.520687,44.931827,-46.684591,0.020844,91.616418,379,132,170.270834,42.294860,-44.099689,0.011498,86.394549,376,146,172.076052,50.785540,-49.971376,0.013411,100.756916,376,146,326.898431,46.447639,-45.872761,0.022180,92.320399,384,143,202.016741,77.272619,-74.421899,0.069283,151.694518,377,141,447.382649,null
52.331437,-53.738732,-0.139913,106.070169,387,53,416.715640,50.679766,-85.575549,-0.339479,136.255315,376,58,481.444403,65.882062,-57.803242,-0.130010,123.685304,382,52,508.982395,61.839461,-65.195372,-0.081242,127.034833,366,47,542.178011,68.941881,-79.417022,-0.512988,148.358903,376,56,774.079602,49.538272,-49.503818,-0.081763,99.042090,383,101,251.101882,58.296479,-67.559196,-0.011761,125.855674,378,100,371.919255,61.670461,-60.534966,0.074246,122.205427,380,102,345.181007,71.549374,-68.551536,-0.036896,140.100910,373,93,379.777522,68.544298,-64.757523,-0.159860,133.301821,379,97,504.599982,39.468571,-39.123030,-0.038575,78.591600,376,147,155.347616,71.898052,-69.102748,0.037682,141.000800,375,146,487.103993,54.977868,-57.256857,-0.033297,112.234725,376,140,297.917999,50.069970,-52.812364,0.012966,102.882334,373,150,291.738612,52.320474,-52.792781,-0.046813,105.113255,375,148,286.327057,54.841987,-36.810990,-0.072913,91.652977,357,52,264.438087,58.102957,-68.494416,0.249046,126.597373,383,56,343.787029,53.097904,-48.865370,-0.030899,101.963273,392,58,283.758136,51.944573,-39.814000,0.248224,91.758573,378,54,362.953083,44.751345,-52.790771,-0.062416,97.542116,366,56,349.989122,35.487004,-37.985814,-0.074453,73.472818,364,91,155.376480,46.934125,-42.480637,0.157734,89.414762,380,90,209.542802,42.118815,-40.817436,-0.083699,82.936251,378,86,209.438372,38.485083,-39.760461,0.084106,78.245544,365,86,178.086470,35.306176,-43.619512,-0.064319,78.925688,363,98,200.231555,34.648562,-34.687950,-0.047404,69.336512,374,154,146.594087,35.894900,-36.514947,0.038765,72.409847,377,151,143.714265,33.542652,-36.626930,-0.044246,70.169582,362,144,105.839846,28.960906,-31.587893,0.050646,60.548799,384,146,122.671858,29.366255,-31.659105,0.013249,61.025361,383,145,125.821740,61.348323,-61.601443,-0.049024,122.949766,368,56,527.782784,51.804228,-52.366234,0.112480,104.170462,369,56,315.918887,49.691088,-54.240786,0.008627,103.931874,386,53,332.199670,54.698568,-56.102948,-0.146207,110.801517,354,57,364.205917,58.592840,-52.052056,-0.080546,110.644896,377,59,368.766759,38.575365,-47.351567,-0.083190,85.926932,356,89,242.161725,36.277416,-37.095262,0.103587,73.372678,370,95,184.344334,37.979254,-35.744435,-0.046189,73.723690,373,98,169.029993,39.866136,-43.065447,-0.066215,82.931583,374,98,243.980230,44.296805,-42.205725,0.003522,86.502530,364,91,218.450310,26.421043,-29.337131,-0.035109,55.758174,367,143,98.762379,31.008015,-34.303593,-0.004021,65.311608,382,144,129.597996,28.291776,-30.240330,0.024830,58.532106,384,146,129.550339,40.875315,-41.117480,0.004747,81.992795,376,143,168.208730,39.591572,-41.517480,-0.031426,81.109053,369,140,127.685874,43.342817,-34.332075,-0.059895,77.674892,370,55,158.424632,39.972740,-51.519023,-0.096861,91.491763,364,55,276.020134,31.259317,-34.953638,0.031353,66.212955,384,55,194.269261,45.241548,-39.755380,-0.009863,84.996928,381,56,268.765470,53.331724,-59.853371,-0.226914,113.185095,374,59,304.813405,29.741361,-29.370021,0.027760,59.111382,382,91,108.493714,42.787170,-50.174890,-0.026298,92.962060,370,102,211.064724,35.307648,-35.445963,-0.087708,70.753611,369,91,129.761801,40.135047,-36.504688,0.046037,76.639734,394,94,173.663202,60.376964,-59.119982,-0.088082,119.496946,380,96,347.363464,24.401589,-25.012655,-0.001233,49.414244,376,148,55.554016,30.963017,-32.097311,0.034469,63.060328,381,135,93.186116,31.721753,-31.425028,-0.043091,63.146781,376,147,128.690251,32.231688,-33.334125,-0.006756,65.565813,367,146,126.275171,35.099311,-37.803642,-0.030489,72.902954,374,138,137.505266,102.668068,-80.864353,-0.467911,183.532421,367,48,1220.920620,146.187245,-131.656043,0.225388,277.843288,378,56,1382.820777,68.096566,-70.344717,-0.170864,138.441283,392,54,649.743362,74.008059,-75.570701,0.213989,149.578761,382,46,840.765437,136.869462,-121.046363,0.058350,257.915824,380,50,1692.137162,69.118346,-75.655840,-0.205894,144.774186,370,101,609.229639,82.079807,-79.969759,0.163062,162.049565,393,95,509.145575,92.295104,-80.983008,0.042815,173.278112,379,100,580.270933,55.275022,-52.825613,0.102602,108.100634,379,96,299.299055,68.980885,-73.083158,0.002656,142.064043,375,95,617.519578,37.365949,-39.235029,-0.049971,76.600978,368,130,137.141093,41.255764,-33.063436,0.010853,74.319200,373,134,146.452752,71.527312,-69.345676,0.070145,140.872988,365,135,316.874013,26.677717,-32.101693,0.006811,58.779410,378,142,112.934212,48.596969,-46.699667,-0.017535,95.296636,371,143,238.802941,left-hand
110.263700,-56.810411,-0.156840,167.074111,335,52,740.171136,62.711096,-72.765236,0.053734,135.476332,380,58,692.721200,98.619090,-171.516190,-0.270388,270.135280,374,56,1510.305546,79.821913,-70.305364,0.062661,150.127277,366,55,901.227929,71.430489,-80.065396,-0.144356,151.495886,379,60,953.925368,45.203709,-48.213844,-0.099454,93.417553,380,92,255.746100,86.593688,-85.206401,0.100411,171.800089,382,93,633.794208,140.042125,-166.702165,-0.028035,306.744290,375,96,1152.792038,59.183161,-67.784727,-0.026971,126.967888,382,95,527.652678,76.819725,-78.972450,0.142683,155.792174,381,98,738.966279,37.021627,-41.259109,-0.073586,78.280736,376,139,147.280639,54.572539,-55.629980,-0.007627,110.202519,376,149,426.247554,86.222871,-87.803621,0.049268,174.026491,374,144,792.387581,66.626612,-64.109360,-0.062228,130.735972,380,148,471.950714,63.263815,-71.772991,0.081898,135.036806,375,149,435.143699,41.214384,-42.297495,0.088766,83.511878,372,50,284.253463,35.733599,-45.823665,-0.044679,81.557264,370,54,265.432084,80.926150,-59.394969,-0.096476,140.321119,341,51,448.299795,60.003064,-47.421498,0.226363,107.424562,367,54,352.500954,53.114027,-46.268783,-0.113251,99.382809,380,53,305.624640,29.450174,-33.079471,0.080297,62.529645,387,95,156.437427,45.160201,-44.030949,-0.046989,89.191150,369,96,165.031387,48.208394,-51.955767,-0.050393,100.164161,388,94,156.077515,47.781807,-46.235416,0.147675,94.017223,383,91,248.398983,36.162921,-40.976363,-0.082908,77.139284,372,100,242.860972,40.858747,-40.540409,-0.006886,81.399157,372,147,123.945291,40.229439,-38.279120,-0.051145,78.508559,379,149,124.972765,32.994057,-32.508336,-0.048787,65.502394,381,149,117.690883,34.561512,-35.850165,0.063869,70.411677,390,143,127.391645,37.509087,-35.710558,-0.100467,73.219645,373,152,186.837869,56.214553,-50.433616,0.204404,106.648169,361,58,348.054946,55.391715,-49.974007,-0.288649,105.365722,384,56,429.373638,70.394698,-58.254671,0.373924,128.649369,387,59,556.491329,70.759962,-54.963652,-0.133881,125.723614,381,56,412.893584,71.421804,-73.057328,-0.066198,144.479131,359,60,558.606673,54.767515,-55.929544,-0.039128,110.697059,376,94,251.510802,39.381712,-45.642808,-0.139515,85.024520,381,94,192.046084,75.609189,-59.544019,0.109439,135.153208,381,91,330.765739,52.861324,-48.807464,0.022820,101.668788,372,96,242.233678,57.481187,-51.306813,-0.162719,108.788000,375,96,315.107324,40.141390,-37.862853,-0.033446,78.004243,369,143,159.640822,31.980491,-31.273575,-0.015101,63.254066,374,149,160.988416,40.768254,-41.062901,0.025359,81.831154,376,148,201.816877,45.968297,-41.809509,-0.072738,87.777806,373,146,192.859818,40.536998,-42.218794,-0.043908,82.755792,371,137,158.030630,36.164148,-39.764732,0.124234,75.928881,364,58,184.706829,55.548924,-58.440897,-0.200490,113.989822,383,63,356.875107,43.690933,-41.201475,-0.039997,84.892408,375,56,288.285431,39.435908,-39.378631,0.019686,78.814539,372,58,225.729650,48.083810,-53.938494,-0.040764,102.022303,382,63,307.928301,28.127613,-29.225948,0.077949,57.353561,378,93,116.647915,53.567401,-50.926235,-0.115755,104.493636,365,91,172.179559,37.951205,-36.536603,-0.074261,74.487808,388,97,154.128887,40.096685,-48.354395,-0.067108,88.451080,365,97,215.687775,42.910123,-43.497531,-0.030699,86.407654,377,94,224.683871,30.129802,-31.076721,0.023986,61.206523,374,150,91.288835,21.095141,-22.129480,-0.022497,43.224621,369,137,67.216051,31.485763,-31.458716,-0.021030,62.944479,360,142,113.421979,63.214755,-63.889794,-0.026019,127.104549,375,145,470.070172,26.366709,-29.968751,-0.045922,56.335460,373,147,103.622187,98.299511,-93.411027,-0.076699,191.710538,367,49,1293.594410,111.188228,-105.562823,0.109420,216.751051,364,58,1177.231406,74.521505,-80.226186,-0.107007,154.747691,380,55,997.013821,64.086133,-62.773204,0.245673,126.859337,384,53,652.517256,87.354185,-79.965498,0.242822,167.319683,386,53,1069.877374,57.242007,-53.580463,-0.007658,110.822470,377,91,377.652054,51.031083,-46.832481,-0.107490,97.863564,371,88,346.295883,63.420102,-79.881137,-0.154444,143.301239,348,94,443.394182,49.392709,-47.427158,0.110562,96.819867,377,93,274.468076,58.318336,-52.860460,0.153804,111.178796,380,89,439.010337,34.864669,-36.975552,0.005864,71.840221,373,131,129.118452,46.917319,-47.793287,0.007309,94.710605,375,139,174.864607,39.678630,-42.207293,0.008077,81.885923,370,142,253.003860,39.324476,-38.880725,0.029994,78.205201,380,145,150.774891,46.842966,-46.996742,0.002442,93.839707,377,146,184.997069,null
47.646050,-55.540351,-0.195219,103.186401,369,55,459.535978,104.202482,-78.549760,0.168320,182.752243,374,67,623.169916,69.970446,-68.161744,-0.188664,138.132191,371,57,719.584409,83.659192,-64.316611,0.003410,147.975803,371,55,654.465699,80.557564,-70.163969,0.150810,150.721533,360,54,685.111965,43.031880,-47.343692,-0.099811,90.375572,374,90,202.923087,71.659238,-73.970035,0.069470,145.629273,372,101,513.306064,56.741479,-51.291828,-0.031997,108.033307,370,90,402.839476,43.903631,-50.072318,-0.062113,93.975949,371,96,343.023593,45.510924,-44.479928,-0.036686,89.990852,362,96,333.706892,31.772470,-33.446698,-0.042866,65.219168,369,146,166.064611,75.021489,-74.165832,0.070370,149.187321,378,156,480.291966,46.285906,-44.631711,0.049931,90.917618,376,147,266.602007,49.784060,-50.317261,-0.057293,100.101320,368,151,320.726606,52.427730,-53.179268,-0.044310,105.606998,373,147,368.075428,59.110552,-48.199555,0.229693,107.310106,360,51,344.661707,43.821662,-40.928387,0.117899,84.750050,375,54,291.141122,64.888393,-59.614448,0.016067,124.502841,376,51,353.727011,48.017283,-56.467730,-0.193664,104.485013,369,55,324.989351,60.932130,-57.100565,-0.412274,118.032696,363,55,423.858351,34.118558,-34.386107,0.027595,68.504665,386,99,141.785910,29.771534,-32.909201,0.078579,62.680735,380,87,122.579050,39.484036,-40.128689,0.008523,79.612725,367,93,160.028341,42.013924,-44.327813,-0.024069,86.341737,371,97,219.362935,49.102493,-52.707815,-0.074645,101.810308,381,97,240.536243,26.953985,-28.809659,0.015636,55.763644,371,146,111.252082,27.240642,-27.490401,0.038244,54.731042,377,152,118.913887,32.720790,-34.103210,-0.014226,66.824000,372,142,124.407213,37.528416,-40.188585,-0.004105,77.717001,374,143,112.059692,33.533117,-32.747063,-0.011312,66.280179,386,149,156.851126,45.785000,-40.478225,0.159489,86.263225,370,57,333.630088,50.282617,-50.996861,-0.259660,101.279478,372,63,367.255094,45.319066,-46.720608,-0.171857,92.039674,380,55,313.094979,60.599577,-48.999637,-0.023384,109.599214,369,60,403.317224,45.734736,-41.777027,0.089160,87.511764,353,57,386.776103,33.383740,-39.454239,0.072090,72.837979,373,94,162.203828,40.391016,-41.318813,-0.001870,81.709829,363,87,218.830713,38.269544,-41.261493,-0.073097,79.531037,373,95,177.714504,43.885632,-45.290256,-0.091365,89.175888,361,90,281.325860,47.078052,-42.585063,0.040925,89.663115,372,98,254.289567,26.025807,-28.986833,0.013214,55.012640,376,142,92.465606,36.137512,-34.741496,-0.009734,70.879009,386,143,158.642128,35.469507,-36.334265,-0.019537,71.803771,376,146,162.916574,36.864425,-39.739037,-0.054321,76.603461,362,145,161.168178,51.640361,-51.518309,-0.017420,103.158670,373,142,210.034797,35.892589,-32.973465,0.013901,68.866054,386,58,203.640409,72.057453,-81.098840,0.156748,153.156293,371,66,1202.309639,49.271128,-62.859657,0.300027,112.130786,382,57,451.538233,49.970508,-52.664894,-0.101745,102.635403,353,58,306.663986,72.050390,-66.717219,-0.065374,138.767609,364,65,462.319214,30.405072,-28.462462,-0.098772,58.867534,372,94,118.938362,56.654161,-60.697834,-0.071543,117.351994,414,78,471.688894,42.178831,-46.988256,0.050778,89.167087,389,89,200.767708,53.093862,-57.692391,-0.072922,110.786253,366,99,485.199508,72.494647,-75.593141,0.041302,148.087787,375,101,431.838495,21.564874,-20.307773,-0.029302,41.872647,377,154,53.078454,33.925620,-34.673274,-0.046638,68.598895,373,135,150.912667,31.167230,-30.335718,0.022153,61.502949,370,147,129.648106,65.782214,-63.755302,0.008778,129.537516,382,146,459.305266,41.948368,-43.466367,0.015316,85.414735,379,141,198.709012,92.015078,-98.696433,0.152875,190.711511,379,55,1007.935379,115.749241,-93.172865,0.148402,208.922106,370,62,1307.791654,94.419256,-96.358183,0.346718,190.777438,384,55,1073.888244,83.285608,-105.402295,0.205662,188.687904,386,45,1240.933393,114.539527,-127.734259,-0.320176,242.273786,367,60,2069.448220,72.289246,-71.163257,0.117499,143.452503,364,91,370.594650,70.658960,-77.157861,0.083145,147.816821,376,78,496.292607,87.357656,-82.200750,0.062221,169.558405,369,94,773.947421,57.370490,-56.695520,0.069324,114.066010,364,91,331.206714,76.573631,-79.769894,0.087283,156.343525,368,86,680.412738,45.241070,-42.048836,0.035197,87.289906,371,136,157.579927,39.768753,-36.701011,-0.036920,76.469764,373,137,182.509152,69.539780,-74.361745,-0.027308,143.901525,380,140,351.940092,39.803804,-42.164530,0.042726,81.968334,373,139,135.401022,36.194137,-38.488066,0.027952,74.682203,372,135,205.309028,foot
65.586468,-106.273088,-0.002217,171.859555,363,61,557.249894,59.799360,-60.447506,0.194830,120.246866,376,62,516.701079,98.462096,-104.867469,0.063515,203.329565,379,62,1178.626516,82.753148,-80.662574,0.190643,163.415722,348,61,675.615530,89.575449,-103.565881,0.047201,193.141330,369,55,1207.085471,68.989593,-64.669193,0.010933,133.658785,380,99,336.635671,68.969808,-69.312165,0.137316,138.281973,374,103,691.081110,99.844829,-106.713522,-0.010764,206.558351,374,102,1384.170835,90.878897,-84.302226,0.028769,175.181123,368,100,985.091322,67.659150,-78.322864,0.140860,145.982014,382,101,605.020017,36.357205,-32.688205,-0.038123,69.045411,372,138,128.149882,74.286345,-79.653929,0.010188,153.940274,368,144,685.545742,173.038909,-167.531872,-0.034854,340.570781,375,139,2253.051910,93.865169,-103.885155,-0.082652,197.750324,371,145,1220.436679,78.091395,-75.700712,-0.019430,153.792106,375,154,752.341616,39.038603,-50.116810,0.269840,89.155413,383,53,245.520212,37.071251,-34.995487,-0.037893,72.066737,378,62,259.865606,58.292703,-51.121988,0.047016,109.414691,364,58,379.098558,54.833770,-49.895225,-0.010080,104.728996,375,51,270.064460,40.372573,-37.132105,0.022647,77.504677,390,55,203.460117,38.572017,-41.856223,0.081023,80.428240,384,97,215.577308,53.834183,-51.101124,0.046096,104.935307,374,94,275.027667,47.687349,-40.605573,-0.010846,88.292922,369,97,247.832030,38.435620,-34.118023,-0.018528,72.553642,381,100,172.642072,38.713686,-37.437713,-0.003101,76.151399,365,97,156.076507,40.970585,-40.068154,0.001083,81.038739,377,148,191.185630,37.607455,-37.890771,0.024469,75.498226,376,141,142.557413,34.101179,-35.469077,0.004687,69.570256,376,153,150.154099,32.432361,-36.527486,-0.024411,68.959847,375,152,136.208226,37.982408,-38.729953,0.017480,76.712361,372,147,185.202207,59.991757,-65.661056,0.174474,125.652812,355,63,528.634958,49.646221,-46.767434,0.151687,96.413656,383,59,295.034325,55.534944,-58.622821,-0.263420,114.157765,365,54,437.961942,50.610653,-48.920743,0.193617,99.531396,384,57,349.095773,64.293518,-58.555604,0.322740,122.849122,384,55,372.631280,48.298477,-52.243258,0.064962,100.541735,388,91,342.258447,59.575807,-64.883709,0.002356,124.459515,392,94,313.792286,48.868730,-57.900141,-0.030977,106.768871,375,100,436.233505,47.319444,-41.435126,0.034206,88.754571,364,98,247.235881,46.766650,-42.737857,0.092109,89.504507,382,91,233.216045,45.876144,-46.060365,0.021440,91.936509,380,144,312.311619,77.813976,-79.491245,-0.029824,157.305222,381,148,409.242142,70.416942,-71.959168,0.023151,142.376110,379,145,529.576533,38.334425,-40.474161,-0.029280,78.808586,377,145,195.988136,35.374460,-37.176233,0.004290,72.550692,388,148,157.628840,32.235928,-34.536859,-0.293588,66.772787,353,63,147.820223,48.027616,-58.308020,0.014212,106.335636,374,63,307.250721,29.899890,-35.838036,-0.136126,65.737925,387,62,167.608734,43.389792,-39.593467,-0.133194,82.983259,388,61,310.948157,82.803536,-93.043005,-0.261818,175.846541,370,63,475.191361,28.931801,-29.154540,-0.092046,58.086341,376,92,118.039193,40.281983,-45.251058,0.047239,85.533041,380,99,220.787706,35.162263,-32.656682,-0.081709,67.818945,374,94,153.997687,48.358437,-45.653288,-0.006015,94.011724,384,94,275.330478,58.041663,-68.899564,0.010934,126.941227,379,92,400.782192,30.076006,-26.392499,-0.003716,56.468505,379,152,81.581855,27.554473,-25.332207,0.011512,52.886680,376,138,83.729438,47.094720,-44.488648,-0.021431,91.583368,370,151,158.484920,43.683198,-40.689595,-0.003106,84.372793,372,151,197.617426,30.982072,-32.277797,-0.045833,63.259869,370,141,131.477342,79.091645,-66.897265,-0.334671,145.988911,380,60,777.531808,105.013270,-119.483051,0.296899,224.496320,385,60,1210.477877,118.129552,-110.443431,0.005052,228.572983,383,56,1303.752162,73.027192,-80.404516,-0.096138,153.431708,374,51,764.947342,106.141938,-113.081655,-0.200114,219.223592,378,52,1518.481695,102.524338,-95.026403,-0.249293,197.550741,374,95,615.171528,60.507031,-57.732061,0.238815,118.239093,383,89,495.350476,104.470707,-118.345277,-0.139306,222.815984,357,91,821.156378,71.277120,-68.819529,-0.036356,140.096649,378,102,467.090561,62.513354,-62.711619,0.018320,125.224972,365,88,521.265014,49.438245,-46.534020,-0.032475,95.972265,375,140,180.218041,45.408249,-49.288349,0.055921,94.696599,376,143,215.714307,75.599592,-74.841324,-0.026714,150.440916,371,140,672.352225,54.709795,-53.029144,0.053625,107.738939,376,137,358.239601,56.607105,-60.441826,0.051434,117.048930,371,154,390.934910,null
198.828427,-69.997592,1.834537,268.826019,377,46,994.615349,59.485567,-62.023463,-0.120990,121.509030,380,63,598.604495,85.377263,-71.482655,-0.140133,156.859918,353,54,833.503774,91.734926,-68.300655,0.193171,160.035580,376,62,909.886795,71.848233,-60.142636,-0.146884,131.990869,365,57,721.832948,127.924591,-59.497827,0.566171,187.422417,395,88,343.493975,57.250514,-65.994189,0.051317,123.244703,382,87,477.227639,64.829176,-59.781490,-0.102714,124.610666,368,95,441.724585,64.379559,-73.046673,-0.059184,137.426232,371,91,614.260438,89.194254,-87.319946,-0.106524,176.514200,378,99,752.582008,95.080535,-71.563743,0.235172,166.644279,366,141,169.325961,57.128810,-54.728673,0.034929,111.857483,372,153,327.363351,53.539425,-61.720748,-0.011607,115.260173,376,151,263.746052,52.555844,-53.048928,0.005537,105.604771,385,151,279.257945,49.445550,-52.002126,-0.074985,101.447676,373,147,367.745150,49.752529,-51.819762,-0.105641,101.572291,396,52,382.339762,47.096785,-47.562842,-0.028616,94.659627,367,48,252.693066,50.752437,-53.560173,-0.045574,104.312610,390,56,281.226896,50.006703,-56.453711,-0.147136,106.460414,365,51,446.664759,37.050297,-41.220284,0.025028,78.270581,362,61,186.817891,34.707831,-32.595736,-0.098460,67.303568,365,94,170.855859,37.895043,-39.924919,0.018522,77.819962,377,99,119.129353,41.399834,-43.145479,0.012012,84.545313,376,101,166.126664,39.526339,-47.064826,0.011175,86.591165,392,94,207.799070,47.431796,-46.099193,0.019971,93.530989,380,95,186.342289,32.880842,-30.149665,-0.049488,63.030507,377,140,108.560309,35.196160,-35.265561,0.024108,70.461722,376,144,112.077235,35.046730,-32.908241,0.004730,67.954971,380,148,163.638325,30.776527,-31.532578,-0.025216,62.309105,381,146,141.816803,39.042695,-37.603152,0.009613,76.645847,380,146,141.051210,70.728048,-53.360240,-0.006381,124.088288,400,56,408.684560,46.480133,-42.361507,0.085960,88.841640,369,53,307.685901,50.305997,-52.512627,0.054634,102.818624,386,55,364.361449,58.621612,-54.964747,-0.015604,113.586360,365,61,276.996653,60.393941,-48.925985,-0.327171,109.319926,359,60,327.552964,30.525397,-34.460843,0.052138,64.986239,374,95,139.838602,28.075948,-35.250379,-0.024209,63.326327,363,95,153.403205,40.439672,-39.298499,0.013134,79.738171,382,92,227.582073,59.169735,-63.517521,0.008669,122.687255,370,101,261.879563,53.862070,-50.498830,-0.114657,104.360900,377,95,226.319380,33.029320,-30.798606,0.009801,63.827927,372,150,101.409209,30.608296,-34.070746,0.034030,64.679042,373,144,110.556112,32.762858,-31.934278,0.038267,64.697137,372,151,121.333197,41.532336,-37.627572,-0.003967,79.159909,380,141,155.341419,38.871348,-35.597194,-0.033781,74.468542,376,140,158.544747,248.996514,-412.895089,-0.000045,661.891603,398,51,2581.106720,62.080591,-68.837254,0.033924,130.917845,377,61,768.732195,49.230955,-53.609168,0.261947,102.840123,393,52,478.600273,41.693631,-41.489310,0.399017,83.182942,386,60,313.148662,71.821097,-76.292074,0.468045,148.113170,374,64,676.543239,168.921893,-197.375566,0.044259,366.297459,378,100,569.594449,62.388929,-63.423935,0.140564,125.812864,392,88,386.165812,35.616815,-35.297858,0.089411,70.914673,376,91,189.062861,42.034995,-42.461910,0.111568,84.496905,378,101,172.353558,73.516533,-83.351114,0.028532,156.867648,377,94,442.417778,104.053850,-99.327279,0.031035,203.381129,377,137,216.945795,56.359608,-58.636025,0.038547,114.995633,380,131,180.237755,29.139883,-33.287946,0.001162,62.427829,369,143,124.327424,56.975822,-53.683935,0.010447,110.659757,382,149,220.005484,60.451951,-62.294920,0.041580,122.746871,382,137,163.443910,99.157131,-82.683469,0.107427,181.840600,363,58,1015.738659,98.827990,-83.101539,-0.335896,181.929528,363,55,996.817054,94.869394,-81.970248,0.003674,176.839641,367,53,955.173611,100.237516,-88.312669,-0.259697,188.550185,379,48,1015.964189,110.961855,-118.654394,0.062563,229.616249,388,55,1981.181622,82.786989,-83.722675,0.146924,166.509664,375,98,546.645667,65.438259,-72.675456,-0.050671,138.113715,377,91,522.055877,79.259729,-71.213874,0.020193,150.473603,373,101,585.265172,56.603733,-62.665744,-0.207698,119.269477,386,90,281.099566,69.644648,-83.488711,0.051574,153.133359,381,91,758.294427,37.717813,-33.950854,0.078161,71.668667,378,129,130.352469,41.378474,-43.455466,-0.021335,84.833941,375,132,188.360075,49.357276,-47.864592,0.000054,97.221868,376,138,284.887610,40.829417,-48.856409,-0.099138,89.685826,372,135,133.343308,48.947063,-45.345315,0.052372,94.292378,374,142,223.211810,foot
70.334064,-82.507262,0.198100,152.841326,373,52,814.447171,65.778088,-56.746209,-0.144911,122.524297,359,55,560.395839,64.559953,-83.754011,0.167047,148.313964,393,52,874.110763,90.923298,-112.210411,0.029469,203.133709,357,54,964.295067,70.701800,-70.746298,-0.085657,141.448098,356,50,764.036082,55.828347,-52.218360,-0.056349,108.046707,370,93,340.830179,59.204504,-52.601252,-0.068971,111.805756,383,95,320.056546,69.113209,-76.471428,0.068340,145.584637,381,95,556.054307,99.069914,-105.380274,-0.075968,204.450188,371,95,647.250302,70.201312,-69.825320,-0.108922,140.026632,368,94,424.245239,39.791966,-44.278898,0.010592,84.070864,377,142,186.163390,69.072778,-73.139061,0.016297,142.211839,370,159,562.616660,77.477483,-72.754446,0.042499,150.231929,380,146,403.833938,46.554523,-45.884540,-0.013517,92.439063,379,147,328.953481,62.785463,-58.495182,-0.078803,121.280645,379,152,362.547287,63.684266,-57.016796,-0.015321,120.701062,360,49,432.815584,66.970929,-53.896584,0.122852,120.867513,376,53,322.322336,47.030819,-58.610584,0.154287,105.641403,381,53,381.681663,50.165710,-41.848080,0.090577,92.013790,357,60,305.758275,57.734407,-50.947851,0.067676,108.682258,383,55,511.143820,37.596060,-44.990353,-0.083864,82.586414,367,102,164.007201,48.656357,-51.521237,-0.002728,100.177594,374,98,261.787863,41.791114,-35.888111,-0.014708,77.679225,382,99,183.495320,39.267736,-46.159212,-0.060399,85.426948,370,91,217.986880,49.003142,-44.962323,-0.040676,93.965465,379,93,254.298656,37.991527,-37.268657,0.021381,75.260184,371,146,175.532922,31.609653,-29.348726,0.034930,60.958379,369,146,130.585306,38.186513,-42.488126,0.000467,80.674638,380,146,153.918334,26.382138,-26.717660,-0.005428,53.099798,378,149,105.358175,31.461152,-28.911950,-0.036810,60.373102,374,152,114.772915,52.388873,-49.895059,-0.106777,102.283932,376,59,376.250139,48.283584,-51.260282,-0.033405,99.543865,357,58,298.210841,57.201222,-55.850797,0.007221,113.052018,380,58,416.211327,43.906360,-52.672364,0.221656,96.578724,374,51,322.351150,43.414432,-51.298703,0.128322,94.713134,392,60,297.689071,66.799527,-59.569375,-0.036444,126.368903,380,103,286.507619,43.601890,-47.263582,0.044021,90.865472,371,99,235.029624,47.790903,-46.659933,-0.044938,94.450836,377,94,271.552806,46.458274,-41.131712,0.084542,87.589986,379,97,213.205960,50.795656,-52.669886,0.033463,103.465542,393,95,274.654371,37.063382,-40.941574,-0.023242,78.004956,377,139,179.766172,48.850901,-51.647931,-0.010011,100.498831,366,144,165.959797,40.047206,-39.364716,-0.012366,79.411922,373,145,173.164743,31.200453,-32.336208,-0.004731,63.536662,376,144,127.717866,32.985837,-29.235543,0.024938,62.221380,379,135,129.122611,92.843156,-57.762892,-0.049413,150.606048,356,68,293.466644,65.489100,-60.138385,-0.019557,125.627485,366,64,560.089016,37.741043,-35.120624,0.053276,72.861667,391,54,187.414874,56.853264,-58.775666,0.294378,115.628930,377,54,326.460307,52.738186,-69.000166,0.196986,121.738352,386,58,366.830442,35.532422,-40.345860,-0.010305,75.878281,381,90,155.177347,54.833736,-54.154057,-0.057497,108.987794,372,92,332.705730,36.983980,-37.310718,-0.054887,74.294698,384,100,166.636683,61.645761,-61.507801,0.011173,123.153562,372,96,274.510675,58.700614,-59.689670,0.102689,118.390284,384,93,329.150839,25.631138,-26.132788,0.025763,51.763925,386,141,83.185825,30.066427,-32.483131,-0.043267,62.549558,362,141,112.189393,42.266380,-43.971130,-0.007323,86.237511,378,153,146.947885,58.337791,-53.954253,-0.006377,112.292044,370,154,322.671125,42.567425,-43.271678,0.039387,85.839103,380,141,138.923172,103.955629,-108.417638,0.107587,212.373267,386,47,1741.958835,111.920407,-142.257069,-0.015742,254.177475,366,53,1558.943270,115.242854,-98.823342,0.293672,214.066196,368,57,1311.756500,93.394519,-109.967512,-0.045473,203.362031,386,48,1592.753357,62.050870,-73.067317,0.022082,135.118187,404,51,808.417076,43.301423,-56.473635,0.140891,99.775059,386,92,349.386903,88.650013,-69.009117,0.058151,157.659129,375,93,540.589142,61.505240,-70.793023,0.081964,132.298263,386,92,713.969044,98.244684,-79.748447,0.181092,177.993131,365,96,620.917234,64.996396,-68.567206,0.012808,133.563602,371,99,560.597045,31.840467,-30.006860,0.078519,61.847326,392,136,109.606524,46.675167,-47.943597,-0.015591,94.618765,373,142,144.784240,45.191885,-41.470803,0.088594,86.662688,374,140,263.867456,41.841037,-40.773845,0.104878,82.614882,376,137,193.439798,47.354855,-47.904315,-0.024873,95.259170,379,137,252.162207,null
52.038161,-55.259852,-0.037361,107.298013,363,53,398.084407,56.078533,-60.327770,-0.315284,116.406302,381,58,510.271720,75.240175,-75.502361,-0.020236,150.742537,371,53,769.928004,93.388031,-97.086169,0.082307,190.474200,366,56,834.323517,68.352822,-93.742020,0.262795,162.094843,361,58,816.752373,39.324330,-31.218467,-0.008982,70.542796,373,96,189.157888,61.395960,-60.382017,-0.037221,121.777976,357,104,469.991550,57.303642,-53.371414,-0.044974,110.675056,387,91,383.018016,59.453707,-55.795740,0.058349,115.249447,376,100,329.282485,67.868729,-74.649154,0.229864,142.517884,378,92,511.917885,29.677998,-28.790782,0.018405,58.468780,377,143,133.957052,58.988753,-58.007054,-0.065909,116.995807,373,150,521.862542,48.769569,-52.942435,-0.017394,101.712004,371,140,281.790426,52.647110,-54.318711,0.046918,106.965822,378,148,248.304016,46.230963,-46.213407,0.090063,92.444369,376,144,296.195084,53.937274,-44.433747,0.141936,98.371022,349,54,354.046572,46.217623,-48.240859,0.102706,94.458482,382,59,366.576873,56.481569,-37.513188,0.114715,93.994757,360,52,268.318032,52.496005,-48.477484,0.239879,100.973489,379,58,338.887135,60.725796,-54.019501,-0.203635,114.745297,336,55,344.880787,48.588416,-42.911676,-0.011641,91.500092,383,95,241.467033,48.443671,-42.961682,-0.056799,91.405353,368,98,212.240383,40.745463,-36.681839,0.039754,77.427302,385,103,189.270746,51.874855,-48.864392,0.111967,100.739247,384,88,210.689083,34.855146,-36.686204,-0.072572,71.541350,381,99,194.921265,31.961239,-33.403028,0.009349,65.364267,372,139,130.938313,36.300275,-35.616016,-0.029802,71.916291,382,143,135.980976,37.018500,-37.844554,-0.026504,74.863054,373,148,140.885209,45.329892,-43.651825,0.013785,88.981717,377,146,142.993224,36.013448,-33.846318,-0.006091,69.859767,370,147,127.583680,47.610699,-59.938971,-0.131831,107.549670,380,61,449.676653,41.280742,-48.055425,0.014320,89.336168,359,59,299.642437,41.415037,-38.523718,0.122823,79.938755,366,51,290.347718,54.403931,-48.987816,-0.016468,103.391747,360,53,343.586693,68.247561,-62.743479,0.060458,130.991040,371,62,444.116830,39.629609,-36.394460,-0.071043,76.024070,376,92,176.041588,48.947518,-45.071493,0.017914,94.019012,370,96,225.073970,54.925331,-60.778841,0.055139,115.704173,381,101,188.517539,34.545617,-35.699976,0.000338,70.245593,370,91,198.718091,49.732574,-53.233380,-0.007512,102.965955,371,95,220.078504,35.134156,-36.669586,0.025350,71.803742,376,144,129.721823,30.866329,-30.699878,-0.024348,61.566207,371,146,116.298048,39.007916,-41.592431,0.001359,80.600347,381,138,126.267140,28.606576,-28.129731,-0.026459,56.736307,372,145,115.226845,23.165332,-25.743185,-0.033254,48.908517,375,149,87.653880,29.729076,-26.376755,0.024086,56.105830,363,61,119.427649,57.071492,-71.671270,0.021924,128.742762,380,61,561.566103,42.022372,-51.439313,-0.085590,93.461685,377,59,270.944165,45.470634,-41.821870,-0.012010,87.292504,384,54,253.840358,79.668169,-72.736036,0.142250,152.404205,358,54,615.317409,30.653691,-28.923234,0.017095,59.576925,370,87,94.947041,41.768302,-48.356462,-0.007920,90.124764,393,90,217.493455,34.118332,-34.866592,0.013998,68.984924,371,97,135.330548,38.011104,-37.987371,-0.054379,75.998475,362,97,190.852281,67.952043,-55.564295,0.021117,123.516338,365,106,387.144999,23.428901,-24.530582,0.016660,47.959483,376,152,73.305739,21.805896,-23.326050,-0.004782,45.131946,378,141,75.440534,29.189289,-30.758804,0.001878,59.948093,381,147,99.303916,38.246378,-38.911922,-0.005685,77.158299,381,150,181.480394,33.816578,-32.870580,0.005808,66.687158,367,133,133.264389,85.936272,-96.091881,-0.107822,182.028153,367,55,895.038108,111.231596,-93.628052,-0.019752,204.859648,377,61,1478.110861,84.661300,-104.652747,0.078977,189.314047,391,59,1093.412279,83.538784,-70.744333,-0.123910,154.283117,386,60,697.975284,88.122331,-71.979509,0.144813,160.101840,373,52,931.218052,69.580153,-61.546174,-0.021649,131.126327,369,97,447.988156,61.858644,-75.270618,0.018767,137.129262,393,93,587.937880,68.075960,-70.146866,0.033686,138.222827,386,92,682.930105,48.151540,-50.215447,-0.046162,98.366987,359,98,382.754106,66.979232,-68.503056,0.059910,135.482289,377,84,491.418097,39.707356,-41.145840,-0.047869,80.853196,369,133,162.316352,37.880712,-37.011815,-0.029218,74.892527,372,130,180.197156,43.888242,-39.830221,-0.009076,83.718463,374,147,249.263141,34.022528,-33.901727,-0.025252,67.924256,373,138,187.113259,49.563658,-45.338773,0.049571,94.902431,388,134,203.782681,right-hand
167.762235,-169.960204,1.580054,337.722439,404,45,2526.393399,68.455086,-59.518632,0.521982,127.973718,382,63,667.024253,93.023456,-110.555515,0.388126,203.578971,370,54,1093.215191,138.845146,-137.140721,-0.441394,275.985867,369,55,1566.098128,77.559949,-73.861622,0.385544,151.421571,379,59,806.765066,78.569101,-52.235193,0.421736,130.804294,383,94,279.446004,65.153252,-78.632950,0.053091,143.786202,370,91,557.087101,115.765345,-107.285739,-0.017141,223.051084,372,94,831.212725,102.495066,-90.831053,-0.187067,193.326119,373,101,918.406181,65.872072,-73.167958,0.137487,139.040030,366,97,544.647611,51.831344,-36.874195,0.188897,88.705539,377,146,199.812213,72.808507,-71.742789,0.050526,144.551296,379,151,533.912511,90.036574,-82.418488,-0.034825,172.455062,377,142,842.284372,74.016136,-75.174654,-0.043203,149.190790,366,147,545.085748,57.892989,-57.110540,0.041295,115.003528,377,150,500.618169,49.929680,-53.166235,-0.104669,103.095916,375,52,373.718138,55.180834,-46.625603,-0.086462,101.806437,356,56,381.122234,58.920641,-53.629875,0.195662,112.550516,386,58,481.694325,61.404836,-61.699467,-0.051170,123.104302,401,58,458.972653,58.576397,-74.161650,-0.203142,132.738047,361,55,361.872089,42.781772,-39.173111,-0.084312,81.954883,386,99,190.142403,39.293439,-41.529334,0.071642,80.822773,393,92,177.647644,47.498466,-48.254370,0.013757,95.752835,360,93,309.520550,54.534478,-61.840244,-0.170461,116.374722,370,98,286.625808,46.356345,-43.825246,-0.063191,90.181592,381,94,215.335337,30.831165,-29.970808,-0.007101,60.801973,378,145,107.856222,28.232222,-29.642153,0.043294,57.874375,381,148,93.407416,33.484195,-30.325496,0.014343,63.809691,374,148,154.259377,35.119828,-38.039960,-0.058270,73.159789,371,153,150.854775,38.106176,-37.621870,-0.078468,75.728046,375,146,132.607152,57.945227,-62.316323,-0.546506,120.261550,368,57,538.742951,78.996413,-75.984900,-0.044192,154.981313,362,61,852.267588,58.547163,-59.536176,0.004668,118.083338,371,57,509.215858,60.102307,-55.788629,-0.193614,115.890936,375,61,416.466904,79.842063,-84.561615,0.456779,164.403678,397,59,932.177555,70.900184,-61.868939,-0.191414,132.769122,376,98,431.254040,61.159717,-50.720964,-0.117328,111.880681,371,84,385.310438,41.577663,-52.837008,0.011105,94.414671,370,97,330.329426,47.691669,-49.792631,-0.066802,97.484301,365,96,346.839117,70.008057,-64.416146,0.034610,134.424203,384,93,457.698214,46.584873,-43.878782,-0.008334,90.463655,376,138,193.913488,35.610524,-37.902687,-0.062692,73.513211,367,149,164.240954,39.084328,-39.863637,0.009669,78.947965,377,144,165.164323,43.651699,-42.103251,0.051890,85.754949,371,140,176.970557,35.959444,-35.632191,0.022270,71.591634,376,145,151.235901,34.678001,-36.258602,-0.015589,70.936603,379,56,151.148194,100.951199,-109.740855,-0.168762,210.692054,370,60,1908.298781,69.703131,-57.465620,0.229334,127.168751,383,53,500.994339,54.528080,-66.742680,0.430149,121.270760,387,49,484.718460,107.073561,-97.828647,0.225487,204.902208,383,53,945.288873,28.602230,-29.805459,-0.104248,58.407690,361,97,109.673631,69.765834,-66.952299,-0.118102,136.718133,394,86,562.264855,48.748107,-47.709000,0.053605,96.457106,380,95,289.356164,40.226154,-42.766364,0.141184,82.992518,367,95,197.997983,69.815925,-64.600306,0.057472,134.416231,368,88,508.612651,25.394565,-25.351477,-0.034656,50.746042,372,153,64.013552,34.319638,-34.291675,-0.082139,68.611313,376,144,152.555338,33.755104,-34.403141,0.039671,68.158244,377,145,142.018865,67.404528,-64.959664,0.052202,132.364192,380,151,284.965180,59.856380,-63.989516,0.047646,123.845896,378,143,213.510742,138.010098,-124.973330,0.394519,262.983428,409,51,2853.383697,179.099525,-210.660271,-0.459187,389.759796,378,56,4465.686627,127.760915,-145.147961,0.069153,272.908876,382,54,2201.111008,114.760799,-106.108909,-0.296726,220.869709,381,52,1525.578825,119.931861,-103.196593,0.030524,223.128454,378,51,1718.349889,70.378099,-81.484990,-0.007861,151.863090,376,87,854.351202,111.236133,-109.684226,-0.285245,220.920358,383,88,1282.394004,85.630707,-90.340385,-0.001160,175.971091,363,86,889.943275,75.337154,-78.857695,0.153365,154.194850,373,90,526.791942,56.664898,-53.271806,-0.042034,109.936704,376,90,487.804697,41.144318,-41.955336,-0.050651,83.099654,367,136,162.220084,45.260115,-45.724165,-0.094386,90.984281,372,129,216.455674,47.185244,-43.729794,0.057741,90.915038,378,141,360.885000,45.922140,-43.774226,0.036291,89.696366,376,140,250.295970,60.092651,-58.132608,0.065545,118.225259,366,142,270.066097,null
87.319380,-69.280871,-0.268955,156.600251,388,52,594.150733,52.969571,-65.604963,-0.233021,118.574533,369,62,496.072655,86.956162,-96.626358,-0.281953,183.582521,365,58,1087.675797,63.780115,-65.246015,0.369648,129.026130,375,53,535.390262,67.588650,-78.776465,-0.169275,146.365115,344,58,685.978189,44.631992,-55.905237,-0.106933,100.537228,383,88,263.741541,61.552904,-68.766746,-0.070650,130.319650,368,91,486.198749,72.916022,-69.379097,-0.154049,142.295119,372,97,464.240305,61.475718,-55.531846,0.149192,117.007563,382,100,433.939337,104.270016,-91.058541,-0.103947,195.328557,366,100,791.689618,36.871873,-35.284306,0.018334,72.156179,380,149,111.706203,62.232213,-67.479135,-0.005304,129.711348,376,147,467.522616,53.257722,-49.243632,-0.023314,102.501354,374,145,322.046966,54.471912,-57.695600,0.031010,112.167513,384,139,279.833616,86.446968,-90.084145,0.031735,176.531113,376,145,373.717729,58.679880,-44.363930,0.099636,103.043810,382,55,321.926323,41.532501,-46.005952,-0.293410,87.538452,387,54,372.710714,45.128867,-50.513915,0.068829,95.642782,388,59,312.235756,39.938887,-43.706015,-0.018808,83.644902,389,53,302.915147,52.600933,-52.592677,0.146508,105.193610,382,62,343.910950,58.611164,-59.022840,0.051494,117.634003,374,95,177.647067,38.345125,-35.517826,-0.057614,73.862952,374,96,205.701737,40.135419,-41.043986,0.006738,81.179404,365,95,193.599339,37.253959,-46.422321,-0.011769,83.676280,369,100,185.723011,36.998098,-36.776604,0.071824,73.774702,368,88,227.977487,44.299082,-37.209851,0.035442,81.508934,368,148,123.494216,35.553740,-32.617280,0.012004,68.171020,371,146,138.590461,32.856837,-33.442700,-0.026531,66.299537,368,142,163.450183,37.480394,-35.194027,0.010024,72.674421,375,150,139.881143,37.636223,-36.013071,0.032972,73.649295,371,151,114.062447,57.165897,-58.748362,0.048867,115.914259,370,52,342.549346,61.141015,-60.764656,-0.103118,121.905671,353,58,435.205376,47.807248,-46.312658,-0.008053,94.119906,379,55,408.569252,63.986044,-63.082456,0.213498,127.068500,375,61,527.118638,56.539076,-52.350358,0.249175,108.889434,372,61,546.352308,55.297534,-52.983815,-0.006851,108.281349,380,96,263.963927,42.575724,-51.095263,0.013254,93.670987,374,89,214.623582,38.240110,-36.233424,0.016937,74.473534,379,93,213.189374,46.229551,-53.998630,-0.013789,100.228181,371,97,301.055940,60.355467,-58.599865,0.043632,118.955333,384,91,314.861549,29.057120,-29.271517,-0.071697,58.328637,372,141,122.218588,33.567687,-33.970294,-0.008871,67.537981,379,150,132.994540,35.602105,-33.260963,0.002648,68.863068,359,145,182.831171,49.022583,-46.418207,-0.002448,95.440790,374,137,186.956174,34.026882,-37.013388,0.005059,71.040270,376,139,192.104810,38.248085,-31.064993,0.067155,69.313079,371,61,166.866427,92.688620,-102.570907,-0.025207,195.259527,383,64,1402.198950,58.756567,-57.252506,-0.191926,116.009072,382,62,399.631757,51.731307,-47.682315,0.047612,99.413623,386,53,431.765431,62.957494,-63.925510,0.059672,126.883004,387,58,758.298294,28.247376,-29.812478,0.019112,58.059855,375,90,110.561381,70.557786,-71.891220,-0.256811,142.449007,391,74,551.685557,41.534403,-47.182174,-0.068761,88.716577,354,89,195.882719,42.377415,-42.736256,0.009229,85.113670,384,90,221.756142,56.174570,-62.161089,0.059848,118.335660,385,90,523.341416,28.042558,-25.745140,-0.017539,53.787697,375,149,80.732961,34.582265,-37.741247,-0.100123,72.323512,376,139,115.675225,36.433288,-34.235593,-0.053669,70.668880,372,152,108.706427,33.885383,-33.510470,0.033892,67.395853,375,144,113.830829,37.465778,-36.835324,0.078830,74.301102,384,131,199.651299,72.880122,-90.035831,0.062637,162.915953,405,53,892.647203,115.388467,-105.410546,0.055185,220.799013,397,58,1767.041600,70.278651,-97.356685,-0.280801,167.635335,395,54,830.529771,62.444124,-83.598877,0.061002,146.043001,395,54,896.262939,115.840708,-133.863992,0.086928,249.704700,364,56,1487.555956,61.038536,-63.619666,-0.045994,124.658202,377,94,471.179319,101.131830,-87.040627,-0.152889,188.172458,384,86,939.416807,74.506399,-88.614400,-0.266371,163.120799,377,99,523.633033,63.420265,-74.762920,0.200633,138.183184,389,96,481.381337,69.818900,-77.486339,0.122276,147.305239,362,87,592.898355,33.922148,-35.849331,-0.049166,69.771479,371,128,131.070365,46.169152,-47.048951,-0.109005,93.218104,369,128,208.910725,50.302102,-52.716600,-0.102449,103.018702,362,135,266.543570,44.546553,-42.135491,0.077425,86.682045,382,139,210.797634,43.424418,-43.226882,-0.002552,86.651301,386,139,220.386402,foot
132.135597,-172.152909,0.891347,304.288506,407,50,2017.087583,70.212251,-64.921142,0.189197,135.133393,375,61,592.395687,144.642981,-122.147691,0.346028,266.790672,373,63,1630.629750,90.344485,-101.600341,0.273535,191.944827,355,58,1160.523118,110.579409,-83.805716,-0.314169,194.385124,357,51,994.854408,52.455686,-56.594362,0.174555,109.050048,378,91,318.034074,80.671257,-84.645793,-0.010849,165.317050,377,98,731.845569,150.392456,-164.725166,0.048908,315.117622,366,97,1535.146934,130.546180,-126.773269,0.187196,257.319449,373,103,963.625195,101.364400,-89.059490,-0.110067,190.423889,375,97,651.226313,41.251105,-35.858042,0.097509,77.109147,373,148,154.780130,113.166494,-114.921317,-0.018418,228.087811,374,149,861.995051,93.419432,-93.488972,-0.006279,186.908404,366,145,944.390453,100.871943,-104.576076,0.017262,205.448019,370,147,791.544058,76.902313,-76.738394,-0.004223,153.640707,372,146,634.571423,46.553416,-39.059568,0.045910,85.612984,380,59,270.022710,59.247179,-70.677683,0.247503,129.924862,385,55,482.349843,42.686788,-46.906385,0.448042,89.593172,386,57,258.705079,64.671167,-53.236963,0.286571,117.908130,378,50,319.048290,58.151569,-55.884056,-0.044689,114.035626,370,56,394.620372,33.745802,-36.364892,-0.023835,70.110693,373,95,187.890206,42.774605,-48.719084,0.088898,91.493689,375,94,268.234008,58.658960,-64.410499,0.059928,123.069459,377,93,235.862987,59.188133,-47.789409,0.120962,106.977543,377,95,194.575851,38.034141,-37.831468,0.087538,75.865609,364,91,242.337354,48.522083,-45.699650,0.000556,94.221733,375,153,219.972885,41.466560,-44.427651,-0.011887,85.894211,381,149,150.892362,35.846806,-36.939468,0.068518,72.786274,384,151,163.414475,37.482329,-37.840164,0.028349,75.322493,367,143,155.699486,34.271390,-34.886566,0.027847,69.157955,377,150,173.983994,65.926552,-73.038364,-0.113683,138.964916,399,51,442.619124,59.593794,-48.819259,0.011810,108.413052,368,54,354.427201,72.275412,-55.508811,-0.020816,127.784222,374,59,598.385066,57.931642,-70.916113,0.339792,128.847755,399,52,455.593298,56.561599,-59.011750,-0.050480,115.573349,382,55,371.447130,76.649577,-69.403895,0.020052,146.053472,378,97,427.218411,65.104704,-63.060011,-0.030675,128.164714,380,100,324.158072,57.347865,-50.277930,0.027267,107.625796,389,87,322.223890,65.388971,-69.133562,0.163268,134.522533,382,105,341.614822,41.739490,-50.894390,-0.097128,92.633880,372,93,234.376918,49.764398,-51.084724,0.014820,100.849122,376,145,200.575456,43.820408,-41.351874,-0.075601,85.172282,374,147,275.536349,49.282682,-51.249029,-0.006429,100.531711,383,146,230.205149,48.672812,-48.604801,0.060339,97.277613,388,140,202.702132,32.279250,-29.877920,-0.012080,62.157170,376,146,150.126588,37.366894,-33.038023,-0.054704,70.404917,373,53,120.875692,58.606005,-61.939957,-0.035529,120.545961,360,57,601.803859,57.550893,-45.414331,-0.070977,102.965224,344,53,301.231316,76.556622,-64.715025,0.751235,141.271646,388,61,434.433585,72.638187,-64.776114,0.112850,137.414301,391,55,619.286402,30.286370,-25.779273,0.024469,56.065643,360,99,90.995258,47.069817,-48.503260,-0.022023,95.573077,382,87,256.353998,41.728515,-38.122478,0.030943,79.850993,364,95,231.073199,50.968763,-51.671635,0.307487,102.640398,387,97,356.802671,50.707077,-55.311826,0.050052,106.018903,368,88,257.007261,29.933387,-29.836381,-0.000706,59.769769,379,151,91.006532,28.258510,-30.159854,-0.014435,58.418364,371,146,84.378524,42.771330,-41.691548,-0.003824,84.462878,373,145,127.251596,42.780012,-45.290730,0.102566,88.070742,370,144,186.181233,36.055018,-38.069069,0.031415,74.124087,377,143,120.637444,109.006823,-104.659077,0.110439,213.665900,359,51,832.905582,89.353096,-111.661426,-0.333004,201.014522,384,52,1376.152550,122.912445,-104.315956,0.019815,227.228401,380,60,1619.564209,91.239373,-101.622735,-0.313906,192.862107,395,51,1043.882415,144.812679,-133.090442,-0.374135,277.903121,360,55,2017.774914,57.633784,-66.210203,-0.098787,123.843987,369,97,396.089462,54.222500,-58.524757,-0.189563,112.747257,384,88,393.943603,105.261137,-101.879574,0.078617,207.140711,376,92,1160.236238,84.503667,-76.337357,-0.142181,160.841024,360,96,608.862179,85.257306,-94.922200,-0.106161,180.179506,375,94,851.800627,38.466809,-38.570986,0.012110,77.037795,370,136,189.309398,34.258638,-37.533319,-0.108254,71.791956,362,136,165.925464,57.649007,-56.999829,0.059465,114.648836,381,135,353.820218,50.917367,-55.065058,-0.011689,105.982424,383,143,344.301796,81.111560,-80.453709,0.040320,161.565269,382,147,450.826324,null
89.649888,-93.493614,0.071290,183.143501,345,58,998.212784,50.920448,-58.186491,-0.101454,109.106939,370,60,503.205663,63.233887,-66.795249,0.189825,130.029136,386,57,594.747094,81.991679,-65.129777,0.039910,147.121456,370,56,853.152964,76.353538,-75.063886,0.247240,151.417424,364,60,803.090066,59.541228,-65.148162,-0.053555,124.689390,371,95,461.985558,61.920919,-68.712657,-0.125037,130.633576,369,98,548.382044,52.536792,-53.202122,0.085350,105.738913,377,94,411.728253,72.346156,-61.429286,-0.063510,133.775443,383,90,470.174497,65.352579,-69.581525,-0.018715,134.934105,384,96,602.139243,35.936018,-36.043822,0.005188,71.979839,371,146,131.516279,77.050551,-81.762716,-0.141579,158.813267,365,147,455.981856,54.232607,-53.032493,-0.020809,107.265100,372,147,289.498513,44.210738,-47.261807,-0.036208,91.472545,381,147,241.986161,50.889045,-50.947318,0.015358,101.836363,376,139,341.609348,76.279189,-61.248160,0.032194,137.527350,356,53,396.127812,55.341163,-49.678306,0.047132,105.019468,360,48,468.384245,38.122438,-38.977125,0.124136,77.099563,367,51,263.241603,98.993287,-87.299872,-0.015608,186.293159,371,44,1180.278757,62.808345,-55.789867,-0.189874,118.598212,369,50,431.635396,49.907787,-38.578269,0.014706,88.486055,368,97,178.836578,40.826211,-43.473897,0.074851,84.300108,371,98,184.362210,33.581970,-31.144115,0.016624,64.726085,379,96,133.757494,45.942446,-45.837435,-0.133334,91.779881,362,95,311.304164,44.697634,-43.315643,-0.173785,88.013277,365,96,157.717571,32.136041,-28.726858,-0.005111,60.862899,366,147,95.696470,30.933150,-30.591301,0.036683,61.524451,377,147,112.019902,26.146805,-26.596716,-0.002522,52.743520,371,149,90.987281,30.765902,-28.518484,-0.019175,59.284386,366,147,127.581673,42.263948,-42.821456,-0.060084,85.085404,371,151,160.369442,60.196232,-53.033213,-0.102730,113.229445,372,59,449.394108,52.012952,-50.876268,-0.060460,102.889219,362,56,324.511462,44.247043,-46.713992,-0.155413,90.961036,364,57,312.726393,63.002959,-60.091643,-0.217034,123.094602,374,60,358.640758,39.589133,-48.449122,0.194260,88.038255,391,58,265.519262,50.793676,-47.340150,0.015822,98.133826,373,93,253.918701,46.850122,-47.136628,-0.024553,93.986751,366,100,264.685689,47.769109,-50.140718,-0.023065,97.909827,382,92,236.927535,52.142720,-52.941515,-0.149689,105.084235,381,100,226.866633,43.072406,-48.190274,-0.033756,91.262681,373,92,261.575384,28.477114,-26.340252,0.022706,54.817366,376,140,100.238395,33.199894,-34.699894,-0.042443,67.899789,377,142,136.084541,33.283448,-31.597152,-0.026831,64.880600,369,148,156.812076,32.265735,-32.159839,-0.009370,64.425574,381,144,92.358652,30.722947,-30.453763,-0.023812,61.176710,377,143,131.814223,28.087631,-31.158494,-0.222462,59.246125,358,60,139.798708,44.939876,-44.660276,0.013055,89.600151,393,59,287.796937,46.823205,-45.100654,0.051055,91.923858,391,56,303.091423,53.267565,-55.172736,-0.137506,108.440301,368,60,298.294974,43.606548,-44.582496,-0.129293,88.189044,368,60,346.227032,29.243176,-29.403169,-0.024967,58.646345,380,90,103.308571,41.504767,-34.501665,0.009169,76.006432,390,90,173.024265,35.887238,-37.151578,-0.060161,73.038817,367,97,184.186759,46.505481,-51.785160,-0.092735,98.290641,364,93,192.336197,43.463876,-42.423576,-0.145143,85.887452,381,94,277.564572,27.769754,-27.353652,0.008102,55.123406,378,143,57.024868,24.553948,-24.787699,-0.013158,49.341646,370,140,69.002596,34.234119,-34.748148,0.009045,68.982266,377,151,113.201179,23.623202,-23.539308,-0.015314,47.162510,377,142,82.982721,30.515675,-34.155422,0.023121,64.671098,375,142,134.216735,136.464856,-132.359047,0.157186,268.823902,388,49,1781.571198,120.682902,-96.048209,0.103581,216.731111,363,45,1420.266582,80.493811,-91.027171,0.064825,171.520982,404,51,1036.810505,176.698957,-177.727088,0.004360,354.426046,356,46,3180.374482,101.599329,-133.512567,0.177030,235.111896,381,58,1517.444582,62.749981,-74.094049,0.057958,136.844030,386,91,515.456324,62.890710,-61.800472,0.101279,124.691182,376,99,417.990989,87.214475,-99.276484,0.057077,186.490959,375,95,772.892969,78.393307,-49.885541,0.170046,128.278848,365,86,379.924968,62.802977,-68.172879,0.168307,130.975856,383,82,584.163660,33.870932,-32.483137,0.044911,66.354069,378,130,135.067543,32.341046,-31.822490,-0.017039,64.163536,373,134,135.427057,57.013298,-56.858004,0.042422,113.871302,381,145,309.056727,35.070864,-38.184669,0.080898,73.255533,376,136,132.521812,37.826925,-39.924873,0.038022,77.751798,379,141,204.483233,right-hand
80.344584,-66.077341,-0.499696,146.421925,358,57,879.421249,57.434375,-59.996285,-0.075799,117.430660,395,64,470.166203,81.679222,-89.385387,0.176210,171.064610,362,58,987.339433,80.098867,-66.798628,-0.360430,146.897495,361,62,621.497646,96.336610,-117.356187,0.038572,213.692798,370,56,1142.144873,73.676961,-75.838035,-0.085760,149.514996,387,96,515.131028,78.311063,-65.784294,0.017999,144.095357,381,94,565.508610,84.136663,-85.658947,-0.054849,169.795609,380,90,557.809562,71.637547,-79.520944,-0.088043,151.158491,371,100,473.516523,88.932297,-84.435404,-0.035910,173.367701,371,90,820.655515,45.615970,-43.837638,-0.007860,89.453607,373,148,198.135142,54.433885,-58.087660,0.047145,112.521545,371,155,420.245527,114.154019,-116.265336,-0.139787,230.419356,373,156,880.295617,90.840655,-83.680817,0.007967,174.521471,371,156,743.200924,101.595781,-97.462169,-0.122273,199.057950,379,151,759.137408,50.780226,-51.286857,0.142408,102.067083,378,54,272.439977,41.121287,-41.667875,-0.014889,82.789161,371,63,253.708693,44.483851,-37.617456,0.137295,82.101306,394,57,337.611945,69.666747,-55.193034,0.336999,124.859781,381,48,407.712398,61.462757,-76.654870,0.008411,138.117626,385,58,427.425984,48.513202,-41.233862,0.116015,89.747064,369,94,191.556217,33.175578,-30.276961,0.014647,63.452539,374,87,157.662147,41.074034,-42.528193,0.109695,83.602228,359,89,181.192447,36.021160,-34.135256,-0.021924,70.156416,389,94,140.988060,49.101726,-46.329708,-0.007610,95.431433,385,91,247.623665,35.495881,-33.115496,0.075869,68.611377,374,152,133.479698,34.239391,-33.270499,-0.015701,67.509890,370,150,145.559925,32.309774,-31.610114,-0.009924,63.919888,373,155,151.130967,36.971844,-36.273359,-0.021181,73.245202,381,147,157.535288,37.438943,-37.055002,-0.002734,74.493945,374,148,141.751639,39.815122,-50.952019,-0.060646,90.767141,373,62,268.800231,49.672807,-42.465317,0.019942,92.138124,355,51,345.578981,55.250500,-47.153580,-0.046092,102.404079,367,62,299.423443,37.699707,-41.788517,-0.219659,79.488224,392,60,280.395766,47.234198,-45.485272,0.357516,92.719470,382,56,288.007078,44.064470,-35.992165,0.042763,80.056634,362,92,252.257878,44.568494,-38.354647,0.022577,82.923141,377,94,158.796601,36.447706,-38.448821,0.047128,74.896526,386,90,190.831087,45.828730,-56.018294,0.007995,101.847024,373,106,257.371795,33.385676,-35.898579,0.190486,69.284254,396,90,179.465564,35.318374,-36.036479,0.101488,71.354852,381,148,148.777936,40.590227,-40.309332,-0.009985,80.899559,366,153,168.349246,51.868054,-55.652849,0.059249,107.520904,379,161,291.305194,38.369755,-39.756923,0.059195,78.126678,379,143,181.237776,34.499217,-33.832955,0.076057,68.332172,384,144,134.752348,28.294544,-27.327297,-0.108020,55.621842,386,54,152.044733,27.947925,-31.874954,0.043464,59.822878,363,61,155.559233,47.754398,-39.076981,-0.196914,86.831380,375,54,258.460639,52.918948,-43.142404,-0.187831,96.061353,355,60,275.259992,46.701960,-43.650929,-0.300234,90.352889,362,51,337.733236,31.424515,-35.336721,-0.076844,66.761236,384,93,98.134238,28.494287,-30.676962,0.036440,59.171249,389,96,121.419275,36.314528,-32.945374,0.007934,69.259902,382,97,141.470764,40.886936,-41.519219,-0.115716,82.406155,388,96,222.432391,55.201140,-57.498635,-0.038304,112.699775,378,98,204.386703,29.738587,-28.085914,-0.021915,57.824501,375,147,79.461625,22.456657,-20.760399,-0.032598,43.217055,375,139,57.893281,37.914587,-38.119405,-0.007901,76.033992,373,149,120.240990,51.985457,-49.334500,-0.058474,101.319957,370,142,216.719140,30.349238,-28.245938,0.045190,58.595176,375,148,130.987515,78.906728,-91.748632,0.023572,170.655361,383,64,625.205289,68.503276,-67.248630,0.193422,135.751906,371,56,595.584721,82.494012,-71.285626,0.220536,153.779637,371,52,1115.036834,60.783131,-62.436938,-0.147494,123.220069,386,51,648.020638,81.011398,-78.829125,0.097958,159.840523,392,55,799.582202,76.689234,-81.589287,-0.085772,158.278521,375,95,573.349994,68.137953,-77.300453,0.172191,145.438406,364,90,366.492643,82.017446,-79.876131,0.107576,161.893577,391,90,640.261500,66.914929,-66.134338,0.015621,133.049267,389,97,316.662096,68.911675,-73.014789,0.014354,141.926463,386,92,486.962233,39.133175,-39.872830,-0.048770,79.006005,376,127,127.496556,46.820689,-45.991193,0.053297,92.811882,377,138,151.456897,86.022743,-89.256645,-0.016396,175.279388,375,148,541.971501,39.233466,-39.650177,-0.015690,78.883644,386,144,169.984786,64.418889,-64.276331,-0.027138,128.695220,379,144,350.993118,null
65.677884,-55.181994,0.218664,120.859877,374,46,538.844324,95.379161,-84.047006,0.073824,179.426168,378,61,764.207921,91.839575,-80.612759,-0.004815,172.452333,362,63,740.831945,63.096470,-84.389108,-0.287859,147.485578,362,55,659.403294,71.516945,-87.649867,0.052461,159.166812,382,53,711.612768,61.499930,-61.601928,0.077062,123.101858,370,98,287.835760,73.045201,-75.634075,0.021434,148.679276,370,95,662.110193,77.478401,-81.121892,-0.041912,158.600292,367,89,523.854292,64.466817,-70.897880,-0.079667,135.364697,374,98,515.271849,67.097498,-63.293835,0.007589,130.391333,383,91,531.125392,41.558791,-40.579907,-0.027314,82.138698,376,145,153.591936,69.153143,-67.192507,0.000999,136.345650,372,146,527.233632,53.898329,-49.787844,-0.062126,103.686173,373,148,372.728948,64.528183,-62.592973,-0.061863,127.121156,372,144,416.905867,62.740593,-58.387320,-0.003425,121.127913,375,149,464.746488,41.781619,-51.314154,-0.259599,93.095774,348,49,292.614880,63.556092,-57.493502,-0.155406,121.049594,376,53,350.285307,52.408338,-55.333623,0.374254,107.741961,378,55,321.387018,58.185295,-59.006844,-0.003118,117.192139,388,55,519.532650,53.326454,-61.940163,-0.030511,115.266617,369,57,346.710548,39.787732,-40.654648,-0.030726,80.442379,379,94,170.279893,49.317000,-43.867592,-0.049033,93.184592,371,93,202.778204,38.381078,-39.715787,0.026026,78.096865,383,100,205.770890,40.888291,-39.402888,-0.015722,80.291178,378,94,217.999697,41.018415,-51.839800,0.004992,92.858216,358,96,252.785345,26.514303,-29.167575,0.012598,55.681877,375,145,97.666256,32.008636,-32.881689,-0.024106,64.890324,369,142,112.206552,32.624212,-31.300920,0.014828,63.925132,373,145,153.380633,37.917041,-35.696335,-0.034953,73.613377,373,145,141.294663,37.004398,-35.953197,0.059974,72.957595,373,147,163.244762,48.794988,-47.787127,-0.024624,96.582115,383,55,413.251457,65.394665,-67.316306,-0.152871,132.710971,339,53,525.423264,58.349438,-51.297842,-0.260886,109.647280,348,57,448.952694,57.560309,-48.050334,0.309756,105.610644,384,62,384.395522,79.900801,-65.627613,-0.089813,145.528415,374,62,595.845764,57.038210,-67.240140,-0.053075,124.278350,389,98,278.787376,67.591975,-67.686008,-0.049169,135.277983,378,89,290.039791,41.756489,-40.785140,-0.081789,82.541629,378,95,235.917281,37.487863,-45.715284,0.123484,83.203148,379,97,234.382166,64.448698,-59.210384,0.112945,123.659082,385,96,521.493522,34.835529,-39.305429,-0.006640,74.140958,375,146,138.832244,35.204581,-32.482490,-0.046739,67.687072,370,144,159.748146,36.129956,-39.034873,0.020743,75.164829,375,153,135.790942,52.872236,-51.144608,0.039544,104.016843,385,137,207.519363,49.017213,-46.708943,0.079184,95.726156,378,137,194.968578,31.177489,-37.446832,0.195496,68.624321,383,59,148.515092,127.466503,-114.190949,-0.144497,241.657452,368,64,1875.700681,58.063062,-53.358969,0.109139,111.422031,385,64,473.410525,64.011064,-57.049374,-0.052616,121.060438,362,54,267.510146,86.537045,-88.144376,0.112643,174.681421,379,63,944.836382,28.811845,-29.535332,0.029381,58.347177,383,93,118.337279,74.125907,-80.947939,0.024315,155.073846,408,80,675.327583,44.997931,-49.648084,-0.005588,94.646015,360,88,247.501072,34.841089,-33.168910,0.039635,68.009999,386,102,146.139601,82.085334,-79.042237,0.009992,161.127571,386,94,687.514243,22.209522,-23.803648,0.030425,46.013170,371,151,65.167839,45.159666,-46.842148,0.042398,92.001814,367,133,207.339480,31.619995,-33.202323,0.001466,64.822318,377,138,132.616926,32.289208,-30.991240,0.034663,63.280448,380,142,113.446283,41.887540,-45.038350,-0.042533,86.925890,380,134,202.626980,114.957444,-120.801242,0.247707,235.758685,382,59,1580.354611,146.908043,-149.408960,-0.261711,296.317004,382,58,3469.807516,143.282839,-129.296427,0.435190,272.579265,384,53,1572.565127,103.928921,-117.961951,0.366470,221.890872,359,50,1509.349942,120.699473,-117.663854,0.023092,238.363327,362,58,1755.687127,73.182669,-69.769347,0.123213,142.952016,389,95,583.453985,94.194760,-99.248786,-0.107883,193.443547,386,82,1183.464550,105.492785,-113.586531,0.150661,219.079316,375,90,1014.086013,96.151643,-96.702366,0.070995,192.854009,375,90,615.283896,71.077701,-72.625018,-0.114394,143.702719,371,87,695.694138,47.394842,-45.285641,-0.030431,92.680484,380,137,164.190293,49.345433,-51.228705,0.001725,100.574138,373,131,260.906852,51.495028,-56.560468,0.049179,108.055496,372,135,266.188231,56.936662,-64.925023,-0.002327,121.861684,370,138,232.325505,54.861658,-53.762465,-0.038393,108.624122,377,138,219.771194,foot
78.529000,-95.787227,-0.099384,174.316228,361,56,598.998530,82.367585,-68.789495,-0.322979,151.157080,383,64,768.998812,108.004178,-117.794762,-0.271655,225.798940,370,60,1610.227238,102.731484,-90.011248,-0.284736,192.742731,383,53,940.234782,106.513402,-113.441222,-0.058872,219.954624,375,57,1069.553362,52.091481,-51.370311,-0.035040,103.461792,384,98,243.809167,103.915745,-111.043644,-0.010541,214.959389,370,100,993.014580,123.946996,-126.907413,-0.155120,250.854409,390,90,1075.508975,137.634957,-120.152252,-0.113330,257.787209,364,99,1068.164574,70.613137,-78.277504,0.077323,148.890641,378,95,533.371742,38.541568,-40.397505,-0.059669,78.939073,362,144,196.200339,97.693949,-91.309477,0.109252,189.003426,383,142,716.418815,73.557662,-73.712944,-0.090172,147.270606,375,145,627.648069,83.839277,-84.096182,-0.021134,167.935458,372,139,619.663367,66.137998,-62.278755,0.018248,128.416753,374,143,402.495235,61.407747,-61.243149,0.306463,122.650896,401,50,475.810102,44.709652,-47.251079,-0.214821,91.960730,368,57,316.505420,59.309289,-53.170533,0.081875,112.479822,378,56,369.413148,42.850245,-46.900200,0.196665,89.750445,380,56,340.709177,60.705513,-55.285410,-0.287337,115.990923,375,59,362.420605,57.701837,-50.840690,0.162949,108.542527,375,96,253.429907,35.494197,-43.683221,-0.066392,79.177417,361,93,212.823350,39.723580,-43.952522,-0.027548,83.676102,367,96,185.702390,47.048232,-46.863257,-0.058422,93.911490,377,98,235.669451,53.020744,-46.788205,-0.083980,99.808949,373,93,211.938191,33.792544,-30.423371,0.040556,64.215915,384,145,103.781238,36.065605,-36.738358,-0.030199,72.803963,378,146,126.988127,48.313626,-51.593379,0.008763,99.907005,377,146,147.056307,44.271095,-46.537285,-0.048366,90.808380,373,147,186.783544,30.281155,-29.306245,-0.011575,59.587401,382,148,135.790660,73.391457,-55.364873,0.241974,128.756329,403,55,481.100392,56.372094,-72.158713,0.109549,128.530807,392,60,500.063810,63.825127,-75.504054,0.036046,139.329181,373,56,521.865727,63.906379,-56.923240,-0.257205,120.829619,369,55,340.129355,51.688769,-52.731957,-0.013579,104.420725,383,64,397.741092,99.627987,-93.700359,0.064064,193.328346,362,91,411.754868,57.959014,-54.585715,0.011859,112.544729,383,98,366.368769,51.676069,-55.011674,0.133658,106.687744,380,90,253.904480,55.554051,-54.132956,-0.057577,109.687007,371,95,300.825092,35.772430,-37.573452,0.061146,73.345881,373,88,231.993342,42.740064,-46.199510,0.038910,88.939574,374,148,173.341476,50.816618,-52.726732,-0.061006,103.543350,369,142,227.693442,32.902593,-32.123213,0.094668,65.025806,383,145,128.537147,31.185011,-30.282084,-0.043223,61.467095,372,140,131.065575,36.791550,-37.918366,0.034300,74.709916,372,145,104.654288,44.237489,-32.086858,0.050633,76.324346,367,65,162.946067,96.138876,-93.758738,0.195671,189.897614,376,57,684.835647,50.280983,-58.930610,0.055164,109.211593,398,62,330.033936,40.355731,-45.377696,0.009410,85.733427,366,55,264.431118,87.813392,-67.407329,0.123025,155.220721,379,58,604.581298,32.667687,-33.075182,0.018393,65.742869,376,92,131.200017,45.467252,-56.587774,0.060235,102.055026,390,97,305.422536,46.733419,-46.831567,0.022186,93.564987,375,90,197.364873,46.035886,-42.853000,-0.039062,88.888886,369,100,160.614183,51.701723,-44.245594,0.000638,95.947317,364,90,305.867099,28.840486,-29.586444,0.035490,58.426930,375,152,63.538488,33.812244,-31.544133,0.015227,65.356377,365,136,97.644621,36.550632,-36.774885,0.000257,73.325517,381,138,132.011052,30.987788,-30.131789,-0.047445,61.119577,378,151,116.639755,32.607742,-32.987573,-0.050596,65.595316,375,142,134.869349,92.426706,-102.417347,0.375713,194.844052,376,48,1273.741377,123.017133,-132.383234,0.066107,255.400366,366,54,1191.530140,95.174698,-90.964428,-0.219789,186.139126,380,53,1087.845044,128.198160,-129.178580,-0.189265,257.376740,356,53,1502.441430,71.479204,-93.917366,-0.691344,165.396570,372,57,965.130879,80.304212,-81.256757,0.244277,161.560969,367,92,626.155655,60.415191,-63.625213,0.084623,124.040404,374,91,451.603997,70.210056,-69.802373,-0.112810,140.012429,380,98,631.401146,78.484899,-89.275026,-0.061440,167.759925,390,101,732.478709,63.016260,-66.503671,-0.198543,129.519930,375,91,537.103293,37.958554,-38.200838,0.070248,76.159392,381,138,155.341953,35.600256,-39.281897,-0.024891,74.882153,376,134,136.829635,44.751523,-42.041325,-0.024304,86.792848,372,144,210.049676,52.719620,-51.343057,-0.028919,104.062677,370,138,247.549284,54.699055,-54.954679,-0.066243,109.653734,378,142,267.166302,null
88.463861,-69.621897,-0.246251,158.085758,358,51,712.648586,67.630781,-52.726725,0.111033,120.357506,349,57,543.082150,73.506805,-67.414212,0.122494,140.921017,402,53,626.980075,100.490785,-94.912769,0.048097,195.403554,387,56,896.028519,74.561834,-72.784386,0.138219,147.346220,394,49,712.335839,58.441245,-60.696041,-0.057125,119.137287,380,95,353.960105,63.085230,-73.162156,-0.000322,136.247386,383,99,505.364430,73.417437,-63.466001,0.014352,136.883437,388,97,417.422845,50.533813,-66.616686,0.041346,117.150500,374,100,438.042969,76.895957,-79.101729,0.035598,155.997687,368,103,570.084797,33.237403,-33.632691,-0.029906,66.870094,376,148,171.854409,65.688444,-66.381638,-0.026813,132.070082,375,153,545.057004,46.598741,-46.218859,-0.000695,92.817600,383,140,291.804323,44.496652,-43.626732,0.036099,88.123384,370,137,332.326047,54.001123,-52.299177,-0.022502,106.300300,383,137,385.911117,55.593723,-62.907232,0.191084,118.500955,372,51,437.767013,45.606195,-50.595763,-0.388099,96.201958,373,46,306.512342,45.474507,-54.742541,0.043462,100.217048,364,52,287.023370,69.915450,-67.071694,0.141717,136.987144,397,49,661.778150,56.620572,-59.715349,0.061540,116.335921,390,54,439.012544,43.399672,-36.560583,0.065102,79.960254,373,91,165.023746,34.679395,-30.535658,-0.123029,65.215053,378,95,138.427586,41.725776,-45.694148,0.102513,87.419924,384,92,199.519289,37.645363,-32.989445,-0.008523,70.634808,364,90,182.758636,51.100125,-49.689287,0.027405,100.789413,377,98,370.707435,29.978230,-29.876528,0.017423,59.854758,372,150,97.836080,29.075425,-32.751000,-0.050558,61.826425,363,149,134.727860,26.454814,-28.314535,0.042155,54.769349,373,155,105.158105,26.056808,-27.396862,-0.001140,53.453670,373,146,92.979043,31.686976,-30.611963,-0.024785,62.298939,372,143,141.411535,59.373098,-52.593440,0.054441,111.966538,383,57,344.340312,54.744923,-61.414127,-0.195999,116.159050,361,55,344.991642,67.332091,-49.459250,-0.183318,116.791341,365,56,390.765500,47.881067,-44.443660,-0.101635,92.324728,373,53,344.649045,49.675954,-44.133471,0.193971,93.809425,402,57,322.828161,37.960573,-45.810268,-0.017143,83.770842,383,90,166.486043,54.222581,-41.307098,-0.042998,95.529679,370,93,179.897196,47.154922,-48.918141,-0.011972,96.073063,391,95,220.896583,45.865260,-44.009133,-0.020509,89.874393,372,96,239.616219,52.678553,-55.069993,0.006677,107.748546,376,95,224.924271,31.824050,-29.849132,0.023569,61.673183,363,146,86.723394,30.121645,-31.495124,-0.015762,61.616769,373,146,162.003997,33.857772,-32.362619,0.016926,66.220391,374,143,134.859926,34.893505,-33.206040,-0.001934,68.099546,376,142,139.148412,29.637829,-28.498625,0.048721,58.136453,384,144,106.073766,34.270538,-33.129443,-0.000047,67.399981,360,57,137.696291,51.688383,-52.177093,-0.151826,103.865477,376,63,308.730909,52.282971,-50.975714,0.237602,103.258685,362,55,300.965567,50.980402,-56.164181,-0.029288,107.144583,385,56,296.011519,64.526452,-48.956253,-0.012478,113.482705,396,62,323.383477,25.605887,-26.051090,0.015767,51.656978,371,92,86.974748,57.532810,-57.378315,-0.049648,114.911124,382,94,251.700216,40.254859,-36.069448,0.091055,76.324307,380,87,183.967587,47.837447,-50.646928,-0.047243,98.484375,376,92,202.650420,54.878759,-60.689515,0.018453,115.568274,379,98,365.524626,25.737793,-25.357276,0.007965,51.095070,377,150,76.026223,29.248652,-27.271951,0.001206,56.520603,368,131,120.982423,39.748623,-40.080851,0.031246,79.829474,377,152,152.106399,37.843537,-37.158150,-0.059044,75.001686,375,149,105.441859,33.553497,-34.705850,0.025078,68.259347,373,139,96.481918,88.017783,-94.767933,0.326478,182.785717,386,47,1287.463058,125.292626,-125.757165,-0.392462,251.049791,393,47,1491.083230,75.353843,-86.812566,0.112278,162.166409,370,57,1026.350070,122.646389,-112.890518,-0.184239,235.536907,366,51,1585.732993,95.515992,-104.233191,-0.003751,199.749182,365,53,1033.146029,71.011648,-65.325061,0.064069,136.336710,381,101,510.647533,58.916060,-63.710182,-0.167127,122.626242,381,91,432.867333,106.499616,-90.631710,0.022998,197.131326,384,94,807.789297,65.222167,-57.764320,-0.024379,122.986487,361,85,413.569472,76.191133,-67.411878,-0.049509,143.603011,375,90,515.404876,45.585827,-40.961159,0.041319,86.546985,377,142,158.083541,32.727458,-32.338806,-0.074544,65.066264,370,137,112.544154,55.268740,-56.213773,0.076520,111.482513,370,141,280.585392,33.565876,-37.095806,0.004649,70.661682,370,143,166.923346,51.442357,-55.012008,-0.004218,106.454365,370,144,222.671581,left-hand
478.223287,-195.075428,1.291968,673.298715,362,54,4934.720869,85.194769,-75.821019,-0.078461,161.015788,377,60,629.551587,75.577575,-89.420495,0.333781,164.998070,396,53,1129.629647,70.875769,-107.091622,-0.344111,177.967391,381,55,965.089161,95.496904,-64.577903,-0.097160,160.074807,383,52,778.202838,129.744706,-113.031004,0.628160,242.775710,389,87,538.085742,80.940172,-87.240286,0.160945,168.180458,379,93,780.997858,113.194561,-125.444228,0.092112,238.638789,382,103,1152.979944,106.248402,-116.683395,-0.014573,222.931797,369,93,837.181936,73.854563,-63.834326,0.009387,137.688890,365,99,470.605702,71.605280,-57.881414,0.170731,129.486695,372,149,209.093303,95.766670,-87.597655,0.031908,183.364325,379,153,563.468639,114.268872,-116.167151,-0.002758,230.436023,380,143,1212.464910,112.845396,-111.837115,-0.034915,224.682511,376,148,673.718543,75.248078,-75.287192,0.040290,150.535270,380,149,537.286424,49.654708,-48.336362,-0.088544,97.991071,371,51,382.662528,41.667146,-56.482748,0.167714,98.149895,377,53,325.515660,51.094928,-55.796612,0.138029,106.891540,391,56,322.644096,56.274232,-43.666141,0.171377,99.940373,376,58,312.059364,49.215620,-47.935431,-0.161862,97.151051,380,53,342.085586,47.308117,-45.803847,-0.035313,93.111964,380,99,190.641650,45.365078,-42.077392,0.062870,87.442470,401,93,169.293045,45.023671,-41.259106,0.130490,86.282776,369,92,197.952292,64.063337,-60.150701,0.088019,124.214038,404,95,245.492909,39.764443,-41.677439,-0.022879,81.441882,374,97,207.803243,25.712000,-26.762886,-0.009219,52.474886,370,141,118.286155,34.560582,-34.364429,0.018196,68.925011,363,140,121.785303,43.792079,-46.097926,0.038896,89.890005,375,151,181.369044,29.749039,-26.417109,0.037239,56.166148,374,143,124.162902,47.165646,-46.075895,-0.006832,93.241541,370,149,164.066915,50.782324,-52.744642,0.041881,103.526967,375,55,331.994764,44.414907,-53.567094,0.220199,97.982001,385,61,342.579129,63.529565,-66.585053,0.208673,130.114618,383,55,376.106911,52.811595,-52.402682,-0.253100,105.214277,341,53,317.553260,56.213733,-46.721615,-0.115131,102.935349,391,61,290.843120,67.655559,-64.132556,0.054846,131.788116,369,95,285.074994,48.092185,-50.064488,0.059500,98.156673,385,97,254.353197,51.605231,-59.384890,0.065482,110.990120,362,93,289.453339,58.991224,-62.442987,0.034864,121.434211,380,97,270.249375,40.040588,-43.177295,-0.063752,83.217882,377,101,188.501317,52.007219,-58.943046,-0.013279,110.950264,373,152,248.673957,49.245012,-48.060485,0.020866,97.305497,372,141,207.404401,39.087397,-39.235040,0.046013,78.322438,373,149,167.450618,53.031497,-51.967725,-0.011859,104.999222,370,145,241.396031,40.760147,-40.958836,-0.012100,81.718983,368,142,143.129342,35.566117,-33.827508,-0.051374,69.393625,371,59,121.966700,32.476404,-34.972553,-0.050976,67.448957,379,57,149.492409,82.815904,-44.910768,0.222553,127.726673,356,52,311.127216,86.059921,-44.787927,0.201747,130.847848,377,58,354.392753,68.635782,-45.738011,0.199318,114.373793,361,54,319.599181,23.780140,-23.147130,0.022109,46.927270,380,101,84.859193,35.781106,-31.718502,-0.034249,67.499608,379,91,103.950317,35.821145,-35.735520,0.146015,71.556665,389,98,187.143062,52.206420,-47.114021,0.055483,99.320441,380,88,210.458864,36.655292,-38.466255,0.177717,75.121546,384,98,152.080343,28.550337,-29.376323,-0.006964,57.926660,377,145,81.817009,29.119641,-25.992242,-0.019326,55.111883,361,150,67.730899,28.482283,-28.346637,0.064676,56.828921,374,140,101.649452,66.872769,-72.013548,-0.006927,138.886317,371,153,256.029460,31.094067,-32.174092,0.041172,63.268159,379,134,111.325040,79.711182,-77.597035,0.238235,157.308217,358,49,1111.087510,119.316754,-105.541346,-0.051378,224.858100,376,54,942.548383,120.630332,-104.218349,0.187448,224.848681,390,50,1322.158988,76.535336,-142.081166,-0.181559,218.616502,384,51,978.225322,85.667800,-84.908659,0.178158,170.576459,379,53,1119.777269,62.976478,-72.779706,0.064038,135.756184,377,91,357.004966,45.392434,-47.678796,-0.197935,93.071230,381,98,302.903195,128.876099,-97.251465,0.228675,226.127564,377,95,686.339382,63.660497,-63.899364,-0.134516,127.559861,366,95,346.675626,103.517775,-114.656964,-0.024843,218.174739,373,97,759.831239,34.969986,-38.365996,0.024824,73.335982,376,140,163.072427,51.166316,-50.875463,-0.054923,102.041779,364,138,224.411731,61.025622,-65.300535,0.009968,126.326156,366,146,389.688279,72.070778,-65.892608,-0.031594,137.963386,372,147,267.792285,105.235453,-107.171369,0.004010,212.406822,376,142,620.495787,null
81.482467,-67.530560,-0.251852,149.013028,358,53,601.124017,65.382351,-69.303051,0.003520,134.685402,363,60,676.512240,65.291595,-65.085679,0.109946,130.377273,366,50,702.318491,85.473563,-74.210039,0.375381,159.683602,387,55,592.931271,77.842369,-81.324073,-0.052620,159.166441,375,65,614.303202,51.003001,-43.920537,-0.031932,94.923537,355,97,258.969766,60.973366,-65.426806,0.026801,126.400172,370,91,534.557467,55.470877,-65.721824,-0.078675,121.192701,380,96,325.469061,56.121560,-53.432457,0.055962,109.554016,377,98,337.216676,56.721325,-59.022389,-0.006909,115.743714,370,94,480.300421,32.140407,-35.508506,-0.012439,67.648913,374,140,135.270859,65.730455,-63.769492,-0.001142,129.499947,378,147,499.344763,41.984499,-46.588821,-0.044814,88.573320,387,152,221.511683,60.806246,-55.225691,-0.035422,116.031936,379,151,267.358974,48.220570,-45.053788,-0.058576,93.274358,375,150,322.636530,55.866002,-49.257228,0.119471,105.123229,366,48,326.009962,48.882635,-44.654566,0.182874,93.537202,373,59,311.836470,43.588393,-51.475480,-0.137899,95.063874,367,54,274.876141,51.341639,-65.317352,-0.033879,116.658991,365,52,400.028134,46.845826,-47.935252,-0.031101,94.781077,376,57,321.248687,42.111730,-43.751370,0.114724,85.863100,373,94,166.673708,37.597848,-34.555288,0.058782,72.153137,380,94,169.353574,38.159511,-47.040811,0.022357,85.200322,383,97,200.724059,42.480248,-36.917423,-0.036051,79.397671,376,92,171.638105,45.955258,-48.582281,-0.043164,94.537539,371,97,228.149530,32.281867,-31.083336,-0.012183,63.365203,376,147,105.626659,37.045301,-37.466050,-0.001909,74.511351,370,147,137.084598,33.412075,-35.148245,-0.012933,68.560320,375,147,121.718489,28.392120,-28.140087,-0.012818,56.532207,379,145,124.836587,37.492969,-37.804874,-0.035585,75.297844,368,150,176.540029,47.414434,-50.370856,0.130140,97.785290,413,56,270.368265,44.769673,-41.314921,0.048241,86.084594,391,58,287.346675,42.734675,-53.848755,-0.114853,96.583430,367,52,288.643313,51.567775,-44.838917,0.278353,96.406693,358,60,261.619853,48.332299,-46.992259,-0.044091,95.324558,367,53,271.431163,43.836145,-42.759266,-0.046803,86.595411,368,100,214.154323,49.588780,-52.651126,0.050631,102.239906,389,95,197.389414,29.869457,-29.221783,0.036281,59.091240,369,92,142.113533,44.756513,-37.113414,0.188730,81.869926,376,97,256.468537,39.248214,-43.677319,-0.023717,82.925533,374,94,208.700236,29.814778,-33.013216,-0.035756,62.827994,379,145,119.372738,28.246554,-28.940433,-0.001425,57.186987,369,151,100.206026,33.109158,-31.464689,0.017375,64.573847,376,147,150.837207,32.840865,-33.190863,0.079907,66.031727,379,148,115.456382,29.951605,-26.949078,0.031246,56.900682,378,144,101.156647,27.634200,-30.385605,0.062474,58.019805,386,59,128.030151,48.373307,-44.546585,0.020802,92.919892,385,64,276.544784,40.052000,-62.645513,-0.114968,102.697512,377,66,292.966774,38.646767,-39.012773,-0.026524,77.659540,365,55,234.384269,43.829805,-52.178973,-0.050197,96.008779,355,53,321.885453,22.177875,-22.239495,0.008872,44.417370,376,98,86.231084,48.450511,-48.656196,-0.081157,97.106707,366,93,225.316113,45.258872,-50.457536,-0.153716,95.716408,380,93,236.923035,40.912573,-36.969400,-0.035134,77.881973,366,97,162.877817,55.729677,-55.813933,0.000673,111.543610,369,96,284.344384,26.776155,-27.167053,-0.038030,53.943208,368,148,62.166005,30.964743,-31.521251,-0.009144,62.485994,370,141,76.464466,35.748541,-33.337394,-0.001091,69.085935,368,146,127.260107,42.820978,-43.998364,-0.002783,86.819342,364,145,129.088848,34.549855,-40.200672,-0.035621,74.750527,376,140,116.162890,75.501005,-71.382960,-0.370021,146.883965,373,45,816.337158,61.473501,-54.352491,0.165726,115.825992,382,53,598.564389,70.465853,-70.708420,-0.041757,141.174273,383,53,769.370053,75.220983,-68.447532,0.262368,143.668515,380,48,743.969319,92.067614,-97.600229,0.235175,189.667842,362,54,1299.077125,57.479098,-51.712606,-0.061475,109.191704,374,89,362.749333,52.375906,-54.499863,-0.072455,106.875769,369,99,405.945457,96.556365,-90.892050,-0.125213,187.448415,373,101,890.406150,52.700098,-47.272984,0.159377,99.973082,383,94,246.255257,80.853875,-72.996493,-0.070845,153.850367,393,88,417.252492,29.153783,-30.175728,0.001903,59.329511,382,135,93.674517,33.302638,-32.246172,-0.005288,65.548809,376,136,148.891788,50.565867,-53.644052,-0.001664,104.209919,374,135,307.465407,29.436620,-32.560325,0.064444,61.996945,371,145,128.033765,39.660545,-36.306106,-0.027506,75.966652,373,142,168.930513,left-hand
56.070833,-61.913032,0.027723,117.983866,354,55,470.508060,84.344922,-67.649167,0.048834,151.994089,379,62,724.192584,130.590529,-172.586116,0.083143,303.176645,387,63,2218.440628,98.935112,-103.526072,0.235298,202.461185,377,48,1320.785209,87.567337,-105.792315,-0.028773,193.359653,393,58,900.087391,46.989635,-52.935536,-0.058052,99.925171,377,95,270.868074,54.667405,-59.922216,-0.049323,114.589621,369,91,542.796561,136.605800,-148.557773,0.086388,285.163572,361,94,1947.442916,115.386121,-105.217599,0.200767,220.603720,372,103,1013.289909,82.305276,-57.828991,0.067658,140.134267,380,90,579.022319,31.705312,-32.096296,0.035586,63.801609,368,148,141.154197,61.481036,-61.861294,-0.023003,123.342330,378,151,479.721702,98.872993,-92.209559,-0.046635,191.082552,377,146,976.146683,66.970299,-63.573381,0.018537,130.543680,376,141,592.758976,58.655526,-58.883809,0.064339,117.539334,370,152,534.423561,48.299223,-64.602701,-0.194805,112.901924,361,50,400.193344,57.130830,-45.544452,0.071554,102.675282,355,56,255.595768,53.724823,-46.247938,0.262204,99.972760,397,53,319.669100,37.978512,-43.627799,0.017455,81.606311,373,60,274.084585,40.358925,-49.041403,-0.128675,89.400328,382,56,322.212544,42.979042,-52.069697,-0.089714,95.048739,373,97,255.037539,40.483766,-37.922158,-0.060897,78.405924,357,92,207.799071,33.867522,-32.138053,0.080721,66.005574,377,87,161.352181,41.821004,-41.905676,0.051497,83.726680,381,98,213.365904,43.598874,-47.593080,-0.010616,91.191953,368,96,228.219126,43.808848,-40.088323,-0.016993,83.897171,373,143,156.697413,31.729252,-34.067711,-0.012098,65.796963,368,145,156.323741,28.344559,-25.341436,0.020783,53.685995,377,150,113.622051,33.106669,-32.493708,0.060522,65.600377,367,139,140.916131,36.670143,-34.210783,0.016147,70.880926,373,145,181.548430,86.772032,-74.357034,0.089327,161.129066,349,65,754.273388,61.711083,-61.858072,0.177956,123.569154,371,65,370.967484,95.011365,-54.086594,0.137155,149.097960,360,56,477.204721,78.520714,-64.362887,-0.014478,142.883601,380,52,597.183762,42.372985,-49.305438,-0.021489,91.678422,374,60,274.871936,68.685300,-67.287116,-0.012868,135.972416,379,93,579.420010,60.131149,-61.856390,0.086503,121.987539,382,95,312.650166,56.377533,-57.132592,-0.018282,113.510126,366,92,378.507392,67.661192,-56.272793,0.079752,123.933985,378,101,325.372496,41.011159,-37.302873,-0.052294,78.314032,379,99,208.816937,32.734860,-35.254005,0.039336,67.988865,386,138,185.361445,37.401985,-35.785146,0.034627,73.187130,375,154,141.193172,62.478018,-62.254921,0.040136,124.732939,374,142,266.375855,40.855844,-40.576918,0.000708,81.432762,382,145,186.499863,42.466284,-44.638018,-0.023792,87.104302,369,137,152.646677,35.374346,-39.374037,0.138104,74.748383,380,60,153.841945,45.903295,-51.592697,-0.095904,97.495992,386,56,284.997243,47.814893,-46.344036,0.063040,94.158929,362,52,296.079399,41.003393,-52.671259,0.039049,93.674652,391,62,358.916922,63.786742,-67.114332,-0.029575,130.901074,352,59,395.859443,30.215576,-27.285028,0.051059,57.500604,369,92,91.041843,44.976363,-54.161190,-0.070777,99.137552,373,99,226.633592,39.777169,-42.755099,-0.053221,82.532268,377,93,225.023376,62.058518,-58.264240,-0.062602,120.322759,376,101,587.631267,70.077040,-71.132956,-0.026469,141.209996,373,99,365.246086,32.286225,-32.055763,0.025639,64.341988,374,154,74.956373,27.029300,-24.567297,-0.019604,51.596598,378,140,70.909147,34.001964,-34.028384,0.032384,68.030348,374,155,146.415617,69.627570,-64.787133,0.065576,134.414702,373,147,492.728956,39.172671,-35.879486,0.012586,75.052156,368,142,150.471550,86.882112,-97.355439,-0.310202,184.237551,379,49,1062.165265,70.748853,-65.030473,0.035480,135.779326,375,58,665.832783,74.632096,-80.674674,0.081014,155.306770,389,51,874.475593,76.281108,-72.863201,-0.283611,149.144309,368,53,762.274801,101.716340,-75.554134,-0.098770,177.270474,379,61,1059.656584,67.623386,-83.171377,-0.080700,150.794763,376,97,502.551344,52.985118,-52.396776,-0.075788,105.381895,363,87,335.934948,103.371365,-93.765264,-0.079621,197.136628,371,93,728.957366,66.382180,-64.590406,-0.136105,130.972586,375,90,475.047942,69.453054,-79.840397,0.074440,149.293451,372,89,613.761840,38.988846,-33.816814,-0.036537,72.805660,374,140,144.069049,41.870539,-42.184486,0.014863,84.055025,381,136,147.966249,54.718067,-59.601923,-0.067609,114.319989,372,147,352.938709,37.328845,-35.324358,-0.120597,72.653203,377,134,186.705508,55.349617,-58.312811,-0.019692,113.662429,371,140,246.199402,null
75.882928,-76.850383,0.042769,152.733310,376,56,867.701394,50.407294,-56.590359,0.231290,106.997653,379,57,510.143950,91.327074,-83.561777,-0.228459,174.888851,366,50,1076.353234,87.462649,-75.683083,0.047454,163.145732,363,57,793.417492,73.970257,-72.891973,-0.080627,146.862230,375,59,866.645321,72.944961,-71.027492,0.000968,143.972454,381,92,502.301089,69.077457,-61.484996,0.021041,130.562453,385,99,536.692717,74.591071,-75.828374,-0.144612,150.419445,357,95,570.780442,59.678115,-61.100453,0.016723,120.778569,372,95,523.770644,63.101782,-69.347918,-0.041539,132.449700,369,93,569.690058,45.019433,-44.739702,0.015864,89.759135,377,147,175.927924,65.707394,-62.297152,0.067945,128.004546,382,146,511.573009,50.428344,-53.848361,-0.026848,104.276705,379,147,410.316161,56.062644,-56.361673,-0.023641,112.424316,371,142,387.113184,75.291672,-77.244476,-0.041686,152.536147,375,151,371.068838,66.563502,-42.550616,-0.198528,109.114118,393,51,352.393439,49.585889,-47.987433,-0.108855,97.573321,357,59,343.609483,50.802501,-50.992786,0.122830,101.795287,371,56,331.886035,55.270006,-64.059219,-0.089972,119.329225,373,51,398.914466,58.046692,-42.696161,0.112195,100.742852,357,51,327.135652,56.205847,-56.810168,-0.050802,113.016015,367,95,253.505667,43.516734,-38.849703,-0.027941,82.366437,375,94,245.316682,40.920220,-44.819968,0.008667,85.740188,364,96,183.336946,38.682124,-34.437862,0.025560,73.119986,365,95,163.674080,45.258555,-51.260569,0.035919,96.519124,372,97,204.045584,28.453921,-31.770879,-0.011013,60.224801,368,147,121.374398,30.689005,-30.413155,0.039617,61.102160,368,143,122.039500,32.751280,-31.078079,0.013085,63.829359,376,148,144.589631,34.877251,-36.051379,0.004703,70.928630,373,147,109.946036,30.710335,-29.127287,-0.004804,59.837622,377,145,120.130651,54.087111,-68.275899,0.208909,122.363010,392,54,425.309685,55.514501,-50.266835,-0.121182,105.781335,356,61,330.288909,47.656071,-55.906572,-0.295947,103.562643,346,55,383.292648,50.251759,-51.582143,0.027702,101.833901,386,50,326.932297,52.522659,-42.506941,0.101287,95.029600,376,54,320.513780,38.871443,-36.105687,0.006617,74.977130,367,92,185.848026,42.558565,-43.316120,0.034630,85.874685,384,87,213.575234,40.980942,-40.432185,-0.048904,81.413127,371,96,184.793212,41.242693,-47.044827,0.193921,88.287521,386,94,256.314256,54.807924,-45.739120,0.021800,100.547044,372,100,232.914957,34.837555,-34.464443,-0.012086,69.301998,376,150,134.931655,40.385247,-43.849221,-0.028313,84.234467,379,146,154.838375,33.284039,-32.647251,-0.013517,65.931290,372,143,139.840501,28.707545,-31.475329,0.056091,60.182874,381,143,117.776983,33.717006,-33.516297,0.046884,67.233302,375,145,135.805493,26.803075,-35.245733,-0.248643,62.048809,384,55,182.085932,49.754206,-45.460623,-0.050050,95.214829,381,60,338.201987,41.471030,-43.406051,-0.366367,84.877081,380,58,300.899875,49.140874,-43.212245,0.140262,92.353119,375,58,344.285227,43.325752,-46.081884,0.272764,89.407636,386,61,437.000059,33.779695,-30.839095,-0.051654,64.618790,376,94,92.447786,51.087800,-49.309317,-0.010590,100.397118,383,93,334.698621,39.628891,-42.984425,-0.262811,82.613316,368,94,232.968557,47.123146,-44.397014,0.126085,91.520161,371,93,310.969707,59.568860,-60.304909,0.041109,119.873769,377,96,375.133229,30.731740,-30.698291,0.007532,61.430031,371,150,82.908474,26.099534,-25.736997,0.031665,51.836531,380,135,85.948018,26.987444,-31.237510,-0.052862,58.224955,379,148,114.704617,64.613288,-60.768178,-0.013164,125.381465,373,152,305.312578,31.689508,-31.581856,-0.018752,63.271364,368,136,106.315310,111.678192,-125.770479,-0.121022,237.448670,354,47,1604.955373,110.195468,-87.489657,0.082777,197.685124,385,52,1318.601221,118.093895,-115.656280,-0.089498,233.750174,356,54,1566.147893,131.293838,-109.617680,-0.158424,240.911518,347,53,1651.197231,103.234795,-104.579453,-0.337388,207.814248,360,54,1584.452465,84.463654,-96.604919,-0.003867,181.068573,385,93,612.312514,72.917485,-77.918400,0.146408,150.835885,373,93,730.119723,141.871261,-123.487014,-0.151133,265.358275,373,91,1332.876306,69.560316,-68.564597,-0.007938,138.124913,368,91,468.517655,67.795931,-78.575604,0.056119,146.371535,382,92,597.829083,43.718234,-40.204353,-0.026756,83.922586,381,136,114.929215,48.030729,-44.146094,0.048612,92.176823,378,135,125.217012,50.854210,-52.800303,-0.045912,103.654513,378,136,232.847266,33.145042,-32.819546,-0.006014,65.964588,363,141,150.356906,37.253199,-36.472730,-0.007345,73.725929,380,149,140.443816,left-hand
63.296976,-61.791813,-0.116252,125.088789,383,56,609.922248,82.626974,-86.682978,0.395457,169.309952,384,53,1016.097223,195.041247,-230.510243,-0.119416,425.551490,381,59,2894.477191,188.073782,-169.214161,0.037346,357.287943,376,58,2325.175303,98.603462,-93.490037,-0.091575,192.093499,384,59,1326.776628,59.287104,-53.714542,-0.038506,113.001645,367,89,299.317167,74.919999,-73.677672,0.151700,148.597671,372,98,747.687389,161.315490,-161.765376,0.042068,323.080866,373,95,2272.448573,173.630855,-173.411527,-0.026332,347.042382,373,94,2313.768822,75.819640,-84.009525,0.031839,159.829165,375,97,993.650390,37.434731,-37.364724,-0.020417,74.799455,369,148,137.088111,61.736322,-58.468323,0.149150,120.204646,386,152,542.280406,65.932561,-60.324773,0.100639,126.257334,381,144,600.540763,86.892041,-89.578769,-0.095713,176.470810,374,142,657.356898,68.891803,-63.218779,0.060325,132.110582,373,146,382.006925,60.491239,-46.867668,0.142598,107.358908,357,52,409.707189,49.035402,-44.500404,-0.091229,93.535806,374,60,315.190764,53.684070,-58.588407,-0.157050,112.272477,369,61,390.009052,67.163730,-64.320906,0.200710,131.484636,379,50,468.995565,54.755719,-44.184484,0.147072,98.940203,357,60,263.619462,53.554408,-46.441847,0.024901,99.996256,376,98,239.296030,42.183189,-45.875763,-0.099975,88.058952,372,94,262.817626,53.213223,-47.356310,0.005939,100.569532,366,90,260.092878,46.756788,-44.614087,0.027434,91.370875,379,100,194.832030,56.071238,-51.919271,0.032772,107.990509,380,104,297.193249,47.158339,-45.263416,-0.053882,92.421756,358,144,179.919552,34.654220,-38.096464,-0.026098,72.750684,374,147,132.848923,32.880055,-35.383649,0.023120,68.263704,378,149,140.239897,37.055548,-36.432122,-0.009229,73.487670,381,144,158.265334,41.271274,-39.344984,0.046481,80.616259,375,139,194.892266,112.866548,-73.312656,0.149556,186.179204,369,52,756.493283,101.074124,-90.214118,0.015810,191.288242,373,54,841.175829,99.613565,-83.951732,-0.132224,183.565297,358,53,674.467554,103.396828,-75.686048,-0.277059,179.082876,373,56,860.250723,95.888345,-93.132896,0.265184,189.021241,388,59,987.267778,81.752824,-86.825580,0.005815,168.578405,372,98,709.259116,67.325690,-58.819383,0.040620,126.145073,381,92,429.257126,68.239570,-64.573402,-0.013941,132.812972,378,97,511.125636,87.046338,-91.600280,-0.143109,178.646618,368,90,585.426116,65.230567,-66.344866,0.137654,131.575433,379,92,499.055427,61.320922,-61.000191,-0.041211,122.321113,381,139,269.655082,31.707980,-35.294480,0.001011,67.002460,364,139,188.649731,41.114949,-36.868130,-0.012966,77.983079,365,141,152.082578,50.416527,-52.303064,-0.060269,102.719591,369,143,223.544328,38.158885,-35.424505,0.031358,73.583390,381,141,160.294497,30.921191,-32.546051,-0.039839,63.467242,383,60,143.187592,99.546352,-104.125888,-0.027793,203.672240,379,61,1773.749134,48.807652,-45.775378,-0.026444,94.583030,376,62,314.787347,50.509765,-56.346994,-0.173993,106.856759,362,52,389.456784,66.900252,-71.250858,-0.080102,138.151110,358,57,846.552388,28.331856,-28.588368,0.041841,56.920224,375,102,106.916489,63.261102,-67.203612,0.018328,130.464714,388,87,584.204602,41.431258,-45.702328,0.065502,87.133586,369,94,227.797526,69.451546,-70.839125,-0.038194,140.290671,393,99,434.937645,54.342782,-58.362681,0.030550,112.705463,376,91,450.490736,28.069942,-26.590968,0.002766,54.660910,373,149,71.880744,38.356948,-39.284603,0.011623,77.641551,375,132,164.480971,36.664493,-32.614313,0.025418,69.278806,374,144,118.418814,53.384045,-59.987666,-0.016974,113.371712,373,137,403.729054,42.651715,-45.994593,0.004530,88.646308,381,137,154.122358,125.205543,-141.936917,0.426562,267.142460,380,54,2699.726436,168.162441,-163.954751,-0.269017,332.117193,372,61,4311.101902,192.758298,-131.550552,0.127534,324.308849,375,63,2693.611571,108.037872,-98.984904,-0.283978,207.022776,350,52,1532.451902,97.522562,-96.884200,-0.310958,194.406762,362,51,1473.718422,95.076603,-99.238871,0.234195,194.315474,405,91,1026.067013,97.174407,-102.172252,0.066021,199.346659,372,75,1169.710265,143.130179,-122.898112,0.067856,266.028291,373,92,1647.342196,110.335431,-115.077021,-0.037216,225.412452,371,98,1094.450462,114.548854,-126.883876,-0.166356,241.432731,366,91,949.255950,54.505407,-54.183254,0.106928,108.688661,383,128,260.947393,40.267492,-45.732111,0.012003,85.999603,374,139,181.314813,72.501423,-67.239497,0.103470,139.740920,377,142,517.342771,47.389446,-43.898435,0.029400,91.287881,373,137,221.511134,82.046396,-87.086155,-0.026693,169.132550,384,141,368.779741,null
65.991603,-53.343282,0.506581,119.334884,385,61,513.482776,56.746080,-67.230920,0.067875,123.977001,376,53,671.175331,89.386079,-92.464636,0.335370,181.850715,386,55,933.891098,59.013999,-73.841111,-0.027674,132.855110,381,56,584.271940,78.836646,-85.484071,-0.119192,164.320717,377,55,886.700936,73.728134,-69.549920,0.190654,143.278054,379,93,447.171038,65.526553,-59.207942,-0.038215,124.734495,374,98,510.232793,102.725654,-102.543237,-0.025987,205.268892,386,98,725.499691,70.675899,-69.712424,0.085120,140.388323,390,108,538.646630,76.645939,-87.969994,-0.204858,164.615933,383,96,496.392657,44.219806,-45.315746,0.061068,89.535552,379,147,198.117896,72.564319,-68.886816,-0.010375,141.451134,369,148,562.623862,104.235803,-108.146764,0.039886,212.382567,370,147,556.786520,48.086834,-53.347285,-0.041233,101.434119,376,140,288.052414,55.852848,-60.273238,-0.000400,116.126086,373,149,371.186365,46.105015,-48.525819,-0.145834,94.630834,389,59,337.910134,53.315539,-43.647754,-0.078051,96.963293,375,58,304.276589,45.285875,-39.474975,0.103049,84.760850,374,56,239.818973,60.397679,-52.372060,-0.089581,112.769739,373,58,376.393288,50.709010,-55.876647,0.116334,106.585657,376,59,358.561030,52.272128,-61.159981,-0.027282,113.432109,376,89,242.824754,39.000421,-38.726153,0.038015,77.726574,378,98,176.618368,38.338602,-37.659199,-0.025377,75.997801,365,98,204.129885,54.330691,-44.742900,0.072925,99.073591,383,95,266.429915,43.416153,-40.120517,0.045731,83.536670,376,94,215.912096,36.041463,-42.063692,-0.014879,78.105155,370,148,115.015719,37.189627,-37.108486,0.002746,74.298114,374,146,159.980822,38.887860,-40.464933,-0.021301,79.352792,381,144,158.457138,33.615317,-33.780685,-0.044295,67.396001,374,148,139.921034,32.458961,-34.752623,0.069386,67.211584,375,141,127.323971,88.296581,-89.768146,-0.218976,178.064727,374,58,496.262953,51.567990,-68.085762,0.094988,119.653752,386,53,528.376337,56.450067,-60.732628,0.073199,117.182695,350,55,481.570071,52.180211,-50.035693,-0.044049,102.215904,385,57,368.387588,61.580046,-85.706505,-0.150285,147.286551,397,52,446.688357,45.473831,-58.661218,0.055517,104.135049,378,94,244.410026,40.886832,-46.069368,0.058734,86.956200,379,90,275.887608,58.514542,-59.785813,0.086708,118.300354,374,97,315.316040,49.409647,-48.730573,0.058390,98.140220,381,92,316.617979,50.264320,-57.679623,-0.043800,107.943943,376,100,302.396560,35.530225,-34.979368,0.016654,70.509593,385,138,162.674635,30.890176,-30.211038,0.026463,61.101214,380,147,150.998984,54.921212,-53.470243,-0.000130,108.391455,383,145,209.938374,38.185467,-41.483667,-0.053537,79.669134,383,146,176.510238,31.778532,-33.279908,0.004675,65.058440,388,147,141.696488,27.341364,-36.015650,-0.126393,63.357013,374,59,140.221629,45.976713,-46.907773,0.017972,92.884486,378,63,276.965972,44.402134,-47.567166,0.008720,91.969300,384,55,270.037391,46.880931,-49.410053,-0.195685,96.290985,378,62,305.399865,76.510038,-61.486454,0.112220,137.996492,382,59,451.912440,32.957068,-35.784385,-0.052194,68.741453,381,96,122.646016,36.394401,-41.222847,0.030799,77.617248,372,88,179.736666,40.961743,-35.881375,-0.042667,76.843118,384,102,179.346238,57.729631,-66.177251,-0.005783,123.906883,378,100,384.804385,67.276304,-57.906897,0.056013,125.183201,381,95,347.779588,24.868457,-24.788029,-0.006062,49.656486,369,148,63.759204,27.311929,-27.658477,0.001135,54.970406,371,143,82.009199,31.508052,-31.446397,0.034030,62.954449,378,143,123.770268,56.698299,-58.376402,0.028730,115.074701,378,151,371.018651,40.397487,-38.161237,-0.003618,78.558724,381,143,141.737759,66.626408,-105.387896,0.151798,172.014304,382,54,852.339777,148.662597,-126.701908,-0.372460,275.364504,371,54,1498.096242,92.162105,-113.316045,-0.075506,205.478150,360,50,1069.377660,95.646470,-71.816032,-0.045276,167.462502,382,55,759.227548,94.408742,-100.835280,0.114927,195.244022,406,57,1481.183842,73.406284,-76.179116,0.090501,149.585400,367,92,522.392036,68.047877,-89.549889,0.019000,157.597766,371,92,556.488538,77.113338,-75.027180,0.097320,152.140519,382,99,665.299965,57.658993,-46.819539,0.046394,104.478531,376,95,277.914303,78.843523,-94.470721,0.194068,173.314244,379,83,652.911935,37.748489,-38.875350,0.099170,76.623839,377,137,157.328409,43.378486,-47.073810,0.072064,90.452296,385,137,125.451441,59.357796,-59.786988,0.007466,119.144783,378,141,306.871077,44.952424,-44.619101,0.047443,89.571525,374,145,178.897129,41.833141,-41.143342,0.029157,82.976484,375,144,181.768774,tongue
111.448495,-71.661871,0.018962,183.110366,365,56,942.160309,102.270209,-100.016941,-0.407540,202.287150,355,59,1379.034529,187.095224,-184.255579,-0.240496,371.350802,397,47,3571.866587,200.347478,-183.572949,-0.591408,383.920427,366,59,2765.048218,120.641646,-102.078896,0.105172,222.720542,367,50,1322.095323,53.635075,-53.010397,-0.148037,106.645472,382,93,318.254915,85.357399,-77.970259,-0.034551,163.327658,370,94,882.983737,221.558051,-208.913830,-0.258830,430.471881,369,97,3211.682456,159.796807,-163.288273,-0.130549,323.085079,371,97,2102.488215,83.893277,-67.321033,-0.088171,151.214310,388,100,819.905007,39.672453,-39.463499,-0.002286,79.135952,376,144,181.180782,80.347886,-76.850849,0.011881,157.198734,381,146,569.369574,86.289170,-92.346231,-0.098972,178.635401,378,140,878.416447,93.188362,-93.421390,0.091767,186.609752,381,135,691.809117,63.808031,-70.737410,-0.054114,134.545441,371,149,483.716279,54.311920,-56.204710,-0.012728,110.516630,401,54,415.374005,55.488496,-46.640623,0.110692,102.129120,364,52,296.406010,60.848913,-59.797310,0.231773,120.646223,353,55,472.304193,51.075852,-44.426653,-0.105899,95.502505,380,58,369.103861,54.200024,-59.535545,-0.090795,113.735568,356,55,488.615884,56.899389,-56.112884,-0.134590,113.012274,371,91,357.207160,41.191447,-38.704259,0.102999,79.895705,374,105,212.298853,45.912277,-40.297521,0.058897,86.209797,359,98,244.205371,43.075314,-44.324433,-0.137803,87.399748,368,103,265.637907,56.863577,-54.749747,-0.077989,111.613324,380,93,292.586963,37.287567,-35.424470,-0.043588,72.712037,374,148,123.269723,32.496074,-33.182555,0.035093,65.678628,380,147,176.184497,39.521226,-37.304581,-0.012820,76.825807,375,139,157.725024,39.173459,-41.688508,-0.059395,80.861967,376,141,134.492611,42.570052,-43.003751,-0.008277,85.573803,364,146,242.339172,88.553724,-74.889950,-0.161789,163.443674,352,59,862.666821,98.066707,-109.388034,-0.198149,207.454741,376,58,1136.013046,110.569533,-100.416246,0.197482,210.985778,369,53,937.293446,117.213798,-116.580521,-0.483846,233.794319,365,55,1340.331417,75.584690,-80.264868,0.191436,155.849557,379,59,1056.239050,95.408067,-96.979265,-0.082490,192.387333,377,91,768.196938,79.143774,-85.758447,-0.165114,164.902221,368,94,767.666099,101.483438,-99.219121,0.197447,200.702559,379,99,754.137669,102.827356,-100.607179,-0.054907,203.434535,375,93,773.541544,55.460825,-67.894188,-0.099525,123.355013,372,88,522.871054,45.419565,-41.736236,-0.018627,87.155800,375,141,214.273874,51.543864,-53.005419,-0.056627,104.549282,372,139,305.516781,44.988429,-44.084912,0.035295,89.073341,379,132,228.917412,51.532209,-43.296974,0.097893,94.829183,375,140,211.406621,41.271142,-44.970426,-0.107906,86.241568,371,138,176.764174,33.563430,-33.645332,0.072473,67.208762,374,51,159.650027,100.074329,-104.447647,-0.237255,204.521977,365,56,1758.890897,48.915538,-46.852091,-0.027681,95.767629,373,58,347.572526,47.080910,-46.444224,-0.050547,93.525133,374,55,411.431831,81.664893,-82.341419,-0.055708,164.006312,379,57,884.183947,28.027205,-23.554606,0.014266,51.581811,373,96,94.542851,61.413149,-72.646294,-0.119288,134.059443,390,90,573.993172,56.893782,-50.016453,-0.120278,106.910235,380,97,279.773829,56.304459,-47.288697,-0.028278,103.593156,360,97,260.032235,63.230955,-64.595111,-0.006832,127.826067,376,95,513.506206,23.042265,-25.179107,-0.026159,48.221373,375,144,69.854726,40.144938,-36.713212,0.025996,76.858149,383,140,169.216126,39.327810,-41.403153,-0.045632,80.730963,372,148,174.369634,50.542383,-50.235497,0.024613,100.777880,374,146,226.061323,34.413570,-31.941432,0.000895,66.355002,373,143,123.882472,157.326974,-194.446233,0.155344,351.773207,381,58,3928.001946,209.436114,-209.514047,-0.284436,418.950161,380,60,6069.180615,129.894912,-101.244341,-0.401302,231.139253,370,55,1946.524973,112.178883,-135.269399,0.459275,247.448282,389,53,1444.294143,130.368884,-148.164517,0.058781,278.533401,374,57,1806.442923,103.225846,-111.572385,-0.244351,214.798231,374,90,1490.236433,110.850450,-127.364506,-0.373468,238.214956,378,84,1868.684244,101.963189,-109.050530,-0.272407,211.013719,376,94,1167.650226,86.905709,-96.724423,0.205614,183.630132,380,91,1022.064823,86.714238,-99.370398,-0.084790,186.084636,377,95,1115.390014,48.102188,-58.812896,-0.156233,106.915084,380,129,255.733081,43.140878,-41.607618,-0.112037,84.748495,375,139,226.727922,57.245787,-59.848540,-0.114086,117.094326,371,135,339.522608,73.307175,-71.351176,-0.067460,144.658352,371,136,339.526369,55.507223,-57.526451,-0.009713,113.033674,375,138,384.942011,null
72.891457,-72.773277,1.092380,145.664734,382,46,716.734046,62.723262,-66.028347,0.002459,128.751608,362,60,701.460804,64.636550,-58.560320,0.264523,123.196870,371,49,593.778792,67.445291,-59.788610,0.369966,127.233901,361,59,712.706644,100.836555,-89.744606,0.041301,190.581161,373,57,1022.603569,55.093224,-48.966904,0.120097,104.060127,376,86,306.541278,71.376209,-91.355705,0.141966,162.731913,366,94,548.040875,54.794614,-56.927268,-0.016254,111.721883,382,105,328.695375,106.900496,-100.672714,0.027428,207.573210,398,94,731.527863,69.855489,-70.322406,0.041311,140.177895,370,95,683.848806,64.825557,-64.345099,0.054756,129.170655,376,147,199.634785,57.238297,-59.913680,0.141547,117.151977,388,149,473.852328,70.732022,-73.048887,-0.005761,143.780909,380,145,489.728462,89.539047,-84.622965,-0.035346,174.162012,371,145,648.408819,68.847389,-64.537414,0.014882,133.384803,375,145,473.112662,45.876725,-55.124464,-0.048672,101.001189,401,55,329.837757,49.413553,-41.357192,0.044649,90.770745,366,55,334.114190,44.175204,-43.266724,0.103043,87.441928,361,51,256.043089,55.729490,-73.920573,0.326212,129.650063,400,57,554.815892,52.006392,-49.557696,-0.073021,101.564089,348,55,391.747700,43.713580,-33.649468,0.010260,77.363048,368,96,156.790340,37.405591,-38.961286,0.017640,76.366878,379,95,183.625600,37.464854,-35.601150,-0.044612,73.066004,373,97,172.858621,50.128954,-51.920399,0.068711,102.049353,366,89,253.245397,37.349485,-48.553305,-0.009309,85.902790,371,93,210.054025,52.769201,-52.174266,-0.019712,104.943467,363,153,167.976229,25.800948,-25.262135,0.003136,51.063082,376,151,102.331625,38.366713,-37.644000,0.006653,76.010713,371,147,147.541344,38.064896,-38.272059,0.044352,76.336956,384,147,134.898083,66.922896,-65.510489,-0.006574,132.433385,374,146,289.809785,51.302859,-65.129695,0.209966,116.432555,388,56,296.366899,51.520126,-37.918356,0.165275,89.438482,370,52,281.700432,57.741440,-67.822493,-0.152253,125.563932,369,53,314.604394,50.482343,-44.884378,0.283179,95.366721,401,52,245.263849,42.126596,-43.860690,-0.082779,85.987285,359,63,279.978572,61.954950,-52.723730,0.090049,114.678680,381,100,226.885484,50.119606,-52.533844,0.039324,102.653449,374,98,256.727812,45.737739,-37.442902,0.008371,83.180641,379,94,212.755525,38.351436,-42.051973,0.080203,80.403409,359,95,166.716042,35.509545,-40.603657,-0.059777,76.113202,386,91,160.677929,50.087914,-46.664129,0.021952,96.752043,377,145,189.538910,34.146960,-31.381661,-0.020110,65.528621,377,140,132.184730,41.187434,-43.089610,0.022355,84.277045,373,148,187.701374,27.374122,-27.815678,0.025608,55.189800,371,149,130.315117,35.814408,-35.601537,-0.003042,71.415944,375,142,109.207068,39.181693,-28.180582,-0.022584,67.362275,349,57,124.891308,35.333807,-39.226905,0.075481,74.560712,366,61,208.970033,43.543983,-40.770937,0.128621,84.314921,399,58,284.840288,37.053036,-38.829816,0.290791,75.882852,381,51,174.573903,53.570913,-45.363285,0.272826,98.934198,384,53,249.535552,32.064738,-35.021473,0.013281,67.086211,372,96,90.080081,30.697839,-31.119540,-0.001578,61.817379,380,93,121.948185,44.229781,-40.958067,0.030809,85.187849,375,85,191.190402,28.398080,-32.120624,0.021709,60.518704,375,99,119.737061,41.208019,-37.788770,0.034024,78.996789,370,98,230.011848,27.527324,-28.381787,-0.021113,55.909111,375,150,87.735924,22.530525,-19.882930,-0.002095,42.413456,381,139,50.811709,35.655470,-34.642330,0.010218,70.297800,378,150,125.461980,33.374512,-31.132004,0.009345,64.506516,365,147,110.744503,27.710227,-28.125513,0.032696,55.835739,369,129,93.779711,90.244815,-91.822620,0.040794,182.067435,372,56,876.588312,76.660200,-73.809485,-0.268830,150.469685,369,55,892.590946,79.964788,-69.667533,0.432357,149.632321,388,53,573.184644,63.653042,-71.161070,-0.636720,134.814111,380,50,653.341640,54.702760,-69.576554,0.265616,124.279313,384,51,615.632623,54.056735,-65.392810,0.040838,119.449545,385,85,348.389853,59.752648,-55.703011,-0.030654,115.455658,383,93,347.622277,58.919804,-64.113017,0.085097,123.032821,373,100,385.803875,81.566207,-73.587369,-0.167975,155.153576,375,99,414.114656,59.728116,-58.625870,0.140861,118.353985,390,94,331.114627,30.919341,-31.173798,0.015465,62.093139,380,133,123.774073,30.083111,-29.222629,-0.003816,59.305741,374,133,90.571080,49.826100,-53.721351,0.020307,103.547450,384,140,224.642936,46.096871,-51.667464,-0.054064,97.764335,375,132,224.033443,50.408152,-53.816820,0.033405,104.224972,388,138,200.940276,left-hand
56.492250,-52.565578,-0.125776,109.057828,356,60,360.798652,70.668714,-57.720175,-0.114221,128.388889,376,61,573.988523,95.080585,-115.406968,0.393890,210.487553,370,60,1139.601631,74.993310,-79.444437,-0.116556,154.437746,368,57,978.443640,92.241468,-94.007760,-0.153403,186.249229,355,48,1152.533740,48.662978,-50.253920,0.048571,98.916897,384,89,238.976251,89.708182,-74.395847,-0.182466,164.104029,376,97,528.663408,129.283677,-127.782954,0.238823,257.066631,368,95,1279.338308,96.405245,-98.879146,-0.020633,195.284392,372,93,720.377209,68.393400,-65.517078,-0.059606,133.910478,370,97,579.803823,59.131603,-56.648207,0.022903,115.779810,376,148,207.499110,83.943490,-86.389777,-0.015622,170.333267,374,156,626.501023,73.043779,-75.364926,0.029269,148.408705,383,145,657.474359,81.710897,-80.315125,-0.033721,162.026023,373,139,545.947956,73.525759,-74.850371,0.018990,148.376131,374,149,547.553701,45.904063,-49.612242,-0.162147,95.516304,386,50,335.618646,43.913645,-54.014794,-0.196883,97.928439,392,56,296.374660,44.580278,-44.764580,-0.101107,89.344858,365,58,197.004278,50.612104,-36.831895,0.118167,87.443999,378,55,234.860546,64.577974,-58.048910,0.047003,122.626885,397,55,331.520924,40.091417,-42.247728,-0.164556,82.339145,378,94,232.596432,36.746356,-35.989769,-0.155131,72.736125,368,99,184.080354,42.902784,-43.988273,-0.029795,86.891057,369,98,194.865644,43.578296,-41.465196,0.037322,85.043492,360,93,175.040676,58.107027,-47.534034,0.038637,105.641060,388,99,261.110901,32.696307,-30.228848,-0.060038,62.925155,375,150,126.707654,37.381070,-40.288390,-0.035850,77.669460,373,143,153.205495,36.640086,-34.176307,-0.071873,70.816393,371,148,150.008178,38.342951,-36.949087,-0.030319,75.292038,376,148,133.107864,46.979741,-47.147652,0.019888,94.127393,377,153,288.732904,71.740434,-57.377809,0.154505,129.118243,370,59,602.207688,50.584027,-51.642917,0.149013,102.226943,383,54,360.274236,55.971329,-55.806377,-0.175866,111.777706,375,55,382.293772,55.142545,-44.668080,0.104767,99.810625,371,56,414.466237,49.113191,-45.474079,-0.042349,94.587270,385,56,289.407018,65.180389,-70.483734,-0.008735,135.664124,388,96,435.052646,45.559244,-40.023837,0.102180,85.583081,380,101,200.896717,83.210693,-78.512467,-0.113381,161.723160,373,99,412.913590,58.507472,-50.479028,0.130865,108.986501,378,95,276.151673,51.004465,-49.204841,0.065830,100.209306,379,97,218.171585,42.051031,-38.227384,-0.061994,80.278416,374,142,162.583391,36.041608,-36.226121,0.044622,72.267730,379,142,149.045042,49.209162,-47.663980,-0.010896,96.873142,386,137,218.653568,38.186904,-37.146239,0.017732,75.333142,372,148,172.244141,37.632154,-33.426497,-0.012424,71.058651,374,138,117.517971,34.631094,-41.749239,-0.085288,76.380333,366,56,162.288287,46.505368,-35.230320,0.027003,81.735687,378,59,163.205453,41.111968,-39.724178,0.019486,80.836146,398,60,204.878666,40.063348,-51.913025,0.003953,91.976372,386,54,250.713670,58.338474,-49.266229,-0.012578,107.604703,373,63,333.187051,37.094214,-39.204401,-0.033649,76.298615,373,96,151.943984,35.140712,-27.332081,-0.039428,62.472793,361,95,119.317531,25.976799,-33.632584,0.026610,59.609382,372,88,108.231310,37.368770,-36.053660,0.060206,73.422429,387,96,169.371826,50.230993,-51.559173,-0.026217,101.790165,379,94,284.764061,32.468686,-30.175449,0.017757,62.644135,379,147,78.836297,24.178792,-22.973578,0.002312,47.152370,380,140,73.541047,32.245087,-33.394044,0.033037,65.639131,380,148,122.061224,36.575432,-36.074990,0.030872,72.650422,377,144,183.261566,29.777146,-31.544675,0.018982,61.321821,377,139,107.343709,92.805736,-85.689898,-0.099178,178.495633,374,57,989.500065,92.011565,-89.114132,0.199944,181.125698,377,53,820.109810,85.291380,-96.175349,0.420355,181.466728,375,58,1277.877433,56.119826,-62.811001,-0.041300,118.930827,372,48,670.871481,126.404959,-123.921985,0.156864,250.326943,389,57,1213.202899,95.217182,-105.054910,-0.017635,200.272092,388,90,642.493190,56.269530,-59.095180,0.075247,115.364710,380,97,349.474335,61.426417,-55.669354,0.300180,117.095771,380,86,602.783049,80.248343,-75.422977,-0.047752,155.671321,374,97,469.677385,101.528451,-80.032383,0.131781,181.560833,376,93,623.365304,38.183078,-44.494871,0.061521,82.677949,377,138,163.535995,35.313164,-32.791258,0.022414,68.104422,375,135,154.122996,44.239433,-44.543493,0.005501,88.782926,375,151,253.230363,47.459260,-44.544829,0.027128,92.004089,382,141,188.864758,49.742833,-46.188650,0.034255,95.931483,371,137,261.694187,null
56.332648,-65.965089,-0.076487,122.297737,363,54,474.809838,49.667921,-62.069070,0.214623,111.736992,410,61,566.579741,60.906834,-78.423158,0.337540,139.329992,400,60,672.841150,97.051987,-78.761606,0.052629,175.813593,361,50,1052.301402,65.748681,-65.354754,0.083408,131.103435,376,65,667.434109,38.096320,-31.545297,-0.103744,69.641616,384,91,201.463671,53.750847,-54.264809,0.023946,108.015656,365,90,399.500513,61.673408,-56.033682,0.032978,117.707091,373,94,380.199334,92.299855,-75.996525,0.034977,168.296380,381,92,479.331969,57.902871,-56.447279,-0.032644,114.350151,355,87,379.502522,28.064326,-29.530462,-0.011045,57.594788,375,140,109.087192,78.100504,-79.308081,0.059218,157.408585,376,145,414.263633,58.614905,-57.552138,-0.025430,116.167043,380,142,493.505338,88.879166,-80.034169,-0.000262,168.913335,374,147,444.688539,46.391316,-49.812067,0.002779,96.203383,380,148,293.679687,41.096758,-43.791373,-0.164296,84.888131,373,53,303.632733,40.285739,-47.147314,-0.154812,87.433053,361,58,300.405788,37.434385,-43.971514,0.205529,81.405899,385,61,210.584759,60.438545,-66.158708,-0.029886,126.597254,378,52,446.191733,46.102691,-50.174685,-0.113775,96.277376,368,50,343.646090,34.659355,-31.996351,-0.065064,66.655707,375,97,132.460633,34.397339,-34.241880,-0.098649,68.639220,375,89,178.430240,35.122417,-38.161114,0.021253,73.283532,378,96,198.082277,43.490508,-33.328628,0.094910,76.819136,387,85,147.041138,43.364843,-46.728212,-0.098844,90.093055,376,94,200.750386,32.657388,-33.107194,-0.011289,65.764581,378,152,97.344078,25.142992,-26.584398,-0.028063,51.727390,365,145,100.631159,36.572312,-33.674304,-0.014215,70.246616,376,145,109.236718,39.092615,-36.621452,0.017833,75.714066,377,149,121.144094,37.059353,-39.628626,-0.011208,76.687979,371,146,180.721286,47.558710,-76.625302,-0.037441,124.184011,394,53,458.325760,52.466459,-61.956995,0.097341,114.423454,374,53,398.926450,56.585950,-45.508213,0.008724,102.094163,356,61,292.810566,51.547113,-55.886197,0.061189,107.433310,349,50,429.876516,53.790896,-38.183291,-0.016667,91.974187,360,54,255.190166,33.899526,-36.318887,-0.005430,70.218412,372,91,232.523688,43.394276,-41.734834,0.004992,85.129109,390,86,209.669867,46.277759,-39.864782,-0.024903,86.142540,378,97,142.246857,43.967250,-43.388044,0.036922,87.355295,368,98,246.618682,37.619967,-39.252589,0.059417,76.872556,376,101,215.832980,29.715778,-28.312806,-0.016550,58.028584,376,137,128.569552,35.262794,-37.344152,-0.001439,72.606946,375,143,155.021794,40.560392,-42.029492,0.002969,82.589884,376,145,150.497132,37.243950,-35.063965,0.033606,72.307914,384,141,130.332285,34.805611,-33.592699,-0.004129,68.398310,377,139,161.671151,32.316606,-29.888519,-0.023980,62.205125,387,59,99.468076,33.730841,-36.143331,-0.186886,69.874172,367,61,136.162968,52.363625,-57.860770,0.091617,110.224395,363,62,286.985056,32.726066,-37.816093,-0.013474,70.542160,397,52,170.497952,43.873903,-46.522595,-0.118136,90.396498,391,56,241.532747,29.602522,-32.588247,-0.055735,62.190770,371,94,106.079660,24.883275,-31.569279,-0.019468,56.452554,382,91,91.571523,39.156781,-36.455128,0.027462,75.611909,373,85,152.511430,30.856248,-37.577942,-0.039703,68.434190,382,99,129.867753,36.099646,-35.608153,0.029098,71.707800,362,95,172.112156,20.779903,-21.109413,-0.048771,41.889316,374,148,62.729766,27.869191,-27.354951,-0.014608,55.224141,378,143,73.507173,31.178593,-30.544610,-0.000921,61.723204,376,150,90.191538,37.534794,-36.408529,0.014779,73.943324,375,152,129.523143,29.003927,-27.117850,0.006923,56.121776,380,139,73.370444,77.699263,-70.023478,-0.064375,147.722741,383,52,992.563927,74.025955,-79.840335,-0.001317,153.866291,374,59,673.126047,120.863207,-103.446941,0.072201,224.310147,386,55,1507.729592,88.255279,-82.154500,-0.171780,170.409779,367,45,1002.547821,69.780988,-81.964739,-0.068524,151.745728,366,56,1080.346929,55.478781,-56.015357,0.174169,111.494138,380,90,330.915635,37.124420,-41.420543,-0.077429,78.544963,385,87,198.053657,61.138491,-65.381468,0.060689,126.519959,367,89,517.850083,48.038665,-47.616905,-0.072590,95.655570,378,89,273.717789,64.202054,-59.953602,0.024186,124.155655,382,92,430.456615,28.688705,-31.574793,0.081068,60.263498,381,141,116.565550,36.015908,-36.856961,-0.028938,72.872870,373,140,88.397070,52.756653,-50.764092,0.012713,103.520745,375,147,269.874756,38.276235,-41.330135,0.005847,79.606369,372,142,117.997296,46.144698,-47.302483,0.027411,93.447181,370,141,181.906109,tongue
62.129486,-68.610816,0.216660,130.740302,377,55,503.061692,84.565500,-61.443221,-0.244739,146.008721,387,58,697.070442,172.370232,-196.221621,0.254032,368.591853,374,55,2722.350908,140.236261,-132.762403,-0.237511,272.998664,384,51,1809.446093,88.393057,-74.999248,0.106130,163.392305,383,58,756.275443,41.702862,-48.211617,0.027293,89.914479,376,93,244.022322,84.440135,-96.455362,-0.089973,180.895497,362,97,611.953295,140.078642,-163.305478,0.016838,303.384120,378,101,1934.460187,126.427542,-108.470366,-0.116819,234.897908,376,99,1243.460839,102.191743,-89.969604,-0.117753,192.161346,368,97,808.185691,35.929071,-38.127488,0.010212,74.056559,369,146,121.242232,58.324301,-66.249272,0.059251,124.573572,380,149,489.856491,87.949796,-91.020658,-0.029512,178.970453,386,145,859.089127,101.486407,-94.650773,0.080660,196.137180,366,136,939.875450,55.648701,-51.543394,-0.060423,107.192095,365,149,449.886812,50.953961,-58.663288,-0.258180,109.617250,349,50,410.369250,41.069888,-42.620772,-0.204848,83.690660,363,59,246.555015,50.840957,-56.948381,-0.021212,107.789339,379,56,416.469301,72.096467,-76.726719,0.010282,148.823187,391,54,497.120004,46.836495,-55.782624,-0.058434,102.619119,372,57,332.207667,58.433480,-50.841016,-0.178230,109.274496,364,91,268.363169,38.981945,-42.377709,-0.037945,81.359654,377,94,232.810623,36.589154,-32.111283,0.099685,68.700436,383,91,177.211639,52.843590,-51.118168,-0.071001,103.961758,368,95,243.174306,57.115307,-50.610056,-0.040428,107.725363,370,100,260.377789,36.947189,-33.613129,-0.047618,70.560318,382,148,104.616143,31.888298,-31.459193,0.029525,63.347491,367,154,135.212981,31.903863,-32.496109,0.026499,64.399972,372,151,166.826142,34.641107,-30.012417,-0.019456,64.653524,371,149,127.141448,30.137134,-32.837613,0.026632,62.974748,375,144,156.914596,73.952506,-71.888552,-0.154879,145.841058,363,53,616.389283,64.259840,-58.661852,-0.149801,122.921692,373,57,510.116422,70.181874,-50.990973,-0.207343,121.172847,363,60,506.215740,62.679127,-66.911534,0.010712,129.590660,390,54,423.585571,74.287842,-62.000133,0.017691,136.287975,353,57,570.469553,81.541405,-84.186817,-0.029029,165.728222,373,101,556.672055,52.855664,-43.206263,-0.017963,96.061927,369,101,308.362880,73.976449,-73.163299,0.039190,147.139748,376,88,418.550324,61.094361,-70.826693,0.072326,131.921054,373,105,420.861122,51.232499,-55.628553,-0.087817,106.861052,364,98,318.743370,54.677757,-51.726812,0.040539,106.404569,368,131,258.224743,50.382239,-47.433135,0.015085,97.815374,379,139,213.135978,45.060956,-47.338685,0.000996,92.399641,378,148,243.271090,42.397290,-47.505515,0.103152,89.902804,380,144,228.108420,38.039085,-40.368584,-0.030492,78.407670,370,142,169.503357,40.225472,-36.845703,-0.018335,77.071174,402,54,188.552458,65.976008,-61.177127,-0.117231,127.153135,366,60,515.359796,45.598856,-43.070367,0.204663,88.669223,383,56,306.735311,46.994900,-38.972412,0.053696,85.967312,383,56,257.009650,59.923175,-62.804010,-0.050189,122.727185,364,58,568.295161,31.240355,-28.874447,0.057710,60.114802,377,92,104.374226,50.961068,-49.544030,-0.033966,100.505098,361,97,261.179610,41.949986,-41.614110,-0.058198,83.564097,367,96,173.264999,59.013974,-61.941582,-0.069162,120.955557,368,103,238.574347,61.093370,-70.194831,-0.023934,131.288200,362,94,436.342753,28.938533,-27.911271,0.032258,56.849804,377,148,79.586448,29.337929,-29.842339,-0.015479,59.180267,370,137,111.612080,38.806642,-40.076667,-0.015256,78.883310,371,146,131.045649,42.206730,-37.165039,-0.015148,79.371769,376,141,164.365222,42.608941,-43.779688,0.046001,86.388629,378,134,190.428653,86.672664,-100.944506,0.233236,187.617170,372,59,819.118126,130.206063,-108.506692,-0.123860,238.712755,366,57,1817.921548,124.361404,-120.001524,0.181942,244.362927,386,55,1760.655976,97.129462,-96.692659,0.098098,193.822121,384,50,1178.110356,98.697930,-150.264585,0.222098,248.962515,403,58,1381.028643,69.707013,-70.570891,-0.023520,140.277904,392,99,576.434525,72.782835,-82.394215,-0.061214,155.177050,364,89,642.837458,112.740423,-115.976899,0.059069,228.717322,359,89,988.320329,76.179517,-64.244797,0.087849,140.424314,365,99,619.712850,92.430180,-105.644129,0.199242,198.074308,369,94,892.632582,37.130868,-37.746286,-0.051943,74.877154,375,131,199.099240,37.940186,-39.523430,-0.001497,77.463615,367,139,167.228555,52.500878,-55.117315,0.001592,107.618193,371,134,345.636473,53.517793,-52.375696,-0.013298,105.893489,368,139,297.404691,49.987104,-46.685067,0.141161,96.672171,373,134,264.380542,null
63.557506,-57.160249,-0.055195,120.717756,379,57,508.087085,62.573585,-66.261238,-0.328087,128.834824,386,55,642.038056,137.893506,-164.897188,0.077785,302.790694,373,54,1279.360319,69.547141,-75.636392,0.196375,145.183533,357,55,695.731652,76.514198,-72.660839,0.075593,149.175037,379,59,771.763027,51.872222,-53.977297,-0.043190,105.849519,370,96,279.793726,60.105003,-67.203539,-0.188599,127.308542,374,100,519.809982,163.734768,-162.957951,0.075063,326.692719,386,97,1833.448212,100.255931,-107.476340,0.098572,207.732271,379,102,768.232784,70.643623,-72.427365,-0.058165,143.070988,368,95,609.793501,47.675771,-48.377815,-0.030527,96.053586,368,150,183.164448,65.846529,-64.754951,0.030992,130.601481,391,150,504.377192,89.473360,-91.928662,0.028701,181.402022,376,145,725.030309,61.620928,-56.919595,0.021893,118.540523,381,138,384.443595,98.255277,-85.534161,-0.052334,183.789439,369,148,584.949029,43.782112,-37.480985,0.149005,81.263097,384,58,275.853801,37.492345,-39.107507,-0.112257,76.599852,375,56,248.573654,46.846778,-49.576907,0.197053,96.423685,382,62,363.281268,51.805583,-60.376179,0.105269,112.181762,370,46,427.284532,54.220763,-55.513364,0.042651,109.734128,377,57,321.308738,36.129599,-36.070630,0.038736,72.200230,382,93,225.328233,36.638047,-45.213088,-0.068898,81.851135,375,94,178.677572,45.223395,-43.400476,0.014139,88.623871,373,96,277.560024,50.317467,-51.060163,0.102970,101.377629,384,100,264.227877,46.224235,-40.867638,0.001578,87.091874,383,92,239.543486,28.620075,-32.259662,-0.003476,60.879737,374,147,118.476551,33.096143,-30.070282,-0.054093,63.166425,380,143,109.199679,36.444003,-38.465059,0.013166,74.909062,375,143,147.168206,33.640126,-32.248363,0.051998,65.888489,369,148,149.254811,40.840358,-40.006160,0.018546,80.846518,372,151,164.413521,118.322114,-117.868147,0.087728,236.190261,387,62,839.241799,79.702251,-97.111657,-0.225731,176.813907,351,56,951.945458,54.949291,-57.110395,-0.113233,112.059686,335,54,375.123954,83.792559,-85.120034,0.016543,168.912593,383,60,759.859529,104.943766,-94.107564,-0.331140,199.051330,370,65,1026.249032,80.535831,-86.587690,0.021434,167.123521,378,92,689.664878,81.370230,-82.952058,-0.094039,164.322288,379,98,577.568423,66.932493,-64.234363,-0.062152,131.166857,378,102,436.754280,78.523056,-89.529658,0.087488,168.052713,380,96,683.979873,85.906698,-90.112867,-0.254291,176.019565,377,95,848.888287,35.621084,-38.234794,-0.012605,73.855877,372,150,165.625104,45.091854,-54.403812,-0.011582,99.495666,372,143,242.079448,49.570004,-49.823228,-0.042898,99.393231,372,146,290.747169,49.638485,-43.605058,0.050761,93.243543,379,146,210.106700,64.381715,-70.185890,-0.034099,134.567606,369,137,231.441831,33.802881,-27.724026,-0.185428,61.526906,351,59,150.256353,103.604856,-118.974524,0.056686,222.579380,383,64,1369.193761,50.057240,-40.731938,-0.000056,90.789178,408,55,229.642627,44.721611,-59.140247,0.302305,103.861858,366,53,288.493608,80.262267,-90.058453,0.222338,170.320719,381,59,781.695326,33.465579,-28.579561,-0.051611,62.045140,365,99,120.942950,89.799190,-97.190811,-0.080467,186.990000,380,91,631.116737,40.867952,-36.018253,0.013038,76.886205,383,96,210.347576,28.699375,-33.262066,0.103643,61.961441,388,98,135.300798,76.995385,-83.330647,0.025304,160.326032,381,96,675.480241,23.810990,-22.132550,-0.000426,45.943539,378,151,75.639934,59.272046,-63.791609,0.013039,123.063656,372,135,175.251467,36.673927,-38.553105,-0.031273,75.227032,366,145,168.419179,30.542497,-29.597251,0.041666,60.139747,380,143,104.107248,40.404501,-44.018796,-0.023190,84.423298,365,143,172.562312,105.644496,-111.214490,0.042594,216.858986,389,53,1418.423994,211.943920,-207.590374,-0.071208,419.534293,386,57,3377.257837,110.139341,-119.477652,0.266806,229.616993,385,56,1711.164230,114.413374,-113.949061,0.253522,228.362435,378,58,1455.052124,135.519927,-158.887360,-0.257105,294.407288,371,58,2056.150836,79.209026,-77.279402,-0.017317,156.488428,378,95,780.911277,154.867504,-151.344966,-0.151843,306.212470,384,93,2149.033711,105.052724,-102.738427,-0.074403,207.791152,368,98,1130.185966,108.983211,-126.443020,0.118152,235.426231,381,94,1100.128637,124.572140,-121.623641,0.137692,246.195781,381,96,1118.374424,33.387036,-32.900841,0.055362,66.287877,371,130,157.754871,49.576733,-48.535211,-0.013789,98.111944,368,127,300.635130,57.700999,-53.514785,-0.028375,111.215784,368,141,344.542157,47.960363,-54.982347,0.006902,102.942710,379,136,213.427766,46.445928,-53.539498,0.087908,99.985427,375,144,278.136559,tongue
54.442103,-64.143256,-0.033997,118.585359,373,59,485.727285,58.606435,-70.641493,0.166345,129.247927,385,60,512.391078,134.598663,-111.928165,0.428129,246.526827,382,53,1390.947734,79.263307,-87.744397,-0.055148,167.007704,364,53,959.855053,73.875695,-87.241608,0.000938,161.117303,398,60,794.610202,73.728307,-76.181412,0.028158,149.909719,391,97,382.174533,69.543253,-75.365287,0.115994,144.908539,382,99,507.246383,93.815526,-79.926120,0.123787,173.741646,374,99,723.397885,71.971109,-80.246374,-0.071620,152.217483,361,100,722.972635,61.037839,-74.734523,-0.088324,135.772362,385,92,498.944773,37.558574,-34.970211,-0.013367,72.528785,377,143,175.655022,67.713780,-64.223550,0.058562,131.937330,378,144,481.108783,62.661275,-70.079110,0.037244,132.740385,380,147,464.966877,68.424451,-70.113750,0.064051,138.538201,375,152,635.332037,61.221114,-64.556922,-0.032988,125.778036,386,153,334.985873,40.370753,-44.550091,0.057516,84.920844,395,60,319.079469,44.291922,-56.584614,-0.339294,100.876536,365,54,343.997260,58.268400,-56.282347,0.144855,114.550747,378,53,372.380277,56.567059,-75.227978,-0.061564,131.795037,400,55,426.566480,47.241868,-49.820849,-0.391331,97.062717,357,53,432.998429,40.183990,-36.219570,-0.028978,76.403560,382,96,180.397389,41.934567,-45.288226,0.043924,87.222793,391,96,230.732568,46.953579,-46.056695,-0.050540,93.010273,381,100,264.465257,54.945157,-52.676885,-0.067662,107.622042,378,94,235.618064,43.132177,-42.604824,-0.148019,85.737000,376,96,252.478405,23.583980,-24.154425,-0.005374,47.738405,379,143,105.716547,37.114065,-36.469579,0.034641,73.583644,373,144,143.715649,38.431891,-39.913717,-0.039877,78.345608,374,145,176.540612,35.187354,-35.877401,0.023334,71.064755,380,144,156.078766,34.002020,-35.248810,-0.027672,69.250830,368,143,148.866225,46.543511,-49.605006,0.122136,96.148517,383,57,397.314456,53.422507,-50.057629,-0.020201,103.480136,383,57,423.493922,67.347368,-50.733140,-0.257316,118.080508,335,58,361.404792,42.608014,-46.665984,-0.130896,89.273998,370,61,351.849939,59.120859,-63.985629,-0.119074,123.106488,374,66,423.903310,64.409024,-62.174153,-0.012178,126.583177,385,99,440.707731,43.189406,-53.013433,-0.023486,96.202839,385,94,266.579058,41.475109,-42.902729,-0.109637,84.377838,381,92,269.595182,46.762488,-51.896443,-0.124643,98.658932,369,100,264.303812,61.578457,-58.235336,-0.004306,119.813793,378,98,317.229034,42.377995,-43.498624,-0.015454,85.876618,369,143,224.712988,47.708746,-43.813742,-0.049742,91.522487,374,145,206.928297,43.472824,-43.429607,-0.044096,86.902431,361,139,139.147920,37.680144,-40.057683,0.040550,77.737827,381,142,167.718024,32.018503,-32.413189,0.019632,64.431693,381,142,137.161476,29.086189,-37.808751,-0.189939,66.894939,376,54,174.837956,70.702411,-86.405357,0.203848,157.107768,374,62,846.566164,40.621479,-33.807761,-0.141409,74.429240,342,54,277.743348,46.118773,-40.459185,-0.013090,86.577958,384,54,331.470503,60.084230,-55.932004,0.031296,116.016234,376,57,527.728736,28.185477,-31.327706,-0.053287,59.513183,377,100,92.161400,45.633873,-49.516805,0.110266,95.150679,371,75,255.443190,39.707087,-37.968131,-0.135060,77.675218,365,97,184.773536,43.175108,-50.264057,-0.115147,93.439165,372,105,189.325562,50.449399,-49.109428,-0.005386,99.558827,384,103,344.400355,20.732976,-21.674766,-0.019668,42.407742,371,141,56.101631,30.164678,-30.227465,0.054495,60.392143,386,137,65.952930,34.069465,-33.224516,-0.022599,67.293981,376,148,131.381845,32.279245,-31.498752,-0.013889,63.777997,364,139,104.349548,36.343249,-34.189437,0.018698,70.532685,379,135,125.493074,85.987131,-95.277236,0.462985,181.264367,389,56,1157.710269,108.431210,-111.216175,0.363857,219.647385,370,59,1589.517918,117.569079,-116.322902,0.149595,233.891981,385,53,2053.497097,90.110550,-87.154981,0.192284,177.265531,357,54,883.254385,199.272522,-172.178023,-0.003713,371.450546,366,49,2592.367505,65.897231,-73.647978,0.197525,139.545209,374,96,604.583534,58.477562,-62.643155,0.101225,121.120717,371,89,551.699477,101.748460,-78.236691,0.014695,179.985151,376,99,909.086765,53.597208,-68.092824,0.190591,121.690032,368,96,433.382715,89.082888,-77.206482,0.111546,166.289370,367,93,613.988797,23.577694,-25.675278,-0.016888,49.252971,359,130,100.689046,30.620245,-30.474502,-0.000202,61.094746,379,137,124.109150,50.956550,-50.561517,0.012879,101.518067,371,136,357.744337,45.678017,-47.965241,0.045760,93.643259,372,136,206.543262,48.728236,-50.559950,-0.020951,99.288186,375,138,237.764377,null
61.656651,-87.886734,0.083344,149.543385,372,60,571.468117,58.498679,-63.979809,-0.024154,122.478489,361,55,557.318752,77.511069,-73.096922,0.025703,150.607991,378,60,628.168613,55.031488,-57.176324,0.114998,112.207812,376,58,430.082372,89.343012,-97.786061,0.063498,187.129073,391,53,900.500509,46.421194,-49.046770,0.150421,95.467964,374,94,304.106455,82.757265,-74.341519,-0.010336,157.098784,366,99,457.293586,51.049981,-47.009188,0.138196,98.059170,375,88,302.535713,60.646119,-57.835164,0.149777,118.481283,376,96,331.146966,68.853686,-72.523232,0.101177,141.376918,372,94,518.881023,41.952511,-42.241519,0.045097,84.194030,380,142,157.241555,60.663005,-61.220320,0.063653,121.883324,374,144,436.025922,49.538037,-52.179271,0.051738,101.717308,371,154,196.930004,41.752836,-45.743617,0.070069,87.496453,379,153,261.759006,47.237973,-50.688877,-0.028646,97.926850,382,155,332.132414,45.558217,-39.902506,0.017287,85.460723,362,51,302.451282,74.892569,-58.838780,0.117881,133.731349,378,43,569.781889,43.509742,-46.685497,-0.030037,90.195239,397,58,286.730898,75.553326,-69.997995,0.003394,145.551321,377,45,535.653506,49.670735,-62.090733,0.005527,111.761468,366,57,344.611579,35.204556,-42.370105,0.024095,77.574660,359,95,165.356449,36.677500,-40.859252,-0.015407,77.536752,383,91,168.803689,45.699608,-39.469621,-0.099408,85.169229,375,95,190.178907,30.520288,-27.954362,0.074033,58.474650,370,88,162.155062,35.087363,-37.260381,0.058924,72.347744,370,93,169.344809,37.782963,-34.909572,0.046401,72.692534,372,147,136.902568,31.434169,-32.784437,0.005951,64.218606,376,151,149.247064,30.347752,-30.033369,-0.038638,60.381121,372,150,126.568284,34.537649,-34.756747,0.033310,69.294396,388,139,156.398686,44.409914,-47.510401,0.003256,91.920315,373,149,152.157673,51.919013,-64.352794,0.044666,116.271807,355,47,443.202130,44.868727,-44.197965,0.018344,89.066692,381,58,316.219575,57.012761,-53.840557,-0.084332,110.853317,387,56,295.954347,70.352132,-67.404741,0.091295,137.756874,382,59,432.634218,44.248278,-74.793782,0.024256,119.042060,400,53,362.318309,33.909094,-41.240247,-0.060531,75.149341,373,94,170.034575,37.451736,-41.505705,0.003934,78.957441,378,94,216.311018,38.086442,-36.904780,-0.169797,74.991223,370,94,191.609072,43.993357,-53.519793,0.056935,97.513150,378,92,260.832137,45.618966,-41.723436,0.051231,87.342402,378,97,235.450849,30.684235,-29.586520,0.014461,60.270755,373,147,91.649810,25.638459,-27.278329,-0.003426,52.916789,369,144,113.746831,30.581342,-30.234320,-0.064676,60.815662,373,148,128.592924,35.242692,-39.275358,0.026523,74.518050,365,147,164.088235,35.734335,-39.637111,-0.013572,75.371446,377,147,131.993637,27.234320,-40.014287,-0.075099,67.248606,363,53,136.451142,45.499789,-49.214627,-0.027412,94.714415,368,56,247.003628,59.367029,-47.787187,-0.101833,107.154216,398,55,304.792019,48.094660,-41.445445,0.149431,89.540105,361,54,231.061906,50.182323,-57.333629,-0.115166,107.515952,348,55,435.175348,31.095754,-27.403665,-0.047472,58.499418,364,94,90.242281,46.145992,-47.118265,0.119427,93.264257,390,92,200.101325,42.860344,-38.976142,-0.048348,81.836486,373,97,175.648190,31.261346,-33.563599,0.014960,64.824945,363,94,145.013836,49.196683,-51.683009,0.001192,100.879692,371,100,301.258789,23.510047,-25.839342,-0.020072,49.349389,372,152,69.445653,27.536329,-26.928766,0.045083,54.465095,370,135,68.199454,32.383001,-30.782349,-0.012008,63.165350,385,153,131.887487,32.500436,-31.450001,-0.019511,63.950437,377,146,115.478722,35.691710,-33.202757,0.016101,68.894468,374,139,128.597843,75.230970,-91.466281,-0.241901,166.697251,376,49,1090.254074,86.156422,-71.166246,0.150477,157.322668,373,45,932.430540,77.363195,-73.031757,0.091785,150.394952,374,52,743.716512,133.294433,-138.250044,-0.320187,271.544477,362,42,2239.279380,99.732506,-90.954502,-0.058689,190.687007,371,56,1508.119271,80.583230,-83.708787,-0.020185,164.292017,379,95,494.734088,58.984255,-58.648294,-0.079143,117.632548,374,98,420.395250,71.483662,-67.368501,0.127136,138.852163,384,98,577.245446,41.227313,-50.294000,-0.187024,91.521312,376,87,318.751511,71.496903,-77.405094,-0.190680,148.901997,380,87,569.985790,40.675542,-42.999261,-0.028080,83.674803,382,135,147.133650,29.667791,-26.968854,-0.030519,56.636645,374,127,89.528934,46.078051,-44.405197,0.051320,90.483249,382,140,238.054740,28.398825,-29.314346,-0.072593,57.713171,383,142,106.386774,50.176660,-53.460532,-0.028111,103.637192,379,143,270.587792,tongue
51.087619,-51.643171,-0.134694,102.730790,377,51,483.471626,76.605668,-100.614923,-0.433668,177.220591,351,59,1045.911786,185.439247,-278.165955,-0.212788,463.605202,403,53,3476.014877,137.381860,-133.393823,0.297333,270.775683,398,57,1584.395079,133.343608,-122.290770,0.016302,255.634378,374,57,931.601967,36.724506,-44.391384,0.046468,81.115890,374,93,242.651303,109.962873,-102.905521,-0.185301,212.868394,383,96,1046.704458,158.672737,-157.086183,-0.115275,315.758920,375,95,2549.746885,142.760078,-137.215648,0.000499,279.975727,378,104,1959.019671,91.639650,-85.613293,0.051577,177.252943,384,92,613.712923,37.645151,-38.933305,0.031141,76.578456,377,149,135.741388,75.813928,-82.812138,-0.156412,158.626066,376,150,622.003778,73.100307,-74.001821,-0.133271,147.102128,374,139,802.278830,103.008779,-94.817658,0.043659,197.826437,368,145,774.963812,65.941859,-70.184680,0.058426,136.126538,385,149,414.131462,50.406992,-65.414510,0.070473,115.821501,358,51,471.042121,46.537332,-59.222642,-0.180272,105.759974,394,58,293.197609,51.374607,-43.187723,-0.358340,94.562330,379,51,317.257595,47.107164,-50.046812,0.236735,97.153976,388,55,376.693246,61.675167,-66.013867,-0.023332,127.689033,378,48,479.544529,49.286872,-42.285034,0.054723,91.571905,374,97,200.985934,43.230318,-40.769143,0.034613,83.999461,380,97,263.967830,50.618860,-51.581147,-0.061229,102.200007,379,94,230.920599,38.965699,-39.579486,-0.007507,78.545185,369,93,216.207555,35.241246,-41.415463,-0.032130,76.656709,364,95,206.185785,34.349681,-34.269124,0.030968,68.618806,372,149,143.613059,36.646063,-33.866881,-0.030800,70.512944,376,144,133.802391,37.812232,-37.272714,-0.027742,75.084946,378,147,166.314317,40.029193,-42.468910,0.004617,82.498103,371,142,191.561108,33.353121,-37.074552,-0.019842,70.427673,377,147,148.755567,88.916659,-79.331447,0.060849,168.248105,353,55,782.942158,63.305928,-90.264294,0.074740,153.570222,383,60,762.443279,105.391016,-73.086269,0.046700,178.477284,383,60,696.157050,53.645887,-50.962523,-0.112623,104.608410,379,56,453.605846,62.211252,-69.415583,0.053028,131.626836,398,59,613.859958,87.458600,-87.830075,-0.042627,175.288675,373,91,752.791764,67.556404,-68.774454,-0.147077,136.330858,364,92,587.137788,71.521385,-69.808639,0.091410,141.330024,372,92,608.107930,59.560636,-59.706323,-0.108307,119.266959,370,99,566.264334,48.392755,-59.004646,0.093612,107.397401,366,87,301.858473,45.721349,-40.960643,0.021622,86.681992,376,141,189.008078,42.446358,-47.382530,-0.033431,89.828888,378,142,204.881081,53.414260,-52.922283,0.033974,106.336544,367,141,260.279624,44.948460,-45.033139,0.001068,89.981599,376,134,189.810234,42.150446,-39.335938,-0.002618,81.486384,378,149,166.171444,43.950223,-36.073119,-0.059855,80.023342,356,55,216.146768,97.486469,-98.994248,-0.050706,196.480717,383,61,1319.700200,42.907642,-45.976875,0.054413,88.884518,381,57,327.748678,48.763388,-46.776719,-0.040251,95.540107,372,57,404.999413,87.810633,-90.898761,-0.078231,178.709394,361,60,663.653816,33.822946,-32.058048,-0.020200,65.880993,367,93,119.102781,65.225965,-64.865692,0.001801,130.091656,379,90,484.733993,45.272255,-47.431550,0.022398,92.703805,373,96,214.653553,53.638303,-62.871077,-0.000560,116.509380,384,97,214.796036,82.986122,-78.663368,0.038228,161.649490,394,93,519.005637,22.786441,-21.497682,-0.005763,44.284123,381,149,75.335557,36.270172,-33.863192,-0.033883,70.133364,365,134,134.288223,33.574596,-34.389472,-0.005308,67.964068,383,149,159.259948,35.811726,-33.329049,-0.023299,69.140775,381,145,135.956853,41.870666,-42.121360,0.004111,83.992026,384,136,198.241532,118.950325,-108.309796,0.029012,227.260120,374,58,1681.325132,170.688526,-179.487452,0.266214,350.175978,392,59,3939.837011,123.197169,-114.283935,-0.024850,237.481104,343,51,1816.313990,104.429346,-131.674056,0.011063,236.103401,386,58,1180.689009,105.606346,-92.136833,-0.284547,197.743179,368,54,1233.146787,88.757152,-95.551270,0.016520,184.308422,382,101,1005.265836,124.589711,-127.209579,-0.010024,251.799290,364,91,1627.027772,123.405098,-111.123225,0.108097,234.528323,381,92,1685.206243,117.880335,-131.064221,0.168216,248.944556,381,91,1210.772491,101.879753,-107.255533,-0.123085,209.135286,375,98,1121.883968,43.212973,-48.490365,-0.037261,91.703338,378,127,209.899954,47.590690,-47.478598,-0.037501,95.069288,384,135,245.065215,67.734123,-65.515172,-0.036981,133.249295,380,134,515.823028,55.736658,-58.617915,0.007854,114.354573,375,138,241.311678,59.261013,-61.874838,0.009942,121.135850,363,128,357.750759,null
43.984341,-69.122752,-0.222414,113.107092,371,51,397.984761,56.959341,-57.527308,0.092008,114.486649,372,65,555.166764,83.537808,-62.126898,0.078332,145.664706,340,59,679.045283,66.245406,-56.480077,-0.314765,122.725483,357,55,613.105340,72.771949,-78.551386,0.091522,151.323335,358,59,938.702723,42.360171,-44.279353,-0.097742,86.639524,364,95,226.033857,63.857632,-59.551295,0.045267,123.408927,377,95,530.234009,86.272794,-84.045947,-0.014003,170.318741,371,91,554.615538,56.871562,-58.530637,-0.019045,115.402199,369,105,448.180535,75.486833,-59.499266,0.038085,134.986100,365,92,656.039221,26.523726,-28.860391,0.041056,55.384117,379,140,98.306382,78.204864,-79.249666,0.048010,157.454530,372,149,553.637721,61.998355,-57.553877,-0.023467,119.552232,370,152,333.555343,73.142673,-76.883378,0.016512,150.026051,372,149,416.992747,55.135459,-56.866813,-0.045650,112.002272,377,148,349.127692,50.753201,-43.614122,0.175029,94.367323,356,48,302.452780,38.329080,-45.246004,0.093967,83.575084,374,53,268.229829,50.162075,-59.378194,0.073697,109.540269,376,53,375.544782,54.113557,-52.023632,-0.154210,106.137190,388,55,338.636297,44.778184,-42.894357,-0.102181,87.672541,377,53,346.613232,62.845083,-62.411532,0.099206,125.256614,373,99,181.741008,36.965491,-35.822773,0.007986,72.788264,368,97,159.277617,37.944048,-34.189089,0.095152,72.133137,364,89,140.716694,56.095182,-41.587483,-0.077881,97.682665,376,89,195.529362,38.323364,-34.626217,0.018194,72.949581,377,92,169.386355,41.109657,-36.740382,0.024780,77.850039,375,148,109.729763,29.800863,-28.609705,0.024893,58.410569,365,143,139.651379,33.101906,-31.566760,0.001252,64.668666,374,150,125.917783,34.611424,-35.202415,0.022511,69.813839,372,160,146.281023,37.699612,-40.167304,-0.017936,77.866916,367,151,145.209387,41.324896,-49.543262,-0.154879,90.868158,376,52,362.138779,52.107658,-57.562112,-0.256985,109.669770,380,63,375.286274,48.441399,-51.858907,0.076841,100.300306,370,54,309.512415,61.404216,-58.016198,-0.308766,119.420414,374,58,431.836739,60.116915,-43.475009,0.104684,103.591924,374,57,365.994324,65.574796,-55.026674,-0.083335,120.601470,384,99,277.597824,39.280976,-41.653925,-0.048015,80.934901,370,93,249.711809,38.294154,-40.977172,0.082283,79.271326,370,104,232.031618,57.677501,-73.649144,0.098102,131.326645,367,98,267.703845,50.180537,-49.946578,-0.086379,100.127115,369,99,259.148439,33.431433,-35.080414,0.003298,68.511847,369,143,176.041372,34.121915,-37.049560,-0.012710,71.171475,382,148,139.882579,34.078391,-32.271847,-0.014072,66.350238,375,146,149.833962,38.442613,-37.381657,0.087429,75.824270,382,142,169.048447,30.205841,-31.679179,-0.005673,61.885020,377,134,130.876825,32.653068,-36.750780,-0.069302,69.403848,361,55,160.900354,93.919377,-89.594691,-0.113587,183.514068,366,60,1047.701854,41.751380,-47.174267,-0.235932,88.925647,398,53,274.404128,38.446367,-36.531791,0.053530,74.978158,362,57,202.488732,58.379770,-74.327791,-0.173289,132.707561,378,63,503.720571,25.830263,-27.639687,-0.034115,53.469950,396,90,87.978772,60.496338,-69.829461,-0.116762,130.325799,375,82,485.028371,36.575801,-41.076754,-0.130879,77.652554,379,100,179.781196,48.599498,-42.376749,0.097896,90.976246,382,91,194.505864,80.130523,-83.805788,0.105489,163.936310,369,104,494.400545,21.048402,-21.721684,-0.006853,42.770087,367,150,58.820117,38.075822,-35.196706,-0.032338,73.272528,361,132,149.586883,33.066848,-34.761421,-0.002552,67.828269,379,146,143.171726,31.777336,-33.239421,-0.005738,65.016757,387,142,119.209560,33.737315,-34.184368,0.024197,67.921683,376,134,198.694447,116.989912,-99.619732,0.077796,216.609644,398,51,1158.099812,127.200224,-102.136692,-0.040432,229.336916,368,59,1219.835521,112.043211,-124.187556,-0.374632,236.230766,397,55,1571.947297,111.050556,-106.551646,0.154054,217.602202,354,47,1112.724943,151.935004,-159.399979,-0.066185,311.334983,382,55,1818.591088,66.694335,-70.016309,-0.092925,136.710645,371,94,519.059828,67.119657,-64.864420,-0.125228,131.984077,383,93,589.224263,88.910620,-102.730117,-0.229941,191.640737,376,98,1017.706661,57.196339,-58.593827,0.101522,115.790165,376,101,399.582566,90.807770,-87.470723,-0.120036,178.278493,365,92,850.183038,37.693644,-35.516095,-0.059251,73.209740,369,138,129.816517,43.840721,-42.693368,-0.022221,86.534089,373,130,191.769633,47.412461,-51.373548,0.041660,98.786009,377,132,254.228261,49.052131,-49.222658,-0.021695,98.274789,377,130,247.315966,46.014555,-45.068871,-0.025221,91.083426,387,131,236.097094,foot
67.920828,-57.379731,0.034111,125.300559,367,52,606.118789,77.067058,-68.533631,0.086843,145.600688,372,69,698.641403,99.588314,-92.993222,-0.099857,192.581536,372,50,915.629041,78.503920,-82.043229,0.190903,160.547149,399,49,1023.466337,86.550662,-91.808922,0.266121,178.359584,381,60,1066.419825,34.641033,-36.300233,0.025364,70.941266,369,94,210.771774,87.937615,-87.102186,-0.014592,175.039800,369,91,841.768626,107.754476,-119.919622,-0.109676,227.674098,383,97,750.369641,68.257478,-63.255301,0.155347,131.512779,376,99,483.144968,73.191391,-79.968847,0.160108,153.160238,370,85,614.044653,27.389202,-27.675804,-0.057781,55.065006,371,142,137.151792,60.897499,-64.252147,0.029551,125.149646,375,151,524.454997,59.351557,-58.120695,-0.002352,117.472252,373,141,429.343085,51.262588,-57.105737,0.053870,108.368325,372,152,292.105500,52.409964,-53.605991,0.002390,106.015956,373,158,277.610373,52.272227,-55.908510,0.198213,108.180736,396,51,409.651217,58.950864,-52.197016,0.032376,111.147880,369,56,314.182514,54.101298,-59.017887,-0.063359,113.119185,390,57,351.734672,48.051679,-52.918207,0.234989,100.969886,369,55,302.315455,55.066073,-47.930068,0.124369,102.996142,382,61,477.757635,46.762866,-42.222046,0.043787,88.984912,377,92,226.733407,42.914683,-46.077967,-0.053082,88.992650,380,93,210.660380,42.404120,-43.005109,-0.066696,85.409229,367,90,242.177169,38.778328,-36.522104,0.054572,75.300432,379,90,157.714888,45.161405,-41.746447,0.068384,86.907852,372,81,198.359799,35.418509,-33.624059,-0.027606,69.042568,378,143,120.431231,31.365969,-30.595972,0.002188,61.961941,378,141,108.685800,31.582568,-29.047144,-0.024914,60.629712,364,150,140.736133,30.063340,-30.302651,0.020951,60.365991,379,146,116.740234,42.022962,-42.856492,-0.000445,84.879453,371,156,158.693584,60.228649,-63.645140,-0.008223,123.873788,366,53,401.172993,56.431737,-52.589545,0.098477,109.021282,390,60,458.016395,87.556549,-54.805369,0.183754,142.361918,375,59,467.496126,59.386145,-65.128750,-0.022261,124.514895,394,55,462.208684,58.709224,-58.321521,0.230494,117.030744,373,61,502.897092,51.224994,-45.194176,0.007391,96.419170,380,94,259.395196,45.274905,-48.230445,0.124886,93.505350,395,89,242.628397,55.568484,-55.140701,0.172357,110.709185,374,91,285.022842,64.551705,-65.322909,-0.012826,129.874614,382,101,383.293289,53.763873,-52.426563,0.077008,106.190435,381,100,307.829551,33.353464,-35.264166,-0.051422,68.617631,375,144,129.790850,27.733683,-29.953935,0.033248,57.687618,374,152,124.960832,43.503549,-43.593189,0.029694,87.096738,372,153,163.383736,45.453745,-41.941739,0.010656,87.395484,373,137,227.601090,33.204171,-34.029071,0.029554,67.233243,382,133,140.320882,34.645511,-35.585310,0.132433,70.230821,383,56,177.086090,83.071908,-82.644843,0.295200,165.716751,381,61,1332.968501,65.278132,-53.530346,-0.094054,118.808478,368,58,419.658880,48.793161,-46.902591,-0.150192,95.695752,348,49,280.953114,78.036404,-71.968829,0.028483,150.005234,376,53,781.500811,27.769713,-26.137144,0.080432,53.906857,380,91,92.730629,67.474960,-61.034932,-0.004138,128.509892,402,82,432.257476,58.167736,-43.528291,-0.032841,101.696027,372,95,219.239615,44.390677,-48.730211,-0.016140,93.120888,376,101,171.636825,44.996004,-53.751100,-0.003914,98.747104,371,87,309.118481,26.352360,-28.926083,0.022470,55.278443,377,153,67.932434,36.143304,-37.722068,-0.028875,73.865372,371,139,119.951719,49.671383,-48.966684,-0.030305,98.638067,377,142,159.746159,24.690410,-25.049920,-0.007039,49.740330,383,147,91.290161,53.369295,-50.056741,-0.008914,103.426036,374,141,133.289651,113.254107,-122.679621,0.004722,235.933728,369,57,1693.317696,144.446536,-130.655723,0.281196,275.102259,373,60,3088.711890,89.441409,-102.348559,0.253870,191.789968,372,59,1176.128049,84.403588,-108.681354,-0.301392,193.084942,362,57,1089.758557,85.090333,-86.069638,-0.407221,171.159972,361,61,1177.137587,73.890120,-71.669649,-0.013775,145.559769,380,87,622.250686,106.112342,-84.848982,-0.009226,190.961323,363,90,970.269028,72.807160,-80.218367,-0.015431,153.025526,376,87,601.713131,75.611100,-58.937759,-0.110120,134.548860,376,92,463.824875,60.305742,-71.856544,-0.040978,132.162286,386,85,438.004997,40.939071,-39.353560,-0.012236,80.292631,375,136,137.502618,38.734982,-45.891451,-0.053290,84.626433,375,126,224.471219,65.394964,-60.874641,0.032599,126.269605,378,143,284.811171,45.475721,-40.621747,0.059481,86.097468,378,136,176.469141,54.237219,-52.267711,-0.019642,106.504930,369,142,246.160279,null
54.923864,-51.764721,0.127243,106.688585,380,54,510.709201,65.853720,-66.774089,-0.083357,132.627809,364,58,478.968443,81.833121,-79.036197,0.182601,160.869318,354,52,835.310512,55.284982,-56.387181,0.257378,111.672163,384,63,535.892493,92.051953,-80.802051,0.124030,172.854004,346,52,1013.913723,56.120101,-51.767115,0.077346,107.887216,367,89,324.218472,62.327841,-69.273531,-0.010715,131.601372,393,94,431.066348,72.037672,-71.836229,0.238084,143.873901,381,95,430.548175,53.124110,-53.535467,0.072220,106.659577,382,90,405.733840,64.008444,-62.408275,0.067585,126.416719,389,90,518.174985,43.194471,-44.659018,0.041388,87.853489,374,141,155.201838,66.827852,-63.836908,-0.015902,130.664760,372,156,593.682268,81.809554,-75.762776,0.062942,157.572331,376,149,371.815929,44.448658,-44.874525,-0.004896,89.323183,372,150,256.645295,57.827415,-62.289848,0.094024,120.117263,372,154,382.857563,75.807384,-52.018896,-0.331988,127.826280,369,57,499.221991,51.222422,-57.054904,-0.112742,108.277327,377,57,284.022344,46.992840,-52.110775,-0.141541,99.103615,397,61,386.720339,46.113250,-40.777819,0.196317,86.891069,379,52,323.613857,41.434454,-48.039288,0.091558,89.473742,383,56,300.436533,46.911607,-49.410807,-0.110224,96.322414,375,91,285.947350,49.530254,-46.132498,-0.079936,95.662752,381,91,230.774172,45.189218,-49.269135,0.002303,94.458352,368,88,230.779242,41.213128,-37.307548,0.100687,78.520676,381,95,228.387942,38.029942,-47.645140,0.155787,85.675081,385,95,214.918217,35.106080,-36.001115,-0.050776,71.107195,381,141,134.646542,32.889458,-36.270449,-0.040509,69.159907,379,148,156.209200,33.244544,-35.043525,0.032237,68.288069,367,141,105.495418,27.982886,-26.763333,0.046252,54.746219,378,147,123.162736,38.163596,-41.221930,0.012567,79.385527,384,146,136.893799,62.927486,-68.309849,0.103523,131.237335,358,58,422.952766,48.193110,-54.514893,0.264766,102.708003,373,56,454.146437,42.686387,-50.474484,-0.067261,93.160871,394,53,378.613819,55.018089,-60.684761,-0.078099,115.702850,388,60,391.018350,48.268890,-62.026545,0.062177,110.295436,381,57,371.354461,50.747281,-53.371400,-0.067526,104.118680,370,92,258.120451,38.735742,-35.119985,0.137996,73.855728,391,88,211.228842,40.378775,-43.886560,-0.110191,84.265335,383,96,233.741059,40.492199,-37.501161,-0.026284,77.993360,382,92,212.611306,35.087285,-37.732935,0.008645,72.820220,381,95,207.510252,29.459251,-30.099015,-0.058101,59.558267,380,142,131.568783,41.315063,-41.481891,0.040660,82.796953,375,154,120.778579,51.372622,-48.453942,-0.075584,99.826564,369,147,188.012256,29.120703,-30.357615,0.050765,59.478318,377,148,115.799807,33.075474,-33.063607,-0.005383,66.139081,374,146,103.857090,34.124303,-34.376393,-0.034110,68.500696,362,53,141.060482,62.458055,-48.958085,-0.063473,111.416140,388,59,306.472806,50.861678,-44.267833,-0.227754,95.129510,383,57,310.169308,40.704905,-32.965921,-0.007286,73.670826,362,53,213.410850,53.413717,-55.697699,-0.354855,109.111416,357,59,535.631053,28.122859,-24.960293,0.000233,53.083151,382,92,88.557437,42.894963,-50.942009,-0.063585,93.836971,380,87,185.304555,36.385457,-35.038907,-0.055338,71.424364,372,90,177.429501,34.610956,-30.451701,0.030723,65.062657,378,96,118.555780,56.088686,-54.701043,-0.008900,110.789729,370,100,307.531123,21.319475,-20.693381,-0.000328,42.012856,382,144,63.112342,25.760481,-27.719696,-0.014326,53.480177,383,143,60.671120,26.357171,-27.568283,-0.019550,53.925454,364,152,104.994492,30.737856,-31.545184,0.003533,62.283040,374,146,120.755409,30.699569,-28.760551,-0.018638,59.460120,369,137,111.898090,70.807187,-71.726583,0.131723,142.533770,395,55,677.318472,95.859267,-100.452861,-0.023792,196.312128,376,61,1492.073845,96.356610,-119.636551,0.320461,215.993161,363,62,1269.715919,69.528836,-81.330872,-0.305842,150.859707,381,51,840.284745,81.792327,-87.023890,0.636880,168.816217,389,55,1067.905600,70.755181,-71.069094,0.049452,141.824274,383,94,434.817478,66.479203,-62.710847,-0.017127,129.190049,394,84,447.162853,95.717434,-105.246752,0.033352,200.964186,375,99,824.634515,51.531040,-62.448995,-0.030716,113.980036,363,91,323.901829,75.088319,-78.555357,0.251133,153.643676,377,89,494.357596,32.410043,-29.047996,0.039596,61.458039,384,143,104.952742,31.954619,-29.791119,-0.055829,61.745737,378,140,98.804756,63.668444,-65.784223,0.000830,129.452667,377,144,304.680878,53.238938,-49.955726,-0.031165,103.194664,379,147,174.385365,32.489056,-32.986088,0.044653,65.475144,368,148,127.085664,left-hand
71.938508,-68.060846,-0.217606,139.999354,381,49,607.815767,72.132399,-69.103273,-0.047724,141.235671,391,53,575.664437,83.524750,-84.251272,-0.345870,167.776022,391,58,826.018778,66.288187,-89.394344,0.067628,155.682531,398,59,743.274925,67.895675,-69.697411,-0.046278,137.593087,391,55,661.347600,44.287961,-37.639881,-0.101241,81.927842,363,93,215.168299,51.417228,-55.468830,-0.076854,106.886059,367,98,416.115329,56.632517,-65.804407,-0.164690,122.436924,374,96,407.581343,72.754143,-72.240417,-0.036372,144.994560,378,97,498.137523,67.159592,-64.037998,0.023428,131.197589,398,94,533.590222,35.168061,-33.723092,0.000739,68.891154,381,145,154.370986,72.188658,-76.347241,-0.054476,148.535899,378,147,500.003447,64.801147,-66.473650,-0.074282,131.274797,373,154,494.894831,60.056311,-61.446607,-0.009844,121.502919,378,142,346.425000,58.110492,-57.560035,-0.002529,115.670527,376,148,516.095594,49.157412,-46.338209,-0.185036,95.495621,374,55,426.525905,42.202448,-47.040390,0.147101,89.242839,370,56,306.742329,38.210786,-44.117119,0.025221,82.327905,388,52,262.778599,47.812476,-64.809314,0.152826,112.621789,411,52,382.638594,62.390840,-57.719545,0.032036,120.110385,376,52,481.648379,35.295586,-33.357869,-0.044300,68.653456,375,95,196.013880,29.321888,-30.221288,-0.044155,59.543177,374,94,149.827821,46.695046,-42.080820,0.065897,88.775867,397,99,195.202682,42.049697,-40.835097,-0.019414,82.884794,373,90,179.898872,36.768283,-34.551801,-0.032690,71.320084,366,94,167.916925,32.623395,-29.906788,-0.034063,62.530183,367,149,129.815067,33.257440,-34.975370,-0.041310,68.232810,368,152,130.170896,35.696165,-37.546975,0.021100,73.243139,380,141,150.390218,26.991808,-26.838616,-0.010890,53.830423,369,151,91.810648,43.948809,-40.976152,-0.020660,84.924961,379,149,197.646962,50.430381,-54.188405,0.215636,104.618786,384,56,383.712862,49.641848,-54.194949,0.079788,103.836797,374,52,458.567920,47.375643,-48.057579,0.051430,95.433222,358,54,396.201158,42.527057,-46.718651,0.191922,89.245708,338,49,279.675503,75.424087,-55.011229,0.135317,130.435316,372,54,494.519535,39.653831,-38.376175,0.075616,78.030005,364,94,166.306964,51.322824,-49.292226,-0.097002,100.615050,388,96,290.739754,44.972018,-45.521574,0.078769,90.493592,379,94,221.224603,42.159135,-43.493127,-0.029533,85.652263,366,102,180.965073,57.572377,-41.324517,-0.062608,98.896894,368,93,225.244486,26.643716,-26.622863,0.022623,53.266580,374,146,107.434537,36.713068,-36.210964,-0.033295,72.924033,376,142,154.007392,46.964186,-42.456505,0.028058,89.420691,372,153,187.947748,36.534315,-33.335741,0.001253,69.870055,374,148,161.192825,42.927340,-45.868664,-0.026010,88.796004,370,142,150.234327,31.497451,-38.600956,0.087749,70.098407,372,57,143.864074,85.820967,-93.299903,-0.123242,179.120871,373,61,1213.388049,43.143983,-41.891588,0.119157,85.035571,401,56,309.892611,47.712669,-51.704611,-0.179620,99.417280,353,54,414.869754,59.852645,-52.876329,0.039017,112.728974,378,60,463.068154,28.526466,-25.825458,-0.006469,54.351924,388,95,86.913233,79.970490,-69.152620,-0.124105,149.123110,412,80,461.188746,35.790608,-44.779097,-0.019499,80.569705,399,91,164.993394,45.486418,-45.249363,-0.081470,90.735781,386,99,330.786041,52.782397,-53.885329,0.042480,106.667726,383,91,305.279239,25.867233,-25.292858,0.008840,51.160091,376,142,71.339853,37.186950,-39.001844,-0.079681,76.188794,379,136,166.360015,43.697831,-41.558731,-0.008055,85.256562,377,138,132.881586,72.788573,-70.462981,-0.016613,143.251554,383,145,579.053874,41.523019,-36.365474,0.061972,77.888493,380,148,168.834080,91.898647,-81.964776,-0.119682,173.863423,397,54,1249.631921,118.352956,-111.878799,0.302810,230.231755,369,58,1646.818007,84.642527,-91.208063,0.182098,175.850590,362,54,947.567353,77.177745,-76.091293,-0.019790,153.269038,377,52,1061.868648,103.509447,-116.052129,0.349148,219.561577,384,57,1555.299142,65.191104,-57.784720,0.043036,122.975824,382,92,394.542272,72.589066,-68.449090,-0.129526,141.038157,375,86,571.548384,81.226770,-94.501208,-0.072866,175.727978,380,98,689.897455,72.999438,-64.433606,0.113657,137.433044,394,93,404.646113,80.612408,-88.643641,0.071285,169.256049,369,91,644.006101,35.483168,-36.463237,0.014614,71.946405,374,135,124.155805,36.629006,-38.084974,-0.109051,74.713981,372,137,203.588602,51.481859,-58.144382,-0.018684,109.626241,375,141,290.437805,42.510025,-42.742993,0.022991,85.253019,375,142,187.662237,64.381545,-63.970763,0.015549,128.352308,380,143,303.383581,null
98.160188,-85.624110,0.421749,183.784298,368,50,872.666301,70.695896,-61.686521,0.082690,132.382417,383,59,628.632794,89.020460,-86.648055,0.137284,175.668515,364,55,986.292115,113.333959,-98.796486,-0.086285,212.130445,354,61,811.827442,123.819598,-104.853525,0.225401,228.673123,377,54,1121.892197,60.416230,-58.327271,-0.090901,118.743501,387,97,301.077930,69.586978,-60.827167,-0.014237,130.414145,366,97,480.763569,116.642836,-119.088899,0.049956,235.731735,377,98,876.790574,97.263041,-76.153251,0.099201,173.416291,377,98,600.354620,72.759343,-89.387433,-0.041546,162.146776,378,93,464.761969,43.617700,-42.602466,-0.016196,86.220166,371,143,210.000527,79.455788,-86.515686,-0.006308,165.971474,368,155,561.893641,64.681911,-63.421044,-0.036775,128.102955,377,143,624.481565,49.236218,-44.828259,-0.040462,94.064476,369,141,360.240473,57.957628,-58.489017,0.033418,116.446645,369,154,291.669185,58.095235,-63.251477,-0.159422,121.346712,369,48,356.595496,45.036904,-53.502950,-0.367444,98.539855,370,55,363.124793,44.176287,-50.873673,-0.039565,95.049960,359,52,371.590558,57.017513,-60.345694,0.103230,117.363208,380,57,333.327946,44.825087,-46.577342,-0.187813,91.402429,387,53,313.768798,36.176133,-36.093987,-0.003265,72.270119,380,98,166.198237,43.085714,-38.130477,-0.063841,81.216191,371,93,170.876593,44.385279,-44.190506,-0.093127,88.575785,373,101,220.356854,42.266275,-43.423713,-0.047497,85.689989,382,90,213.697119,54.452298,-48.251895,-0.036007,102.704193,385,98,228.194461,32.262070,-31.857105,-0.002455,64.119174,376,147,143.351769,37.278474,-38.355055,-0.007588,75.633529,376,146,143.247511,32.399731,-34.459316,-0.024506,66.859047,380,149,142.253739,28.820347,-25.818072,-0.032821,54.638420,371,138,110.840746,34.930758,-38.904173,0.002588,73.834931,375,143,128.831609,63.806412,-68.947310,0.147080,132.753722,373,55,370.685648,56.489699,-71.867577,-0.086411,128.357277,389,60,360.980330,45.131322,-51.959401,-0.219988,97.090723,376,53,364.063499,46.988300,-47.993709,0.139962,94.982009,393,54,336.702673,52.211890,-70.078946,0.027067,122.290836,374,54,509.156720,51.786669,-52.349900,0.064475,104.136569,378,100,266.571570,50.182070,-57.147386,-0.107846,107.329456,366,94,355.190116,72.224301,-78.074531,-0.053708,150.298831,373,98,317.218672,59.919593,-60.431818,0.136555,120.351411,389,95,311.798554,62.401025,-71.338296,-0.053979,133.739322,370,97,288.958499,42.455427,-43.309106,0.011524,85.764533,376,144,150.929298,41.597653,-44.622356,-0.054609,86.220009,373,139,167.772341,38.620434,-46.047699,0.069281,84.668133,374,135,202.183723,31.438515,-36.499206,0.010873,67.937721,380,142,142.951486,39.625550,-38.856716,-0.015618,78.482266,379,142,144.882589,35.650952,-35.050329,0.057252,70.701281,384,57,161.375467,48.772543,-46.456833,0.070298,95.229376,381,65,294.897020,39.466630,-53.441281,-0.197574,92.907912,369,64,287.126134,50.858118,-48.308868,0.125108,99.166986,381,63,364.829234,55.600770,-72.184250,0.187957,127.785021,373,60,314.236575,26.227141,-24.986269,0.018716,51.213410,383,90,68.640050,44.886786,-44.819718,0.067242,89.706504,369,94,246.683925,40.935936,-47.101740,-0.222085,88.037675,368,94,248.227874,62.226904,-69.071642,0.053705,131.298546,378,101,500.011982,51.005752,-46.201696,0.124823,97.207449,385,99,287.370834,23.344307,-24.574179,-0.012687,47.918486,368,145,70.911823,27.612478,-32.267246,0.056300,59.879725,372,133,102.970316,31.869956,-30.086984,-0.034765,61.956940,368,144,116.175461,45.904081,-48.917571,0.037024,94.821652,384,148,316.354080,32.795335,-32.466882,0.019843,65.262216,368,143,120.100394,106.903429,-116.773356,0.360727,223.676785,374,53,1479.283798,73.865253,-98.378924,-0.298823,172.244177,377,59,828.382079,85.520873,-84.238378,0.284094,169.759251,377,50,1126.109883,88.024903,-97.452086,-0.543706,185.476989,376,52,1330.759942,88.728504,-89.964484,0.222806,178.692988,356,55,1201.350868,94.854994,-89.761415,0.077009,184.616409,366,94,810.396372,87.061394,-86.775103,-0.122304,173.836498,376,96,608.155829,68.685825,-71.566771,0.134851,140.252597,378,91,546.506485,77.010548,-78.059860,0.021257,155.070409,367,94,703.912142,75.406369,-81.380708,0.059680,156.787077,365,92,621.197847,35.681342,-37.905489,0.030549,73.586831,387,133,157.871274,41.019311,-39.045366,0.019847,80.064677,379,139,153.375218,40.337579,-40.845023,0.027996,81.182602,370,144,212.895378,44.504041,-47.976594,0.030753,92.480635,380,136,203.577177,47.700799,-54.679354,-0.015804,102.380153,378,136,221.810594,tongue
50.958886,-72.682257,0.018309,123.641143,394,57,499.441085,62.376439,-62.380676,-0.289204,124.757115,374,62,734.503063,118.159683,-94.436095,-0.041580,212.595778,385,56,1408.222618,128.427758,-102.365941,-0.020420,230.793699,365,57,1223.370611,73.855490,-63.778440,-0.346081,137.633930,358,58,951.738575,52.142738,-52.861228,0.025824,105.003966,395,91,297.939246,76.914012,-73.186803,-0.093291,150.100815,372,98,768.985139,84.762023,-88.806678,-0.057673,173.568702,364,91,688.326423,98.963333,-81.767488,-0.047024,180.730821,383,93,727.854069,69.360626,-74.081303,-0.145647,143.441929,379,93,740.685221,36.024452,-35.595766,0.004952,71.620218,367,134,140.639139,67.435330,-70.737396,-0.102366,138.172727,375,155,557.305379,59.105305,-62.712588,-0.003452,121.817893,368,150,417.060817,65.548250,-65.545732,0.004426,131.093981,376,142,405.334644,53.162275,-52.271984,-0.011278,105.434259,370,146,430.385553,63.998066,-58.714315,-0.212974,122.712381,350,54,455.361318,47.914542,-47.704913,-0.094022,95.619455,356,51,304.146779,49.550139,-56.250079,-0.064516,105.800218,369,55,351.216714,43.404031,-38.477358,-0.183598,81.881389,379,56,296.841847,43.191472,-48.914860,0.275839,92.106332,352,50,366.394571,44.281383,-44.113424,0.013395,88.394807,376,94,261.953445,36.174287,-30.763689,-0.013661,66.937976,379,96,166.082623,43.562218,-40.943513,0.001575,84.505731,377,92,209.628188,47.565135,-48.874450,-0.026802,96.439585,389,98,200.940090,44.448947,-46.505488,0.112594,90.954435,370,94,201.883920,33.851555,-34.897217,-0.010331,68.748772,381,145,155.362034,33.632708,-32.462992,-0.003094,66.095701,380,149,120.277400,40.609519,-43.064514,0.014574,83.674033,374,147,142.587214,37.203225,-34.895709,-0.017931,72.098933,373,145,142.002585,46.687838,-43.723949,0.031742,90.411787,374,145,132.592748,66.183647,-69.792537,0.027367,135.976184,369,58,638.123437,48.402918,-62.938214,-0.145157,111.341133,382,61,392.401305,53.499973,-55.677915,0.158838,109.177888,380,52,473.857020,43.358488,-48.732801,-0.343920,92.091289,383,58,340.920195,66.711427,-82.813114,0.160422,149.524541,374,59,466.537823,44.233309,-38.389714,-0.058167,82.623023,362,85,233.737841,50.338954,-45.772328,-0.016514,96.111282,370,96,357.043410,39.137216,-38.156296,0.005106,77.293512,371,93,195.962193,48.229509,-56.266428,-0.043803,104.495936,380,105,331.391010,71.849327,-79.830106,0.027999,151.679433,374,89,474.625136,42.033778,-38.520699,-0.003652,80.554478,374,154,146.979794,41.732861,-39.297674,0.022968,81.030535,366,141,189.813367,36.685604,-41.688282,-0.005114,78.373886,372,148,145.672369,48.278301,-41.735323,-0.043895,90.013624,377,138,140.867119,48.407607,-41.842097,0.011252,90.249703,375,143,189.324024,33.079668,-38.069273,0.066190,71.148942,393,56,165.331585,58.434119,-58.825639,-0.175463,117.259758,375,58,563.001602,39.223381,-48.833862,-0.076209,88.057243,371,56,262.688837,48.498634,-45.738542,0.171689,94.237176,369,64,317.298983,59.440885,-46.521597,-0.157686,105.962482,369,57,305.379323,24.640652,-23.405514,0.087239,48.046166,373,89,79.291330,73.629237,-64.662395,-0.085326,138.291632,384,90,382.670341,45.242586,-41.007340,0.057721,86.249925,375,99,202.520615,54.914994,-52.719995,-0.005898,107.634989,378,100,400.586827,87.399770,-86.034352,-0.069084,173.434123,373,99,450.967683,22.739780,-23.530162,0.020963,46.269942,377,152,59.491679,37.145196,-35.076026,-0.056203,72.221221,374,134,132.928297,27.455540,-27.443663,0.001171,54.899204,383,147,126.225047,56.308838,-58.981329,0.012736,115.290167,377,146,420.263662,38.442337,-36.189831,0.015816,74.632168,376,135,191.615258,108.952425,-96.849698,0.057773,205.802123,388,49,1262.695426,76.477418,-72.604257,-0.272228,149.081675,350,56,1045.709292,94.252306,-89.830445,0.187675,184.082751,367,58,1037.817310,90.607151,-100.220814,0.087894,190.827965,387,54,1041.670239,87.761380,-101.549765,-0.088723,189.311144,380,57,1256.827257,60.841489,-57.849528,0.009289,118.691017,394,96,536.929031,60.687759,-71.731056,-0.164639,132.418815,382,95,565.379710,76.281580,-89.724010,-0.024783,166.005590,377,100,763.220256,66.980519,-73.596752,0.045472,140.577271,377,95,488.692624,114.491019,-97.787899,-0.055584,212.278918,378,95,836.572053,31.597290,-32.547201,0.009434,64.144490,382,129,131.731813,34.198127,-33.409785,-0.018864,67.607912,376,131,156.641901,39.028689,-37.212195,-0.054303,76.240884,375,136,215.235054,41.042185,-46.249479,0.027476,87.291665,383,142,234.905593,78.650184,-80.771175,-0.022454,159.421359,380,143,351.434369,null
98.788707,-109.476927,0.366691,208.265633,371,57,1166.380059,72.784598,-68.461532,-0.048905,141.246130,387,57,598.673769,138.973580,-178.878748,0.085364,317.852328,376,54,1373.935969,62.545447,-86.694105,-0.669255,149.239552,367,52,719.938254,71.567205,-68.145103,-0.060808,139.712308,355,55,672.486814,61.166825,-75.227690,-0.014634,136.394515,387,87,375.953117,64.952107,-71.593999,0.006273,136.546106,372,101,545.147902,102.677633,-122.012022,-0.078269,224.689656,367,102,925.383291,71.627303,-74.766049,-0.013070,146.393352,372,100,510.116570,59.702889,-67.476660,0.032643,127.179548,374,93,495.972013,37.422785,-38.462526,-0.011790,75.885311,373,145,137.818103,74.452865,-73.340331,0.029264,147.793196,380,141,513.504178,78.942152,-74.520782,-0.070466,153.462934,382,137,592.580279,44.005878,-50.702465,0.021756,94.708343,379,141,257.053914,60.063152,-60.246136,0.010032,120.309288,370,153,390.441286,62.374139,-67.803529,-0.658223,130.177668,352,52,447.801836,71.422550,-82.180424,-0.136281,153.602975,357,47,553.576505,49.808087,-42.395150,0.126718,92.203237,380,58,259.246335,97.459210,-94.122448,0.447664,191.581659,373,49,1108.398088,66.096096,-48.300834,-0.395420,114.396931,376,56,459.986943,39.653178,-37.691289,-0.126867,77.344468,361,98,231.611852,40.935114,-47.353997,0.002421,88.289111,365,96,164.088269,47.939945,-44.094485,-0.001331,92.034430,380,101,241.772448,33.807679,-34.483914,-0.032551,68.291593,372,93,191.160084,42.966066,-40.975907,-0.037417,83.941973,363,96,220.549375,41.757270,-43.433185,-0.041426,85.190455,372,149,148.227725,33.700028,-31.611202,0.002083,65.311230,368,150,122.514021,36.230387,-40.145663,0.000645,76.376050,376,143,187.600029,32.463493,-33.168909,-0.001454,65.632402,375,145,131.324207,39.251872,-40.753746,0.013180,80.005619,371,147,148.046797,66.783579,-67.605017,-0.088099,134.388596,363,55,620.224802,50.471138,-65.288228,-0.017863,115.759367,369,66,383.215636,80.484891,-71.550280,-0.050863,152.035170,363,56,502.078501,43.732994,-47.100026,-0.297668,90.833019,386,57,339.143021,35.031638,-36.412587,0.127367,71.444225,394,62,229.951559,44.550376,-38.574567,0.053779,83.124943,372,93,227.332392,47.769116,-59.092447,0.100846,106.861563,381,95,286.110647,56.913867,-50.561761,0.005898,107.475629,375,97,353.029666,42.872538,-42.346426,-0.055104,85.218964,372,93,255.326132,34.143523,-36.710990,0.128019,70.854513,372,93,189.112504,31.802598,-33.829866,0.023169,65.632464,380,144,141.386472,52.227028,-46.232627,-0.039199,98.459656,377,140,163.151120,45.956099,-44.911613,0.012039,90.867713,374,137,195.746252,37.569555,-40.213441,-0.052182,77.782996,375,141,148.736939,39.366848,-39.796554,0.058207,79.163401,374,147,147.393204,32.034362,-31.941477,0.105631,63.975840,348,58,148.780774,42.143088,-39.168608,-0.015544,81.311697,360,57,231.653154,40.442867,-36.192419,0.050623,76.635285,377,61,276.296638,47.031623,-51.046924,-0.092418,98.078547,369,61,245.839773,72.667421,-58.072713,-0.164833,130.740135,378,57,374.517716,27.375233,-25.937247,-0.040790,53.312480,374,93,82.264177,26.115694,-28.288924,0.050968,54.404618,385,90,117.445171,40.618319,-42.847856,-0.045700,83.466175,368,89,160.172503,39.901616,-39.999002,-0.024374,79.900618,370,94,193.287845,53.551855,-42.626342,-0.067847,96.178197,377,89,185.915644,22.482708,-21.319351,-0.033706,43.802059,371,149,58.901271,22.394875,-22.833208,0.043964,45.228083,378,149,52.175738,33.802429,-33.429798,-0.014456,67.232227,374,147,159.750708,36.845016,-38.174100,-0.054558,75.019116,375,148,149.091086,29.082436,-28.597860,-0.008017,57.680296,381,132,79.917233,137.711988,-89.702165,1.252324,227.414153,374,44,1699.308355,124.155107,-107.759919,-0.400844,231.915026,369,54,1826.194479,74.333847,-72.340570,0.191822,146.674417,379,54,780.098499,137.269619,-157.983925,-0.764743,295.253544,385,43,2891.365341,107.790392,-109.646886,0.622176,217.437278,399,53,1494.068691,66.367554,-75.363139,0.407304,141.730693,381,90,422.511016,78.209099,-74.030130,0.078931,152.239230,389,80,443.755135,67.251417,-63.819949,0.120219,131.071366,375,91,399.338714,58.622953,-50.613767,-0.126722,109.236720,367,93,379.136960,57.750633,-65.077383,0.135427,122.828016,385,93,392.072606,29.768791,-28.649696,0.084372,58.418487,371,138,90.163979,30.369423,-31.837571,0.042438,62.206995,373,143,98.130316,42.897646,-44.482699,-0.006063,87.380344,369,146,197.521239,39.040669,-40.515988,-0.066553,79.556657,387,139,201.245799,48.117152,-50.069887,0.035153,98.187039,381,140,226.533364,right-hand
74.682452,-57.992216,-0.108807,132.674668,354,52,556.207321,86.241872,-68.122550,-0.279185,154.364421,388,57,613.462598,71.555437,-69.249913,-0.127036,140.805350,361,55,792.441699,89.560207,-71.473574,0.322117,161.033781,366,61,928.319594,76.981886,-86.284985,0.200843,163.266871,388,54,960.652398,53.992955,-54.928464,-0.061388,108.921419,375,96,339.228240,97.700350,-99.770617,-0.121283,197.470967,374,99,716.794904,73.668485,-75.596242,-0.111519,149.264726,386,93,653.204901,136.310086,-131.648716,0.043517,267.958801,369,95,1283.021166,59.514310,-58.424456,-0.085080,117.938766,384,91,412.108736,33.956200,-34.228343,0.016676,68.184544,376,143,142.844136,115.793799,-106.236917,-0.023013,222.030716,377,144,613.235467,66.730530,-73.269920,0.022863,140.000450,371,144,464.274700,82.486381,-66.543688,0.052814,149.030069,380,139,551.444310,60.047132,-60.508729,0.005519,120.555861,375,153,414.905572,59.150548,-56.135900,0.089694,115.286448,398,57,409.660633,40.804826,-40.835696,-0.149538,81.640522,358,52,203.546285,45.177147,-60.044845,0.176427,105.221992,388,63,366.869665,50.543687,-52.034640,-0.201922,102.578327,372,51,292.576162,64.311710,-52.132150,-0.094557,116.443860,382,53,369.805446,55.608435,-51.503815,0.078164,107.112250,380,93,231.219899,33.840519,-38.712028,-0.008712,72.552547,375,99,143.419014,45.656098,-46.442221,0.072783,92.098319,358,94,254.623663,37.684778,-38.223664,-0.001558,75.908442,382,93,165.440613,46.233548,-45.727620,-0.011553,91.961168,366,92,207.987592,37.658362,-36.045549,0.006800,73.703912,379,149,145.540454,30.206584,-31.765751,-0.007387,61.972334,380,155,93.499497,50.035219,-50.991587,0.047794,101.026806,380,139,148.731706,41.775491,-38.603434,-0.006339,80.378924,374,149,141.112771,31.569910,-34.396133,0.009583,65.966043,382,146,138.868676,64.904079,-61.340541,-0.195633,126.244620,375,61,512.501695,48.826643,-57.279693,0.129113,106.106336,381,59,408.378135,44.151663,-47.117528,0.116960,91.269191,377,57,245.314289,47.768357,-42.559330,0.019013,90.327687,373,55,318.429050,44.862704,-41.276257,0.118917,86.138961,382,56,246.085599,76.993211,-74.054299,-0.153116,151.047509,364,105,443.692469,82.157154,-75.022476,0.007983,157.179630,368,100,488.828725,49.652139,-43.429102,0.008894,93.081241,371,95,213.591973,54.849292,-50.236908,-0.023509,105.086200,389,99,329.734185,36.063171,-35.903266,0.074764,71.966437,375,103,220.867728,52.770686,-53.327048,-0.049355,106.097734,378,136,232.864949,49.038889,-49.944057,-0.025112,98.982945,384,137,215.392636,37.691686,-38.665390,-0.053528,76.357076,366,145,160.595764,50.372168,-43.651739,-0.010716,94.023907,383,142,157.333740,31.871773,-29.154970,0.016596,61.026743,375,139,122.072018,34.638908,-40.203663,0.103556,74.842570,372,57,140.569082,45.532399,-54.999432,0.055283,100.531831,384,56,204.732062,37.111549,-34.832019,0.101471,71.943567,384,62,190.383377,39.686240,-47.736810,-0.221291,87.423050,383,53,287.870286,44.121062,-43.466373,-0.109246,87.587435,393,63,231.763056,30.113951,-33.202931,-0.012664,63.316882,374,94,127.127025,46.010528,-49.320474,0.017652,95.331001,361,97,185.047403,40.439205,-39.093080,0.041084,79.532285,389,99,210.339983,39.790476,-41.289162,-0.098361,81.079638,376,94,179.849730,63.296838,-58.462752,0.001652,121.759591,368,99,357.513489,24.982024,-24.365157,-0.026903,49.347181,366,149,76.950820,34.339829,-34.978993,0.029158,69.318822,370,141,115.588266,34.833548,-37.353449,0.028620,72.186998,380,147,161.894846,47.115435,-46.880065,0.000158,93.995500,379,154,151.794233,38.616200,-33.875359,0.016285,72.491559,370,138,136.796897,70.588014,-89.435573,-0.392555,160.023587,382,49,717.121065,79.112066,-83.816262,0.103082,162.928328,374,55,675.063535,77.748559,-76.961675,-0.199807,154.710233,369,58,808.020724,78.304022,-63.807794,0.173719,142.111816,375,53,632.418499,80.574067,-76.373441,-0.416672,156.947508,373,56,903.722221,74.073136,-85.444324,0.097837,159.517460,365,98,495.456750,59.270836,-65.300517,0.002218,124.571352,371,94,347.032099,73.353304,-82.965887,-0.167277,156.319190,366,90,684.348879,100.651190,-89.816233,0.154621,190.467423,372,95,547.077632,89.921284,-78.934715,-0.226909,168.855999,376,102,690.922897,44.576608,-45.799438,0.047157,90.376045,376,135,164.882189,37.699108,-39.431837,-0.014646,77.130944,375,134,119.950334,83.512913,-80.341687,-0.021829,163.854600,376,138,401.970656,35.093856,-33.694558,0.017889,68.788414,376,140,167.230117,74.710699,-74.719545,-0.105637,149.430244,373,132,326.002936,null
48.604485,-55.535389,0.224092,104.139874,365,51,524.366052,73.751760,-79.758172,-0.201961,153.509932,366,61,626.718631,64.110579,-72.153055,0.220066,136.263634,393,61,540.806683,75.775823,-77.961822,-0.027397,153.737644,359,53,805.485517,81.227992,-91.561733,-0.175365,172.789725,388,58,793.914044,47.797001,-47.372078,0.064146,95.169080,362,94,235.190237,50.306655,-58.444324,-0.063985,108.750979,378,89,405.542942,71.712165,-75.374911,0.062914,147.087075,388,93,480.595918,58.240148,-65.614231,0.044768,123.854379,380,97,440.866998,73.961488,-68.639714,0.063622,142.601202,370,98,694.931190,33.572854,-33.484557,0.006901,67.057410,371,146,157.594382,62.708738,-62.106889,-0.040711,124.815627,377,153,551.527525,60.150426,-59.279266,-0.010480,119.429692,363,144,327.749406,62.989808,-58.695234,-0.026152,121.685042,374,144,347.253109,53.564055,-49.912065,-0.033835,103.476120,371,140,358.123156,47.090353,-50.328702,-0.005845,97.419055,377,51,312.978996,56.342536,-50.398552,0.151378,106.741089,377,47,313.476364,52.717193,-46.492701,-0.132353,99.209894,375,59,325.221189,61.234155,-61.234338,0.015339,122.468493,360,49,503.848776,56.828159,-47.725101,-0.104657,104.553260,371,53,437.125919,32.029601,-29.280462,0.015916,61.310063,367,95,152.827431,37.274012,-38.776027,0.027001,76.050038,383,101,169.521772,42.055489,-46.605523,-0.075519,88.661012,360,99,199.886979,36.556557,-44.004474,-0.072464,80.561031,373,89,202.114564,42.474134,-48.983594,-0.071530,91.457728,355,93,291.544243,37.464655,-33.490784,-0.028236,70.955439,380,147,132.133420,43.414467,-42.607307,0.019284,86.021774,373,155,175.676242,41.928928,-39.205029,-0.042699,81.133956,373,147,169.615246,30.460323,-32.139578,-0.013285,62.599901,370,142,131.478897,32.968166,-33.534955,0.006932,66.503121,377,142,167.119484,46.281080,-49.864790,0.019256,96.145870,376,55,263.969789,49.660072,-47.254202,-0.061110,96.914274,369,55,307.308538,44.432755,-42.671374,-0.036157,87.104128,379,57,307.549666,41.458753,-46.607921,0.060274,88.066674,379,57,433.631110,48.611134,-54.586300,-0.002064,103.197434,379,59,409.541370,47.467745,-48.486772,0.010735,95.954517,379,91,212.125877,47.526882,-44.167738,0.019740,91.694620,370,97,241.480495,36.416075,-37.893542,-0.066206,74.309616,391,94,220.544450,38.919990,-45.804632,-0.018179,84.724622,379,100,256.572234,48.395747,-43.168194,-0.027031,91.563941,365,95,309.684836,42.682766,-42.742017,0.041918,85.424782,372,138,137.949518,35.621784,-34.368941,0.021539,69.990725,384,143,155.274980,37.451684,-40.188639,-0.055520,77.640323,379,145,196.796308,35.665038,-37.621450,-0.000798,73.286488,367,145,165.515511,51.453198,-46.171545,0.014243,97.624743,358,136,191.589525,25.816720,-28.703932,-0.085334,54.520652,375,61,103.370174,126.981853,-115.607643,0.107261,242.589496,380,65,2485.171483,48.433513,-64.201398,0.176185,112.634911,379,59,391.560634,54.802366,-46.017893,0.115646,100.820258,370,60,343.983890,152.340600,-124.296709,-0.105454,276.637309,366,63,1437.170958,32.012538,-35.533857,-0.024206,67.546395,379,101,94.182708,123.730714,-109.648457,0.111397,233.379171,384,91,1270.338517,49.846417,-49.665440,0.012408,99.511857,369,88,221.957491,61.601852,-53.397745,0.103130,114.999597,373,98,456.358648,95.188081,-93.903355,0.013595,189.091436,383,100,875.241751,19.127818,-21.642979,0.026102,40.770797,385,144,61.641665,43.541612,-46.316741,-0.027106,89.858352,364,128,284.869581,27.074805,-27.278647,-0.060370,54.353452,374,146,116.372333,70.910371,-71.137492,0.079447,142.047863,375,156,490.291448,47.345735,-50.790448,0.046517,98.136183,389,137,299.339504,110.240819,-101.280273,0.044752,211.521092,388,53,1880.393201,124.474453,-142.328000,0.157725,266.802453,380,61,2891.783191,84.756298,-99.270459,0.030323,184.026757,392,58,1342.109673,92.205385,-89.500117,-0.143739,181.705501,382,54,1349.039161,154.295900,-160.089797,-0.164444,314.385697,374,61,2563.575462,105.024256,-91.714932,0.092916,196.739189,360,91,858.033497,109.088921,-123.101337,0.070869,232.190258,388,92,1486.264176,95.909893,-91.945833,0.218283,187.855726,377,94,1048.855882,69.280563,-80.323683,0.008708,149.604246,368,100,687.286372,110.189540,-85.836915,-0.183002,196.026454,375,87,1160.645611,40.405020,-41.426337,0.002312,81.831357,380,134,210.822386,49.465005,-46.434910,-0.030673,95.899916,377,130,239.208010,57.262980,-53.881516,0.156772,111.144496,386,131,347.825233,41.504218,-38.951388,0.066000,80.455606,381,128,218.454216,63.256085,-64.327524,-0.077534,127.583609,375,138,350.067968,foot
58.465410,-56.874959,-0.011341,115.340368,363,57,529.267261,69.264417,-76.771710,-0.032727,146.036127,369,63,645.651182,139.002718,-168.955474,0.303381,307.958192,404,58,1792.819324,67.618822,-78.160094,-0.070687,145.778916,366,58,819.655883,82.938572,-90.861154,0.238499,173.799726,390,50,864.374806,61.635536,-58.785329,-0.057082,120.420864,373,93,313.448788,68.054982,-60.392256,-0.027159,128.447238,381,97,570.044608,143.146836,-143.793924,0.291823,286.940760,378,98,1848.540149,98.956641,-105.203535,-0.181680,204.160176,379,96,763.573010,110.308171,-107.152735,0.000449,217.460906,367,99,719.868741,48.697294,-49.642379,-0.031308,98.339673,382,141,167.143036,64.292929,-68.651688,-0.008802,132.944617,379,154,408.992549,71.652890,-78.577900,0.115739,150.230790,383,145,639.639706,63.168465,-73.120736,-0.175725,136.289201,371,150,499.120204,142.731353,-140.250073,0.028880,282.981426,374,151,931.091154,49.130923,-46.791089,-0.092115,95.922011,350,56,320.067594,49.263417,-36.580686,-0.161773,85.844104,353,60,244.429916,45.304948,-39.510217,-0.095516,84.815165,382,60,283.724691,64.398330,-60.696838,-0.003680,125.095167,365,56,401.021626,44.408959,-51.764016,-0.007621,96.172975,380,61,251.591513,50.436141,-56.516364,-0.050943,106.952505,363,97,329.354805,42.549121,-35.529055,0.028864,78.078176,363,96,218.228390,54.743574,-57.500760,0.010122,112.244334,374,98,251.368545,42.081166,-36.573318,-0.042393,78.654484,364,93,213.477763,44.255664,-41.100953,-0.061841,85.356617,370,94,274.092907,86.754016,-86.776972,-0.004338,173.530989,377,147,263.535382,47.722640,-45.260665,0.008032,92.983305,380,148,166.598604,59.335965,-64.910112,0.043109,124.246076,377,145,225.041107,40.597010,-43.708940,-0.038772,84.305950,370,154,136.798602,47.163080,-48.452589,-0.076354,95.615669,371,153,207.989746,50.196345,-80.534276,-0.317807,130.730621,388,56,508.454591,44.800416,-66.378741,0.098339,111.179157,383,64,332.199746,75.376863,-72.181757,-0.292856,147.558620,352,55,454.530440,52.471367,-48.965956,-0.072370,101.437323,388,54,326.809877,50.408100,-45.179452,0.004509,95.587552,355,57,277.539822,72.034890,-63.522707,-0.244659,135.557596,371,98,494.397763,56.499170,-48.068585,0.063483,104.567754,376,95,329.972195,70.539449,-55.322090,-0.057614,125.861540,362,95,387.931498,61.623947,-60.526150,-0.077343,122.150097,371,100,310.034581,43.529399,-38.786677,-0.019651,82.316076,371,92,209.648985,39.287539,-43.224132,-0.108140,82.511672,380,143,159.150149,56.548251,-57.867847,0.029350,114.416098,378,152,200.164427,40.267489,-39.743193,-0.008845,80.010682,370,149,157.122479,33.781006,-31.800221,-0.039419,65.581226,375,150,156.634367,30.061217,-30.821967,0.031311,60.883185,380,148,96.224012,33.984885,-33.766633,0.004007,67.751518,393,63,128.857902,33.805769,-43.081767,0.112807,76.887536,385,63,195.271451,41.692734,-48.470937,-0.171176,90.163671,377,58,246.526926,48.305236,-42.166804,-0.004150,90.472040,362,59,260.852889,42.926793,-57.920060,0.290538,100.846853,371,65,258.719283,30.311821,-33.404880,0.017910,63.716702,371,93,123.872256,65.660354,-73.215404,0.017635,138.875757,374,90,235.144574,32.091264,-34.497263,-0.090805,66.588527,356,95,166.967148,48.239334,-53.891233,0.008709,102.130567,379,99,261.719807,54.837623,-47.521726,0.082359,102.359349,376,98,279.169879,22.075756,-20.597420,0.039761,42.673176,377,140,58.116949,43.071722,-39.875036,0.041418,82.946758,379,142,93.783582,41.782237,-41.004176,-0.028767,82.786413,373,153,146.808240,43.782909,-42.088880,0.016801,85.871789,364,145,218.034819,41.853646,-45.272745,0.002140,87.126392,382,136,139.806862,93.561983,-68.754070,0.570876,162.316053,389,52,770.072839,103.807036,-88.386197,0.153632,192.193233,367,57,865.455944,84.493964,-86.453839,0.037173,170.947803,372,53,1037.062992,66.501499,-64.220567,0.245831,130.722066,387,52,652.962935,72.828103,-84.322289,-0.164283,157.150391,383,57,880.095172,66.958354,-63.762065,0.181124,130.720419,382,95,435.739785,46.859235,-50.151027,0.050084,97.010262,376,86,310.858053,84.094207,-86.476550,-0.022966,170.570757,373,96,780.905340,72.801838,-81.947588,0.203974,154.749427,368,94,538.285467,68.567220,-70.977907,-0.027516,139.545127,371,91,557.746031,38.251320,-33.717537,0.079740,71.968856,384,137,127.083842,30.633936,-30.155031,0.049448,60.788967,365,143,118.203099,55.385778,-52.350922,0.054059,107.736699,381,141,305.312958,36.522702,-32.364480,0.089960,68.887182,373,144,150.360176,51.647926,-52.449128,-0.049936,104.097054,377,144,252.873301,null
49.963473,-59.616494,0.065681,109.579967,374,60,521.233002,105.729878,-113.225492,0.094631,218.955370,352,57,891.564025,118.826596,-145.483696,-0.192159,264.310292,379,60,1254.247167,92.499613,-89.950045,-0.164949,182.449658,372,59,726.358370,73.399452,-77.110960,0.043306,150.510412,375,55,807.943581,48.368666,-53.428704,0.053946,101.797370,391,90,287.788655,87.895233,-90.660695,0.084782,178.555928,372,92,723.003584,137.567729,-134.329374,0.036880,271.897103,379,98,1233.577738,129.124478,-133.504440,-0.099267,262.628918,367,103,1307.573162,64.561582,-67.512469,-0.043250,132.074051,373,102,656.411794,46.217372,-48.231183,-0.022335,94.448556,365,148,191.360826,66.038508,-67.738823,-0.050551,133.777331,378,145,551.136375,86.897948,-84.554330,0.079268,171.452278,378,146,618.914040,78.068711,-74.323817,-0.002485,152.392528,385,141,704.479737,56.338169,-60.481468,0.043144,116.819637,378,147,423.185814,45.596987,-53.735933,-0.139421,99.332919,368,65,307.839687,47.380411,-47.207283,0.150978,94.587694,390,56,260.110513,56.726681,-65.484933,-0.267789,122.211614,377,52,431.123010,42.305404,-36.206625,-0.125570,78.512030,353,52,209.948129,46.280233,-54.478278,-0.006983,100.758511,365,53,308.552366,42.792948,-39.043516,-0.039675,81.836465,373,95,224.473309,40.953920,-41.389905,0.138615,82.343825,378,92,211.980240,43.909952,-38.235372,-0.117064,82.145323,379,92,177.458768,29.346948,-28.785870,0.018995,58.132819,381,93,133.965165,48.804864,-48.996871,0.006854,97.801734,366,100,225.100246,36.612253,-34.146300,-0.056935,70.758554,373,146,142.201056,33.267911,-31.205459,-0.005109,64.473370,374,144,132.397681,40.315536,-39.738565,-0.005766,80.054101,379,150,165.264280,29.431949,-32.157999,-0.000836,61.589948,379,149,117.394757,45.790122,-47.745204,0.024231,93.535325,381,142,180.174691,91.537443,-87.839482,-0.114176,179.376925,382,58,727.162262,87.861904,-82.500231,-0.292883,170.362135,361,60,791.496809,76.493964,-91.451628,0.062072,167.945592,386,58,569.429175,72.322263,-64.619887,0.221394,136.942150,363,62,617.274727,113.845532,-130.400281,-0.031067,244.245813,385,59,1269.531804,83.746261,-83.556040,-0.021965,167.302301,369,97,596.317717,83.936164,-68.434965,-0.099261,152.371129,370,93,464.752177,81.119087,-74.757737,-0.025653,155.876824,382,94,407.329045,69.855367,-66.635297,-0.016568,136.490664,389,102,453.024265,95.337301,-84.538726,0.000420,179.876027,374,91,442.271994,40.990363,-44.016813,-0.002065,85.007176,394,139,204.452397,50.537097,-49.633839,0.016882,100.170936,374,151,213.616482,44.715707,-46.851108,-0.034067,91.566816,381,149,209.614352,56.206632,-50.510123,-0.038633,106.716755,379,138,229.140845,40.173165,-40.061385,0.002559,80.234550,379,142,183.388653,37.814317,-40.559603,-0.124364,78.373920,374,62,155.287081,90.603793,-99.659631,-0.063951,190.263424,378,60,980.051221,60.036777,-63.552079,0.007062,123.588856,378,59,368.040783,50.383297,-50.549567,-0.057671,100.932864,362,57,264.062991,76.034545,-76.247158,-0.097440,152.281703,361,63,555.577201,29.374515,-27.611803,-0.008371,56.986318,392,94,101.964635,67.313601,-76.097008,0.029798,143.410609,391,91,407.929176,45.186734,-40.385715,-0.008361,85.572449,376,93,212.737965,39.655044,-44.791304,0.008697,84.446348,379,93,222.326817,55.628470,-61.307278,0.047444,116.935748,377,87,295.213714,27.225047,-27.838963,0.007860,55.064009,377,148,79.126358,31.436297,-36.393652,0.031268,67.829949,385,132,106.528099,42.941356,-44.032330,-0.017336,86.973686,371,147,178.382162,38.340201,-42.757485,0.005377,81.097686,381,148,140.740394,32.346184,-32.945621,-0.035507,65.291805,371,142,131.754280,83.263236,-71.383448,-0.401924,154.646684,375,51,898.801136,204.519644,-201.713997,0.028322,406.233641,384,58,3467.296195,157.629567,-134.988253,-0.098784,292.617820,355,53,1609.485917,82.707049,-91.742669,0.082181,174.449718,383,51,986.172497,136.485188,-120.457228,0.410616,256.942416,363,53,1846.489298,76.175857,-63.303888,-0.087573,139.479745,380,102,524.018208,96.102383,-80.938656,0.122441,177.041039,385,86,917.256298,137.236734,-140.984521,-0.025645,278.221255,378,93,1229.603032,82.395911,-85.141141,-0.004276,167.537052,374,101,614.400869,101.950961,-97.247513,0.089567,199.198474,380,94,753.599298,53.709416,-52.587350,0.001314,106.296767,380,129,220.683730,37.412268,-34.224751,0.035419,71.637019,378,138,160.678871,95.066406,-86.897575,0.042579,181.963982,376,139,468.025688,51.724314,-55.271909,-0.052011,106.996223,371,140,226.562239,63.822623,-61.849803,0.034772,125.672426,388,142,327.771813,tongue
74.161034,-65.773169,-0.255000,139.934204,387,53,537.639240,93.712891,-77.241624,0.147185,170.954515,382,59,828.877522,125.213278,-133.694490,0.429363,258.907767,398,55,1465.454814,119.463733,-104.206820,-0.100930,223.670553,397,52,1069.264678,89.737582,-75.452935,0.285176,165.190517,391,55,906.147587,61.514986,-61.604139,-0.066437,123.119125,362,97,305.740353,78.689834,-80.674843,0.106421,159.364678,375,97,761.907636,104.100807,-121.953657,0.017221,226.054464,372,96,766.439821,65.222421,-66.641832,0.011113,131.864253,362,99,452.108559,101.560156,-96.660973,0.041285,198.221129,375,92,748.076195,37.276641,-41.654085,-0.023165,78.930726,366,146,211.770195,52.870162,-56.777211,0.003154,109.647373,362,147,396.094670,66.688328,-66.048839,0.004276,132.737167,373,143,525.426809,64.896920,-60.208748,-0.017073,125.105667,377,146,448.484191,77.316842,-70.473203,-0.017299,147.790045,384,157,604.921089,51.485601,-50.746249,-0.074287,102.231850,355,55,320.194423,52.522242,-45.844544,-0.024084,98.366786,371,52,313.782040,48.210182,-51.647407,0.300990,99.857589,411,51,392.085240,56.199894,-62.554177,-0.170519,118.754071,361,60,377.542872,43.539861,-40.381879,-0.261727,83.921740,373,54,271.374224,36.738471,-36.627900,-0.030442,73.366371,385,98,177.274307,47.502237,-53.342502,-0.049825,100.844739,380,95,229.129327,38.116399,-34.308878,0.055375,72.425276,383,91,186.879924,39.650923,-48.304279,-0.159174,87.955202,378,93,208.250856,31.501617,-38.413336,-0.113610,69.914954,372,91,168.189711,32.555188,-33.414901,-0.042032,65.970089,383,150,112.976835,33.427991,-33.376772,-0.022717,66.804763,383,156,158.532993,35.237130,-34.315282,0.055852,69.552413,378,153,166.924598,38.381251,-38.144493,-0.031178,76.525745,386,142,129.813439,32.523434,-33.602294,-0.030977,66.125728,380,147,166.668173,59.658021,-50.964849,-0.056239,110.622870,361,53,325.020928,69.605532,-80.553204,-0.065614,150.158736,358,60,647.023909,57.535717,-55.613279,-0.300619,113.148996,374,55,398.711353,58.096753,-62.925387,0.002371,121.022140,358,65,313.926555,85.002916,-90.406393,-0.062336,175.409308,370,58,512.638180,48.264207,-48.270795,-0.006108,96.535002,379,101,252.070064,56.552171,-68.825810,-0.034120,125.377981,366,91,331.437297,44.989907,-56.106822,-0.032228,101.096729,371,95,283.939694,40.548067,-45.224239,0.027767,85.772307,373,102,265.092112,50.552626,-50.271824,-0.051766,100.824450,379,89,326.336772,44.502403,-46.191855,-0.003270,90.694258,368,145,204.021587,37.585519,-39.323010,0.001857,76.908529,371,141,124.682268,40.771344,-39.795726,-0.030231,80.567071,381,146,187.979429,37.217854,-35.266286,0.039926,72.484140,379,146,137.358697,34.047651,-35.101032,0.003124,69.148683,368,145,153.334344,34.956800,-40.663210,-0.040660,75.620010,368,54,174.111186,47.793074,-60.415690,0.207029,108.208764,385,64,359.579735,49.321277,-42.711968,0.149307,92.033245,379,57,328.769276,42.137069,-49.709616,0.002723,91.846685,374,56,293.982524,53.071588,-54.336127,0.260976,107.407715,369,55,420.783253,30.761197,-34.358319,0.028831,65.119516,372,93,134.720256,54.667390,-60.473276,-0.005061,115.140667,369,94,387.126693,41.959874,-43.739412,-0.008724,85.699286,374,96,211.153697,32.225195,-35.119061,0.059605,67.344257,371,92,154.845358,63.711830,-62.803050,0.030565,126.514880,369,94,441.037133,29.172445,-30.916525,-0.000086,60.088970,374,150,65.707448,38.317077,-40.393813,0.007033,78.710891,373,140,118.361650,37.586515,-34.445800,-0.020384,72.032315,380,148,132.089352,35.125172,-33.153244,0.005442,68.278416,373,151,122.635627,33.420812,-31.965413,0.001409,65.386225,377,141,148.497787,127.371269,-125.024393,0.546419,252.395661,388,49,1432.420969,136.390073,-161.434160,-0.032593,297.824233,369,57,1680.653307,121.480936,-112.412221,0.175317,233.893157,370,52,1244.590315,97.503075,-86.474274,-0.006179,183.977350,395,56,1061.826805,150.475905,-119.836112,-0.404451,270.312017,374,60,1466.581622,57.744996,-67.119232,0.140916,124.864228,373,90,491.570652,86.218351,-87.662421,-0.000318,173.880771,366,93,879.677615,109.248919,-112.626573,-0.149458,221.875493,365,98,857.512652,69.567060,-72.429022,0.072189,141.996082,372,99,535.851001,88.741259,-100.930337,-0.201138,189.671596,372,93,764.681778,41.626473,-36.170358,-0.016941,77.796831,371,140,176.468616,49.016251,-56.557728,-0.003336,105.573979,374,132,184.741221,47.864647,-47.721379,-0.045898,95.586027,382,135,325.644216,46.761713,-46.633828,-0.016582,93.395541,371,141,222.642850,51.520714,-50.267590,-0.008756,101.788304,383,144,258.552779,null
103.883191,-77.001841,0.150198,180.885031,369,55,1049.182054,70.073199,-77.418190,0.083480,147.491389,373,60,610.839263,107.920973,-137.535425,0.307952,245.456398,347,53,1515.844128,73.827835,-88.452325,-0.210106,162.280159,372,57,819.612188,116.317734,-96.954388,0.197921,213.272122,373,61,1005.917486,74.941527,-75.298562,0.014640,150.240089,366,87,474.364038,64.023644,-64.971699,-0.097356,128.995343,365,98,584.681210,111.571579,-92.347251,0.111490,203.918830,374,96,811.067998,65.139172,-69.863276,-0.038033,135.002448,365,100,526.768429,76.515535,-71.816543,0.113238,148.332077,371,100,818.629096,37.960600,-38.594512,0.046795,76.555112,383,150,182.928457,77.844114,-74.802969,-0.109760,152.647083,373,148,532.143427,70.300852,-69.508265,0.028839,139.809117,367,137,525.813213,59.965126,-59.874773,-0.114515,119.839899,369,143,447.752138,65.950878,-61.093191,-0.058034,127.044069,373,143,524.566551,45.780211,-53.022557,0.080364,98.802769,386,51,295.049395,55.741599,-59.079255,-0.100642,114.820854,369,55,435.494066,43.783273,-38.169944,0.126316,81.953217,375,54,293.181546,57.487242,-57.482634,0.149628,114.969876,373,52,409.605225,51.140262,-64.874349,0.024216,116.014610,363,54,379.115097,43.283031,-45.935545,0.125204,89.218575,375,97,258.881921,40.440303,-37.308161,-0.136502,77.748464,374,93,207.073894,42.795556,-44.601809,0.126454,87.397365,374,98,237.096008,59.220772,-51.722149,0.119004,110.942921,379,101,257.420502,43.822803,-44.972751,0.061432,88.795555,374,100,277.617051,35.268465,-34.888277,0.035092,70.156742,383,148,140.641086,41.747823,-44.212054,-0.022077,85.959877,369,153,146.467489,32.735318,-36.490195,0.006669,69.225513,382,140,116.221197,33.361632,-33.334493,0.008282,66.696125,367,145,137.125201,34.638955,-36.740564,-0.007473,71.379519,367,141,175.094523,81.197007,-82.922738,0.168830,164.119745,385,60,796.462447,95.389771,-98.483826,0.068157,193.873597,393,57,1108.984055,59.998814,-55.083481,-0.210919,115.082295,373,59,587.158666,51.233436,-49.531634,-0.287015,100.765070,372,53,404.839042,84.264508,-87.068654,0.005668,171.333162,377,60,946.316855,59.918244,-57.006571,0.113367,116.924815,381,99,440.229234,66.870885,-49.165126,0.059261,116.036011,372,84,419.921198,56.284991,-57.825810,-0.116942,114.110800,380,92,328.357828,52.439149,-52.492492,-0.091387,104.931641,364,105,323.836494,85.667521,-66.952164,0.067871,152.619684,378,92,530.502214,37.662182,-37.828639,0.012883,75.490821,375,141,172.078059,40.117754,-42.703548,0.029602,82.821302,381,145,199.097370,41.120104,-38.887272,-0.024793,80.007376,372,147,211.099678,50.966682,-50.286296,-0.032387,101.252979,365,142,300.029873,46.927949,-42.782699,0.040848,89.710648,371,142,202.212792,30.796834,-29.588112,0.043948,60.384947,371,49,141.491666,84.118077,-94.786623,0.049928,178.904700,377,60,1017.576461,46.268110,-49.948472,0.068647,96.216582,381,58,349.832243,60.411136,-46.327511,-0.161378,106.738647,352,56,411.355874,68.302716,-83.157170,-0.243007,151.459886,374,60,629.057034,22.106765,-21.780873,0.010180,43.887638,373,90,80.192186,64.610081,-83.433952,-0.103398,148.044033,382,86,383.976620,44.879104,-44.652695,0.032981,89.531799,382,88,298.430146,31.772985,-33.854378,-0.137711,65.627363,373,90,184.811627,61.491466,-72.133615,-0.156600,133.625081,372,91,493.559155,26.900204,-25.609167,0.027256,52.509371,370,147,67.481231,31.992485,-30.878540,-0.094895,62.871026,367,143,109.265053,37.096753,-39.634472,0.042044,76.731225,371,144,150.367993,39.342824,-37.861368,-0.062861,77.204191,365,153,150.560086,50.850649,-55.406625,-0.030287,106.257275,378,135,166.081984,111.377241,-108.712938,-0.162582,220.090179,373,52,2081.182299,149.561006,-206.847683,0.268318,356.408688,367,57,3336.400687,180.578978,-162.277334,0.402016,342.856311,358,57,2924.911337,88.751647,-106.304396,-0.183831,195.056044,397,53,1507.814994,104.997350,-97.991145,0.126583,202.988495,382,58,1886.510478,110.926198,-96.934534,-0.149793,207.860733,361,95,960.875738,107.030860,-109.098605,0.098573,216.129465,379,88,1069.435188,103.235439,-130.112479,0.248606,233.347918,378,95,1438.519340,71.096239,-60.262826,-0.009941,131.359066,390,89,665.111961,92.502080,-100.574144,0.043313,193.076224,363,90,970.549824,48.134087,-44.184033,-0.032860,92.318120,372,124,212.159539,44.480179,-41.639291,0.035035,86.119469,367,135,207.944673,56.986206,-54.362788,-0.010562,111.348993,384,135,338.596939,39.340943,-38.041093,0.025812,77.382036,382,135,204.147753,55.564156,-54.783077,0.116621,110.347233,376,146,344.349627,tongue
101.702530,-65.848001,0.249261,167.550531,381,54,740.017200,64.373207,-61.460174,0.185388,125.833381,369,63,628.563017,93.897593,-80.886648,-0.051123,174.784241,380,48,895.620329,73.121677,-68.481212,-0.064613,141.602888,373,55,859.666825,126.816413,-128.690622,-0.033836,255.507035,370,58,862.849829,71.854662,-71.239779,0.054236,143.094441,378,93,309.369231,69.760926,-66.437670,0.008345,136.198596,379,92,512.893163,84.868897,-90.907564,-0.047147,175.776461,374,99,777.829430,75.485368,-72.685042,0.057107,148.170410,378,98,765.526464,140.787035,-156.463715,-0.119894,297.250750,364,92,928.964725,44.931586,-42.284319,0.018994,87.215906,378,149,229.869183,71.001822,-72.022544,-0.069218,143.024366,378,151,435.635751,84.207912,-79.720893,-0.003700,163.928805,375,145,625.259245,57.891182,-60.149541,0.088857,118.040722,371,150,552.492693,75.622161,-70.998746,-0.054599,146.620908,368,148,445.864884,53.034139,-40.621143,0.127939,93.655283,366,49,316.578857,53.945013,-67.239426,0.130402,121.184440,377,56,422.745056,49.043588,-39.452520,0.186830,88.496108,365,51,359.316032,43.483958,-44.315225,-0.029897,87.799183,389,52,289.136052,49.113109,-60.916753,-0.156279,110.029862,375,56,408.535614,48.534969,-39.165248,0.071117,87.700217,388,97,181.791880,43.922461,-52.692088,0.104962,96.614549,376,95,260.306937,42.173531,-47.315078,0.026436,89.488609,381,101,269.843805,43.396462,-44.669640,0.059975,88.066102,386,97,211.015651,41.779363,-40.427024,-0.105722,82.206387,379,94,245.524948,32.225759,-33.381225,0.020268,65.606985,372,150,110.024326,32.564349,-34.752654,0.038843,67.317003,376,144,116.024630,37.110961,-40.103969,0.012226,77.214930,379,158,168.936716,37.867620,-36.713069,-0.004669,74.580689,381,148,148.981942,51.273045,-51.409454,-0.051823,102.682499,373,150,194.073438,54.498593,-62.902485,0.011278,117.401078,387,53,414.395764,57.651360,-53.193870,0.244308,110.845229,390,54,533.694610,46.399243,-49.155298,-0.028214,95.554541,378,60,374.064601,55.602018,-54.033411,-0.143500,109.635428,397,62,445.304622,71.004911,-67.116314,0.025685,138.121225,369,56,549.703636,48.631926,-46.594586,0.050011,95.226511,393,95,348.626269,51.966471,-57.185806,0.124550,109.152277,383,99,312.376949,55.234099,-50.941559,0.059433,106.175658,372,92,302.172300,45.581238,-53.777777,-0.037149,99.359015,375,94,301.366710,48.712093,-47.680327,-0.051553,96.392420,382,93,264.376364,42.718365,-46.073965,0.013392,88.792330,377,139,201.870827,33.118059,-30.417882,0.061026,63.535942,376,144,156.123974,50.458547,-44.313454,-0.046501,94.772001,376,140,194.615639,33.412075,-32.853692,0.029095,66.265767,375,140,153.690317,34.327088,-33.323600,-0.017942,67.650688,373,150,124.617894,26.007633,-26.293065,-0.068641,52.300698,399,60,96.456935,98.344235,-102.997490,-0.072115,201.341725,364,58,613.358616,45.284298,-51.832264,-0.031040,97.116562,385,61,290.153098,35.358272,-45.963924,0.181270,81.322196,376,56,252.950877,60.682294,-52.505709,0.012279,113.188003,367,58,389.743462,21.478801,-23.887041,0.072721,45.365842,392,92,68.059819,48.311129,-61.559122,-0.099841,109.870251,376,97,247.604106,38.863934,-40.544464,-0.006406,79.408398,390,93,222.632752,49.358589,-47.863185,0.046054,97.221774,382,99,386.224805,49.859766,-56.141834,-0.018446,106.001600,378,98,317.937850,22.990126,-23.026035,0.047269,46.016161,373,144,84.382258,27.756226,-29.420842,-0.025521,57.177069,370,137,83.209014,32.017482,-32.094298,0.000018,64.111780,375,145,120.525014,63.556282,-64.592462,0.027496,128.148744,375,161,389.971293,38.948091,-38.684214,-0.019992,77.632304,377,137,141.412397,84.025727,-99.048653,0.016930,183.074380,377,49,904.287652,115.810463,-128.741586,0.000961,244.552049,367,57,1691.834331,91.629629,-87.976185,-0.226728,179.605814,373,55,1220.024141,85.354342,-64.080819,-0.084353,149.435161,351,57,883.162324,72.115612,-72.684521,-0.218433,144.800133,380,54,904.201463,70.506297,-62.498791,-0.013296,133.005088,377,97,508.131053,87.201631,-86.419486,0.002459,173.621117,384,89,526.150230,86.866168,-78.138277,-0.069640,165.004446,378,97,801.615571,73.368796,-63.599843,0.001413,136.968639,363,96,419.606974,71.654571,-85.456747,-0.018193,157.111319,390,95,585.543119,30.575950,-33.543841,-0.006481,64.119791,365,137,149.032905,28.513509,-29.307473,-0.012121,57.820982,371,134,104.778855,80.771288,-77.971658,-0.030585,158.742946,375,140,377.559784,47.401753,-43.596759,0.014396,90.998512,369,143,208.839872,49.130982,-46.762094,0.005945,95.893076,374,143,340.734161,null
73.956317,-72.268661,0.566359,146.224978,388,47,810.859246,60.588593,-78.988604,-0.042743,139.577197,376,63,638.602126,79.478242,-72.338852,-0.148944,151.817094,371,54,705.354348,88.607368,-69.856914,0.243024,158.464282,367,49,834.210617,74.642106,-72.084859,0.420115,146.726965,373,58,722.994736,52.214571,-59.034511,0.139253,111.249081,384,95,312.294377,81.292685,-70.738364,-0.001620,152.031049,383,101,727.178594,106.939487,-105.031630,0.097962,211.971117,373,95,770.443081,68.521279,-67.763930,0.045802,136.285210,371,102,606.063954,58.145504,-57.543018,0.232959,115.688522,375,92,449.852571,33.937440,-32.400385,0.039751,66.337825,374,154,163.262473,67.249088,-68.635195,-0.002855,135.884283,374,146,513.600124,74.616762,-71.819379,0.004034,146.436141,376,144,601.674149,67.998063,-68.632528,-0.034643,136.630592,377,143,472.612926,46.367748,-49.763352,0.146576,96.131100,377,155,277.600590,53.029447,-46.634862,-0.126673,99.664309,350,51,342.380938,53.049272,-42.454278,-0.166507,95.503550,353,56,292.542076,64.547137,-45.162533,-0.253309,109.709671,389,53,390.402914,54.794930,-64.029842,-0.008054,118.824772,375,53,445.680640,52.036004,-50.337713,0.247533,102.373717,391,52,313.782290,36.392968,-37.784040,0.014431,74.177008,368,100,153.347909,49.858790,-48.373976,-0.097698,98.232766,370,98,202.894871,46.103248,-48.344958,-0.093242,94.448207,369,93,250.220058,37.455917,-44.260277,-0.075011,81.716195,377,99,232.756132,53.760959,-53.979959,0.083855,107.740918,371,94,265.164994,39.019607,-35.103489,0.041114,74.123096,376,142,136.868914,33.930404,-34.209687,-0.034103,68.140090,377,142,152.690561,37.255267,-38.210891,-0.049772,75.466158,376,146,154.148070,34.482101,-35.018696,-0.008185,69.500797,373,151,113.415668,43.255480,-40.640100,0.020638,83.895581,383,147,135.089142,54.436547,-44.925470,-0.040679,99.362017,359,56,278.415589,43.277417,-47.993031,0.044468,91.270448,386,51,315.327800,56.181031,-53.732459,-0.015533,109.913490,352,48,397.057524,48.755658,-46.149584,0.084697,94.905242,370,56,304.193290,65.541156,-75.335610,0.209352,140.876766,382,57,380.363325,41.179659,-41.413097,-0.061676,82.592756,385,98,281.364934,53.284273,-48.039442,0.008073,101.323715,387,100,228.267605,54.605701,-48.886157,-0.088525,103.491858,352,95,266.183114,44.476976,-47.922589,-0.023400,92.399565,367,98,216.143349,53.625740,-47.761059,0.032328,101.386799,375,95,251.878998,33.539782,-35.282401,-0.039702,68.822183,377,140,155.256820,40.975978,-41.023375,-0.025449,81.999353,374,148,139.841028,48.329167,-49.761268,-0.008517,98.090435,373,148,191.529545,39.287187,-37.682301,-0.023257,76.969488,379,143,196.881601,31.079379,-30.999305,0.016725,62.078684,385,143,127.299343,31.224773,-25.248333,-0.137567,56.473107,359,56,110.069268,55.517548,-49.896318,-0.010655,105.413867,398,56,382.921244,47.558450,-41.337457,0.171377,88.895907,361,53,320.898131,49.474392,-35.773843,-0.154442,85.248234,372,58,271.945451,46.645704,-54.810860,0.135452,101.456563,399,47,340.061924,28.945019,-33.050800,-0.022485,61.995819,381,99,90.620939,46.402821,-43.971638,-0.052328,90.374459,389,89,179.810117,47.970829,-41.765360,0.029817,89.736189,381,95,229.050370,58.381953,-62.409967,0.079153,120.791919,375,98,342.589775,62.011302,-65.224850,0.030708,127.236153,372,105,245.280624,23.051199,-25.348269,-0.005548,48.399468,375,149,86.308165,22.603795,-22.216566,0.002304,44.820361,373,143,70.207862,34.355862,-33.330896,-0.023491,67.686758,368,145,121.575852,70.307628,-71.790738,-0.027766,142.098366,379,154,486.723181,43.179242,-44.881682,0.009687,88.060924,376,143,167.121013,82.966151,-90.229898,-0.593441,173.196049,386,47,1184.796594,84.501136,-86.788694,0.159551,171.289830,373,56,1442.435761,96.999828,-91.194002,0.173004,188.193831,385,56,1169.740065,152.900755,-118.879684,-0.121308,271.780439,365,45,1676.685265,102.203371,-102.592532,-0.013057,204.795903,331,46,1366.764430,81.073593,-75.983057,-0.108755,157.056650,384,96,514.355823,75.838287,-66.865122,-0.013563,142.703408,374,80,490.176123,75.774754,-86.988337,0.062688,162.763092,388,93,609.666836,59.655373,-58.622043,0.008116,118.277417,381,96,420.833831,67.150305,-68.737605,-0.058471,135.887910,373,92,370.806067,30.722495,-32.710393,0.028250,63.432888,382,130,115.418741,29.422403,-31.571823,-0.011492,60.994226,371,140,123.271046,46.930627,-44.207520,-0.037125,91.138147,380,145,244.827786,36.619501,-36.013163,0.002636,72.632664,386,133,154.220192,37.458973,-34.017756,-0.003917,71.476729,366,139,141.805888,tongue
123.119595,-72.503311,0.096959,195.622906,379,55,827.774966,87.799938,-75.068111,0.550853,162.868049,399,56,918.969251,200.882468,-206.169606,0.330750,407.052075,388,63,4917.288117,187.785804,-201.982717,-0.400045,389.768522,387,58,2183.451561,126.252027,-125.086280,0.169084,251.338307,356,60,1153.222499,72.556738,-55.530389,-0.002164,128.087127,378,95,326.547427,84.862832,-93.612334,0.329674,178.475166,384,98,852.508554,187.447627,-196.107606,0.033410,383.555233,374,93,3525.896581,120.986569,-141.400670,0.077411,262.387239,365,100,2051.438223,85.247131,-76.576747,0.113215,161.823878,376,92,738.663096,37.913375,-37.701781,-0.000646,75.615156,378,148,169.810959,78.067960,-73.076833,0.188526,151.144793,376,146,691.520522,73.347736,-78.345088,0.078036,151.692825,376,137,767.584079,82.420162,-79.295720,0.139692,161.715881,380,134,623.262239,59.090351,-60.344254,0.028532,119.434605,387,143,357.179175,67.043019,-68.406701,0.149984,135.449720,370,52,460.191638,53.043875,-59.081431,0.005685,112.125306,386,51,432.098202,38.910411,-47.312179,-0.098686,86.222589,405,50,263.233494,57.304417,-55.218898,-0.322642,112.523314,348,54,299.220766,50.602733,-67.198474,0.006727,117.801206,402,59,439.056174,47.906141,-42.897187,0.062682,90.803329,378,97,254.120994,50.011305,-51.039953,-0.029428,101.051258,372,94,289.546251,36.073151,-31.304199,-0.102100,67.377350,381,101,158.033325,43.316195,-56.684305,-0.063737,100.000500,384,95,198.234484,47.539704,-52.886086,0.068239,100.425790,378,93,336.904057,39.395517,-38.038855,-0.002285,77.434372,378,143,198.349723,30.675581,-29.353683,-0.024412,60.029265,363,146,131.649349,36.809145,-37.871493,-0.040925,74.680638,375,149,169.839251,28.891056,-30.615593,-0.024056,59.506649,367,148,121.510866,44.244861,-43.916837,0.028194,88.161698,378,155,204.970180,68.063573,-74.864285,-0.051344,142.927858,376,58,557.993135,71.160908,-90.801018,0.137505,161.961927,388,59,636.464043,120.544785,-103.876131,-0.157984,224.420916,360,61,1135.895296,109.699132,-113.854273,-0.069496,223.553405,359,63,983.626654,66.641607,-61.377767,-0.093366,128.019374,379,60,587.460472,61.472371,-58.375739,-0.102306,119.848111,367,94,439.604213,59.827787,-76.531472,0.045584,136.359259,395,88,508.310961,94.585605,-90.371136,-0.025186,184.956741,379,88,714.506397,86.587106,-77.288478,0.012508,163.875584,369,92,711.750593,76.201434,-74.299666,-0.041856,150.501100,382,94,585.279704,40.275389,-40.669185,-0.067937,80.944574,373,142,180.757498,38.929595,-40.241061,0.036881,79.170657,380,143,181.375350,51.847014,-46.186111,-0.019634,98.033125,365,145,174.868384,38.811675,-43.933600,-0.036381,82.745274,371,150,189.992785,33.434407,-32.982054,-0.051832,66.416461,378,138,115.840857,44.449365,-39.801346,-0.145680,84.250711,378,58,207.843645,73.461222,-72.946850,0.122354,146.408072,372,60,663.250509,46.023016,-48.504263,-0.063096,94.527279,378,57,255.197790,47.972005,-56.330242,0.096858,104.302247,392,64,310.959869,86.982116,-103.882892,-0.132555,190.865008,365,60,805.730903,29.145032,-27.474060,0.024751,56.619092,379,92,105.996427,76.088494,-71.986168,-0.095933,148.074663,366,82,359.028978,43.904296,-37.737262,-0.030442,81.641559,367,93,210.298185,41.976986,-45.184133,-0.033536,87.161120,379,98,263.516143,83.264631,-97.118225,-0.128790,180.382856,367,99,660.738604,26.735460,-26.241416,0.001796,52.976876,372,148,76.307469,29.511344,-30.021500,-0.056059,59.532844,369,135,113.233858,41.215096,-39.892255,-0.008800,81.107351,374,144,167.789740,52.469921,-52.344809,0.020191,104.814729,381,155,196.744428,49.567239,-51.516747,0.005727,101.083986,384,138,180.237819,94.764206,-118.155389,-0.177051,212.919594,375,57,1588.132006,111.211394,-112.564944,0.132403,223.776338,378,60,2317.436306,144.608407,-153.053746,-0.018716,297.662153,377,60,2858.129759,89.169944,-92.553298,-0.098926,181.723242,372,54,1151.702846,120.985032,-126.060184,-0.085607,247.045216,395,48,1905.838648,81.559644,-83.570049,-0.149827,165.129693,375,93,789.912457,91.766393,-87.008179,-0.206627,178.774572,361,88,1193.643081,103.745400,-134.208907,-0.189027,237.954307,372,97,1515.537704,82.814803,-84.892706,0.059830,167.707508,379,98,937.269462,98.065496,-100.492206,-0.054125,198.557702,372,95,1342.358740,32.958071,-31.464945,-0.015049,64.423016,369,133,173.404495,35.877930,-35.907389,-0.135648,71.785319,374,135,183.165159,75.938716,-68.658987,-0.038602,144.597702,382,132,463.740687,54.227175,-58.177717,0.022915,112.404892,373,131,287.873008,71.684780,-74.456149,-0.053117,146.140929,370,131,435.627818,null
57.036228,-45.613690,-0.061447,102.649918,384,56,286.662643,76.962386,-83.715902,-0.064761,160.678288,378,61,727.845991,93.019506,-102.714437,0.098301,195.733943,394,51,1119.871874,135.725959,-103.769939,-0.072434,239.495898,370,59,1215.024139,91.614759,-84.730943,-0.346274,176.345702,361,58,828.941407,42.820245,-43.053691,-0.065515,85.873937,365,96,230.594577,68.297118,-68.159221,-0.005303,136.456339,368,99,707.980275,121.734129,-129.957694,0.047643,251.691823,377,98,987.279395,103.363049,-106.831634,-0.085242,210.194683,378,93,749.634477,84.090524,-80.631826,-0.107956,164.722349,380,98,622.026652,53.463622,-53.366857,-0.030839,106.830479,366,148,161.840048,61.225605,-56.457307,-0.028799,117.682912,368,145,489.870296,82.557834,-71.910458,0.061327,154.468292,372,142,521.172507,80.657542,-65.550240,0.038168,146.207782,375,143,515.967330,58.039546,-58.422354,-0.008612,116.461900,376,153,373.903472,43.148422,-46.981160,-0.254083,90.129582,373,54,284.099673,44.154537,-56.283804,-0.218286,100.438341,385,55,320.408132,41.812284,-44.576768,-0.070973,86.389052,370,57,304.231826,36.700592,-46.139872,-0.008895,82.840463,393,57,231.255413,41.228310,-41.652503,-0.147262,82.880813,392,57,271.762491,43.242817,-48.192697,-0.159059,91.435513,366,96,206.122837,36.841476,-33.308975,-0.045468,70.150451,371,92,182.853617,42.505263,-37.382762,-0.039037,79.888025,363,90,213.995695,41.150556,-42.929406,-0.018276,84.079962,371,95,204.382106,39.735665,-40.339122,-0.060682,80.074787,368,95,196.737261,41.966213,-41.707418,0.023378,83.673631,380,146,124.682152,31.535277,-30.601294,-0.009946,62.136571,387,148,154.756198,35.643985,-34.818210,0.003868,70.462196,378,147,162.382252,36.773619,-39.749744,0.020374,76.523363,373,142,144.698694,40.672424,-41.789079,0.015992,82.461503,370,147,193.316535,70.739556,-72.978937,0.022922,143.718493,362,55,633.406530,78.159665,-76.343568,0.183711,154.503233,377,55,730.110245,49.384100,-56.488599,-0.074855,105.872699,361,49,322.819884,59.586703,-59.259484,0.181433,118.846188,364,55,662.365981,86.858512,-80.062712,0.138112,166.921224,399,55,1094.116269,78.062967,-74.392638,-0.019988,152.455606,380,94,444.455720,63.030298,-55.007611,0.061307,118.037909,371,85,340.115643,51.269150,-51.846085,-0.055481,103.115235,383,98,217.756096,51.740874,-53.639675,0.102990,105.380549,386,92,393.125445,86.411781,-75.210534,0.045572,161.622316,390,93,704.954352,54.083898,-51.397889,-0.010093,105.481787,371,136,181.551396,32.539948,-34.801676,0.029238,67.341623,364,144,128.701495,40.395252,-42.407485,-0.008807,82.802736,380,138,191.820325,39.187839,-40.759095,-0.019167,79.946935,374,143,179.810590,51.431511,-55.586651,-0.022731,107.018162,377,137,230.624768,37.511648,-30.224470,-0.144015,67.736118,373,60,180.258610,112.718205,-117.446708,0.196216,230.164913,380,62,2718.626669,74.042435,-72.286781,0.014807,146.329216,355,56,427.657513,47.048353,-49.882350,-0.118013,96.930704,381,53,309.393787,122.728819,-133.620585,0.032196,256.349404,384,60,1832.105435,30.233879,-26.849101,0.017294,57.082980,381,90,128.964848,90.380350,-86.447409,0.004590,176.827758,392,82,808.526096,48.488078,-43.569952,0.047342,92.058030,373,95,253.981206,54.810157,-54.560435,-0.029752,109.370592,374,102,305.670093,89.829063,-79.358980,0.078825,169.188043,402,80,726.573099,24.792220,-25.031697,0.020578,49.823918,385,150,80.050749,30.320702,-29.468316,-0.021585,59.789017,377,133,114.833161,36.382902,-37.127568,0.010719,73.510471,380,146,152.970283,35.852656,-36.082972,0.022708,71.935629,380,141,140.106978,46.411084,-44.015410,0.024319,90.426495,365,142,171.247660,106.231288,-99.696765,0.531380,205.928053,391,57,1732.566798,175.754041,-181.593156,0.381069,357.347197,384,61,5386.069678,161.907188,-125.902349,0.429870,287.809537,380,56,2820.791491,83.061023,-91.398967,0.082052,174.459990,371,57,1189.725008,122.714934,-129.465246,0.165037,252.180181,377,59,1607.160386,73.138596,-86.528471,0.135840,159.667068,388,92,814.107953,102.585250,-109.177067,0.034512,211.762317,364,82,1602.040265,113.143033,-95.085499,0.245250,208.228532,371,98,1373.649162,80.182182,-67.877959,0.080104,148.060141,368,93,595.951974,107.279228,-106.497250,0.076782,213.776477,370,92,1118.836058,41.647918,-41.366070,-0.065547,83.013988,370,130,215.524759,38.641689,-40.300680,-0.032913,78.942369,364,134,203.419944,64.457748,-60.780765,-0.012199,125.238514,376,133,397.053866,38.781607,-40.209799,0.007455,78.991407,373,138,211.370207,49.944212,-48.072204,0.001643,98.016416,378,133,283.676447,left-hand
57.913542,-77.528271,-0.703838,135.441813,372,53,673.179612,77.576648,-67.198373,0.106475,144.775021,381,60,606.184318,109.193097,-127.236903,0.351647,236.430000,403,56,1913.404656,130.010311,-134.017029,0.321302,264.027339,384,53,1629.513158,77.871660,-106.160515,-0.163453,184.032175,380,57,916.441757,43.030756,-40.160064,-0.114867,83.190820,375,102,285.644674,87.624897,-82.622457,0.050367,170.247354,374,96,749.901513,128.376465,-134.167935,0.211272,262.544400,385,97,1565.277874,157.466860,-133.563173,0.087758,291.030033,368,105,1711.307987,80.680350,-71.522706,-0.066644,152.203056,370,101,709.793489,42.230579,-41.454926,-0.084253,83.685505,378,146,195.895371,72.549486,-71.152078,0.109952,143.701564,376,142,531.357832,95.500569,-93.866108,-0.001234,189.366676,373,141,777.319757,77.437609,-66.825922,0.056024,144.263531,370,130,611.810528,65.750154,-56.324071,-0.024066,122.074225,374,137,427.895756,45.900322,-65.233318,0.179464,111.133640,365,51,413.731429,37.972439,-43.358670,0.176293,81.331109,383,58,259.737357,58.782085,-58.798047,-0.160263,117.580132,357,52,482.271048,47.657354,-47.764214,0.144779,95.421568,378,53,291.649458,53.462641,-51.277363,0.112489,104.740004,380,56,429.501934,39.139747,-42.266303,-0.031308,81.406050,396,87,202.067159,49.083138,-49.401242,-0.101169,98.484380,376,98,226.888384,44.763609,-51.248720,-0.101409,96.012329,364,94,301.358269,41.174031,-40.870682,0.035887,82.044712,361,94,185.776072,47.596038,-48.020664,-0.026249,95.616702,365,91,232.452025,34.540839,-30.042230,0.029796,64.583069,380,152,101.188545,34.330276,-34.177329,-0.026669,68.507605,379,144,148.986911,37.247757,-41.811530,-0.038866,79.059287,373,144,111.317156,38.909413,-37.597674,-0.002569,76.507087,385,150,168.215452,35.459647,-35.352653,-0.000418,70.812299,378,144,164.268162,69.565545,-75.787064,0.030504,145.352609,353,49,634.260155,58.801544,-69.192215,0.175151,127.993759,383,56,506.155111,65.922773,-59.320863,0.017372,125.243636,367,59,414.878285,69.786126,-67.663370,0.436970,137.449496,340,49,535.243312,68.166298,-67.861544,-0.193695,136.027842,358,57,613.307421,95.519216,-99.890369,-0.051406,195.409585,369,101,705.598156,73.691633,-73.537141,0.115606,147.228774,377,97,464.045434,58.777816,-58.549832,-0.059421,117.327648,370,99,312.846413,91.719728,-84.915239,0.077711,176.634966,377,106,602.548625,66.657430,-54.403885,-0.036710,121.061315,380,97,298.210206,49.215644,-49.056299,0.010653,98.271942,382,137,311.021413,47.847929,-50.891418,0.044244,98.739347,372,141,236.956816,48.343671,-45.868651,-0.016628,94.212322,374,142,229.715612,67.134992,-66.209243,0.012962,133.344235,372,138,304.254756,36.654631,-37.721026,-0.001033,74.375656,362,141,165.647114,43.835662,-44.864568,-0.036750,88.700229,356,57,203.101549,99.601349,-94.465596,-0.015774,194.066945,374,63,1171.072665,54.290939,-49.514801,0.012285,103.805740,367,58,375.853030,32.851831,-42.310994,-0.116023,75.162824,378,59,226.510561,75.425035,-71.027315,-0.123976,146.452350,363,58,757.660367,32.007195,-28.040594,-0.009099,60.047789,389,89,75.363682,73.186906,-74.050064,0.001118,147.236970,373,81,386.889943,48.737422,-49.932358,-0.055712,98.669780,376,96,264.698540,45.619795,-47.448266,0.003123,93.068061,364,102,264.699479,71.608728,-71.016975,-0.102813,142.625703,373,94,415.109386,21.233397,-21.229394,-0.004049,42.462791,371,149,70.752711,40.356800,-43.142147,0.009924,83.498948,386,143,123.703496,29.471949,-30.383981,-0.010234,59.855930,380,143,122.311171,62.388110,-66.247607,-0.048950,128.635716,374,154,236.163988,32.921236,-34.264351,-0.029794,67.185587,380,149,146.736227,159.047650,-187.240494,-0.276844,346.288144,369,54,1996.419287,196.124955,-150.245461,0.208287,346.370416,378,60,3300.545772,103.715513,-91.352642,0.075694,195.068156,361,57,1025.410527,89.117467,-98.034066,0.142803,187.151533,371,54,1261.620598,105.475537,-94.004421,0.295277,199.479958,377,56,1418.366054,91.963540,-118.407733,0.048550,210.371273,386,99,791.176613,131.100100,-130.699072,0.010988,261.799172,386,89,1454.399545,85.125530,-86.174676,0.039462,171.300207,377,103,864.660051,119.896058,-127.437779,-0.006814,247.333837,365,100,1003.776194,108.780302,-98.869121,0.023507,207.649423,384,88,725.679336,49.158386,-48.948073,-0.049501,98.106459,375,131,237.126105,51.800865,-53.144564,0.007042,104.945429,367,131,255.826190,57.905203,-56.951173,-0.015165,114.856376,382,147,496.229907,51.570750,-52.307921,-0.046883,103.878671,373,131,286.387903,47.082744,-52.679723,-0.000601,99.762467,374,144,322.918364,null
76.378025,-69.552796,0.082081,145.930821,363,56,676.595905,67.748765,-62.814124,-0.502216,130.562890,380,54,787.031056,98.237131,-95.531015,0.191640,193.768146,368,59,976.640071,66.378128,-78.422304,-0.378092,144.800433,391,54,750.527457,74.688021,-100.276444,0.021338,174.964465,379,54,757.125976,74.237039,-61.655355,0.036082,135.892393,374,93,333.353735,64.661198,-62.532617,-0.010288,127.193815,375,90,393.181836,62.685813,-63.501706,0.002435,126.187519,380,95,452.392009,62.719996,-59.752233,-0.007103,122.472229,376,93,456.115386,64.672189,-75.636073,0.051545,140.308262,374,94,452.053851,32.115229,-30.328341,-0.003343,62.443571,375,141,115.888880,56.728554,-57.093055,0.044972,113.821610,378,160,479.364129,61.829620,-65.195252,0.017025,127.024872,376,149,346.760814,83.609381,-82.738748,0.000454,166.348130,376,147,375.866561,59.692426,-62.580988,0.001497,122.273414,374,148,341.246858,56.112622,-60.911934,-0.164078,117.024556,372,48,491.090248,51.593075,-56.259595,0.196176,107.852670,376,48,313.316055,62.061166,-57.151402,0.278695,119.212568,387,54,421.016829,58.496145,-69.081966,0.327793,127.578111,382,52,545.182539,49.486511,-63.927795,-0.274598,113.414306,387,61,337.822121,43.931916,-36.870071,-0.054550,80.801988,375,89,168.021621,44.854483,-43.750550,0.116420,88.605034,379,95,216.424915,42.977781,-46.449645,0.131824,89.427426,384,88,198.127913,44.952745,-48.392103,0.074206,93.344848,385,96,240.050809,34.754359,-34.570831,-0.037449,69.325190,372,97,178.761009,34.617731,-31.972967,-0.044845,66.590698,374,151,118.204205,43.099820,-43.867678,0.013726,86.967498,369,153,219.065477,29.843137,-31.087499,0.052375,60.930636,374,150,124.244773,30.973306,-31.158440,-0.005574,62.131746,378,143,135.207312,47.212714,-44.393411,0.008261,91.606125,381,150,170.857227,56.649924,-47.075703,-0.099198,103.725627,377,58,395.980624,54.003337,-58.817917,-0.162600,112.821254,356,57,387.173963,54.548957,-69.098122,-0.189496,123.647079,382,60,427.099542,45.290224,-55.694958,0.000264,100.985182,393,52,282.366531,57.506309,-48.497170,0.104905,106.003479,382,63,335.143874,41.911028,-42.111780,-0.006595,84.022807,371,92,215.080112,46.246087,-43.906326,-0.117401,90.152413,373,97,229.573447,37.227356,-39.970702,-0.089471,77.198058,368,93,207.879474,38.182151,-39.743544,0.081214,77.925695,372,97,173.809314,51.065477,-56.483477,0.111624,107.548954,375,93,282.981219,35.293837,-37.145932,0.022001,72.439769,370,145,128.181067,40.333678,-41.930159,-0.034785,82.263837,375,140,160.675692,33.119860,-31.318070,-0.030708,64.437930,374,146,141.354894,37.432048,-38.597346,0.002803,76.029394,374,149,158.263885,28.014489,-28.121020,0.041355,56.135509,369,150,124.673779,34.920146,-36.076413,-0.004446,70.996559,378,63,150.976691,55.641870,-52.093024,-0.074019,107.734894,377,62,390.025654,37.557357,-40.152265,-0.073209,77.709622,347,61,217.407401,61.511113,-67.156165,0.202726,128.667278,386,55,428.592510,64.509789,-75.023859,-0.110486,139.533648,379,60,493.763187,33.542600,-34.338181,-0.035272,67.880782,384,95,120.720591,40.553962,-45.878651,-0.044269,86.432614,372,94,224.437727,39.405365,-38.755108,-0.008518,78.160473,382,95,147.402802,52.172447,-47.871165,0.059827,100.043612,379,85,300.435280,50.836695,-51.563402,0.021048,102.400097,378,93,345.427874,30.234630,-29.569532,-0.018460,59.804162,377,149,76.305402,27.975190,-30.167941,-0.000521,58.143131,371,140,76.995836,34.163550,-33.952548,-0.007542,68.116098,374,150,108.220103,60.349536,-65.384219,0.007314,125.733755,377,145,269.835829,29.026881,-27.127034,-0.006098,56.153916,382,139,116.142608,86.997899,-83.054354,0.231620,170.052253,363,48,1195.687352,97.603496,-100.399689,-0.032688,198.003185,370,55,1587.919465,105.912891,-121.216419,0.165102,227.129310,372,53,1497.843596,143.644542,-108.830993,-0.382706,252.475535,346,50,1460.705129,118.291142,-146.458034,0.192686,264.749176,384,56,1714.156178,41.284136,-39.123763,0.028931,80.407899,379,90,298.706847,62.773113,-61.049964,0.050583,123.823078,354,83,441.656024,97.129606,-90.407406,-0.005932,187.537013,382,94,949.766857,75.918732,-76.978242,-0.192937,152.896974,374,85,400.579352,83.810349,-69.484273,0.070832,153.294622,393,90,709.167423,30.254488,-32.741636,0.038784,62.996123,376,136,101.964949,68.092878,-69.561807,0.010747,137.654685,370,135,239.527478,58.224354,-54.573877,0.087722,112.798231,372,138,327.637394,38.869672,-39.608354,-0.062403,78.478027,371,144,158.099277,56.719305,-50.156714,0.001901,106.876019,380,141,244.534492,right-hand
87.797431,-67.056194,-0.145041,154.853625,346,55,589.152230,70.909242,-71.188789,-0.202838,142.098031,364,56,570.120530,92.328043,-85.538595,0.040606,177.866638,372,58,816.777099,95.282037,-99.614701,0.194124,194.896738,383,58,992.335442,85.668125,-75.804889,-0.190959,161.473014,371,55,890.149307,70.568030,-64.189623,-0.076340,134.757653,374,92,296.853958,74.165023,-65.101928,-0.106107,139.266950,376,101,522.708726,97.943515,-101.436230,0.058290,199.379745,375,104,857.910199,111.027177,-103.871237,0.141630,214.898414,379,101,776.163608,58.666249,-72.418863,0.020992,131.085112,376,105,522.075683,50.018496,-46.860843,-0.037707,96.879338,374,148,198.216864,66.114045,-66.994558,-0.020110,133.108603,371,149,477.659196,86.778193,-95.935269,0.098597,182.713462,384,145,626.694568,72.013293,-76.933236,0.046604,148.946528,366,144,541.157397,69.620667,-68.989060,-0.013381,138.609727,375,147,447.969472,45.928526,-47.582022,-0.032899,93.510548,351,54,305.869329,43.626206,-39.454632,0.252266,83.080838,386,53,276.852744,54.108785,-47.982018,0.074506,102.090802,371,56,380.783847,50.865917,-55.133676,0.214394,105.999593,372,56,334.803046,61.188303,-55.081180,-0.208343,116.269483,379,55,428.895210,41.563804,-40.123802,0.015819,81.687605,398,95,165.209716,39.536902,-39.003691,0.087600,78.540592,373,92,186.729922,41.522729,-42.409894,0.128086,83.932623,373,86,201.821235,42.332492,-42.733177,0.019064,85.065669,374,90,197.253261,40.748474,-41.600153,-0.100450,82.348627,373,89,241.618559,31.288793,-31.859085,-0.025855,63.147879,375,142,114.214665,44.013423,-41.082934,0.055819,85.096357,389,143,133.248071,31.989077,-32.311267,0.071848,64.300344,381,152,172.040806,29.301365,-28.827724,-0.018144,58.129089,369,143,98.724297,46.265787,-47.021788,-0.037410,93.287574,373,150,170.010778,50.447450,-50.642280,0.135424,101.089730,367,58,402.844818,59.414691,-53.812891,0.085383,113.227582,375,58,351.054725,62.758123,-53.722962,0.052839,116.481085,369,47,310.134901,45.349736,-48.716704,-0.060493,94.066440,374,62,271.487617,47.321645,-47.492178,0.093971,94.813823,359,64,306.106443,39.265436,-39.422507,0.181403,78.687943,366,96,243.236980,53.344835,-56.096608,0.075550,109.441444,370,95,339.552665,51.522248,-49.986463,0.028424,101.508711,372,103,261.232363,36.117321,-37.085774,-0.037564,73.203095,364,101,203.622683,47.264647,-48.165686,-0.065406,95.430333,379,86,212.533486,39.349615,-35.941036,0.068512,75.290650,372,134,111.203151,41.214720,-43.037305,0.054457,84.252025,379,149,201.482454,42.556155,-45.063954,-0.007686,87.620108,383,145,194.203827,34.469169,-34.436174,0.001932,68.905342,383,146,144.859568,33.461017,-30.430244,-0.029259,63.891260,370,148,130.596127,23.352469,-33.978660,-0.139633,57.331129,385,60,142.849471,67.612423,-57.572615,0.052655,125.185039,384,58,394.520785,53.612929,-43.765123,-0.033877,97.378052,364,60,280.535689,33.934524,-50.208073,-0.067500,84.142597,381,56,231.708001,51.193940,-44.277705,0.137827,95.471644,364,56,292.860417,29.114245,-27.426410,0.000291,56.540655,393,88,102.739640,45.245053,-49.412958,-0.083043,94.658011,368,88,206.268947,37.224085,-37.671985,-0.114009,74.896069,363,94,199.069279,37.958681,-42.438173,0.063097,80.396855,374,98,189.393854,40.992409,-35.238768,-0.014815,76.231177,366,100,165.789844,24.983021,-23.557410,0.023458,48.540432,374,152,64.395345,25.369245,-27.774151,-0.067403,53.143396,373,142,85.244968,37.114530,-35.077953,-0.045343,72.192483,383,146,141.183595,38.460742,-40.521517,0.035374,78.982259,381,140,143.152127,30.910505,-32.189780,-0.023929,63.100286,383,140,111.990588,72.062470,-63.879536,0.058491,135.942007,382,52,723.130731,71.058409,-73.511881,0.087548,144.570290,389,58,722.843093,83.404480,-88.652817,0.127820,172.057297,384,55,860.088539,47.738921,-44.541558,0.000335,92.280479,367,61,351.769975,84.036355,-78.308668,0.210320,162.345023,392,56,916.774414,45.884229,-51.311559,0.028312,97.195788,376,102,308.232552,54.722756,-52.304694,-0.088905,107.027450,390,93,366.030163,78.942364,-79.001668,0.078435,157.944032,373,105,734.972381,52.634410,-52.942304,0.012425,105.576713,377,95,314.203647,66.300098,-70.578568,0.099256,136.878666,376,96,483.158831,41.524443,-42.325944,-0.087861,83.850387,378,136,159.152367,33.970882,-35.763845,0.027130,69.734727,371,134,152.451369,47.124200,-51.222477,-0.016253,98.346677,377,133,340.486607,28.578749,-29.526290,-0.038620,58.105038,366,140,139.292351,43.336294,-41.691157,0.102260,85.027451,371,142,225.953735,null
53.716692,-59.103880,0.205135,112.820572,393,53,480.742654,79.113013,-73.513019,0.255479,152.626032,376,58,857.084010,70.475093,-56.949668,0.058499,127.424762,349,60,596.157540,61.917368,-61.588761,-0.005638,123.506129,383,57,573.282330,75.866710,-79.408910,-0.004217,155.275620,377,56,852.478924,38.565207,-37.106062,-0.002203,75.671269,365,92,186.993526,73.160897,-71.472511,0.098005,144.633408,380,96,578.975881,104.880871,-107.883878,0.149678,212.764749,375,92,588.560866,85.318805,-86.731515,-0.055751,172.050320,377,96,605.618111,59.165068,-74.559827,-0.099449,133.724895,365,96,498.451783,33.654683,-32.742610,0.037126,66.397293,378,148,120.618542,71.509123,-68.407822,0.067125,139.916944,380,146,485.433014,71.303990,-70.165558,0.185773,141.469548,378,143,350.542528,63.985335,-62.820521,-0.093579,126.805855,375,147,371.351556,70.033803,-75.711158,-0.073315,145.744961,373,146,359.519943,38.832215,-45.564052,-0.016596,84.396266,392,58,226.711182,53.440842,-37.768754,-0.097741,91.209596,369,57,270.787228,38.514517,-49.852418,-0.030209,88.366936,370,55,302.744764,54.104050,-52.626590,0.076164,106.730640,381,54,404.140052,49.388289,-37.607112,-0.068906,86.995401,375,58,310.890906,42.432362,-44.483915,-0.001929,86.916277,374,93,219.928131,40.896103,-35.696665,-0.034264,76.592767,372,96,201.329011,48.339612,-47.723769,0.028942,96.063381,364,91,185.335927,43.338314,-34.034409,0.051703,77.372723,392,94,116.959313,55.994290,-46.457275,0.010681,102.451565,377,96,229.742552,28.587732,-27.497163,-0.014577,56.084894,372,139,95.445588,46.168111,-44.450645,0.043372,90.618756,369,154,160.807517,30.640486,-30.283620,0.037073,60.924105,366,141,91.543607,28.672222,-29.434057,0.033979,58.106278,377,142,113.932557,35.137988,-35.522034,-0.011049,70.660022,361,146,146.120923,65.248069,-67.487267,0.155158,132.735335,380,57,527.063677,79.330197,-69.824840,0.180832,149.155037,361,56,592.643865,52.698143,-65.310119,0.008971,118.008262,382,55,438.749789,45.239024,-55.303558,-0.114375,100.542582,386,50,414.555382,78.971550,-80.721055,0.082319,159.692605,368,61,459.049331,61.603533,-64.567684,-0.036607,126.171218,366,98,317.139629,60.192490,-59.723153,0.104361,119.915643,380,98,346.632413,61.537280,-58.438306,-0.014850,119.975586,376,93,320.442221,78.802575,-72.732850,0.047138,151.535424,376,102,360.676426,58.789130,-66.857551,0.033940,125.646681,381,101,442.204388,34.464394,-39.715833,-0.053529,74.180226,365,147,145.448870,36.010196,-37.416265,0.032538,73.426461,371,140,179.421675,36.283033,-37.255054,-0.042911,73.538087,382,139,190.653516,44.050735,-50.466595,-0.051034,94.517329,371,137,176.465463,55.065479,-50.997923,0.062969,106.063402,379,141,200.188763,37.489147,-39.183001,0.003662,76.672148,381,57,166.221937,54.502450,-49.328682,0.121400,103.831132,385,55,283.800099,55.083053,-38.127745,-0.133776,93.210797,376,53,291.601494,39.318246,-44.773354,-0.065185,84.091600,369,59,187.168236,55.442308,-50.056047,-0.235706,105.498355,368,57,405.925680,28.210106,-30.755029,0.014627,58.965135,367,97,105.991087,49.462468,-44.693719,0.005532,94.156187,379,93,261.684628,36.565841,-38.151200,-0.065489,74.717041,363,96,190.753965,43.035230,-42.809752,-0.003296,85.844982,366,96,156.335885,90.268541,-86.869376,-0.161108,177.137917,370,99,462.427337,28.401357,-29.818885,0.019287,58.220242,384,149,70.168921,35.752929,-35.527181,-0.014347,71.280110,370,140,91.019024,42.961458,-44.228848,0.014620,87.190306,385,147,165.355171,40.789280,-41.009697,0.014104,81.798977,372,151,98.285434,39.703024,-34.856303,-0.037895,74.559327,363,134,134.577137,86.374899,-80.427424,0.347303,166.802323,379,57,985.192151,118.890517,-132.454120,0.127002,251.344637,377,59,1373.732829,69.662278,-99.594646,0.278471,169.256924,400,51,948.912558,79.940832,-86.305285,-0.244927,166.246118,372,48,849.150272,109.568749,-104.461273,0.200095,214.030021,376,55,1271.909974,77.247707,-77.886631,0.167812,155.134339,393,92,700.248175,93.254020,-97.608517,-0.003351,190.862537,364,94,934.791696,69.458142,-68.550386,0.159705,138.008529,382,95,637.250570,82.783737,-84.236029,-0.076690,167.019766,379,97,589.525960,61.728354,-74.346362,0.113424,136.074716,385,85,531.988894,40.943195,-39.642295,0.101242,80.585490,376,132,138.804907,42.065317,-38.475681,-0.017330,80.540998,375,131,178.052433,53.370687,-58.664630,0.102690,112.035317,374,139,258.701141,57.756503,-52.855128,0.017652,110.611632,369,136,169.709491,50.881247,-47.680599,-0.011040,98.561846,373,148,217.537148,tongue
84.085970,-86.770794,0.130132,170.856764,383,53,830.828975,71.822035,-79.689628,-0.100660,151.511663,371,55,806.791311,197.306974,-218.586351,-0.261793,415.893326,370,62,3074.721502,118.324823,-141.545068,0.053280,259.869891,396,58,1570.947884,82.958723,-83.702196,0.037106,166.660918,354,56,856.811103,52.330460,-60.185363,0.032368,112.515823,366,89,261.356298,75.338950,-84.361556,-0.037646,159.700506,373,97,834.843219,190.618726,-175.923747,-0.216827,366.542473,378,98,2402.870632,128.720938,-114.748712,0.063489,243.469650,370,99,1317.033139,100.118721,-107.383068,0.099612,207.501788,381,96,856.437826,31.706849,-32.005865,0.000956,63.712714,384,153,127.035500,73.059290,-72.867612,-0.019236,145.926903,376,147,572.648160,73.165977,-76.893738,-0.136714,150.059715,378,150,657.444031,67.467054,-74.799014,-0.015162,142.266068,372,141,453.222884,67.568894,-59.419149,0.083663,126.988043,382,148,548.961790,45.741197,-50.139017,0.246246,95.880214,364,45,358.242856,43.526157,-48.161208,-0.043876,91.687365,376,59,292.969255,61.093068,-55.955373,-0.067548,117.048442,380,53,379.309727,45.930349,-48.310903,0.247310,94.241252,371,56,300.020430,57.911837,-58.438337,-0.103292,116.350173,364,62,537.319136,48.872549,-43.777689,0.078327,92.650238,362,100,186.892520,36.930104,-36.340389,0.034852,73.270493,365,87,192.434883,44.231422,-37.982829,-0.028851,82.214251,368,96,194.456503,47.824283,-55.842773,0.096520,103.667056,374,93,283.719179,63.760864,-54.858091,-0.027274,118.618955,358,94,343.642243,45.207978,-42.434847,0.068033,87.642825,381,151,193.710526,39.240794,-35.792144,0.005397,75.032937,380,147,144.694205,46.404118,-48.561511,0.032692,94.965629,373,145,168.362960,33.230557,-34.951565,0.057848,68.182122,367,154,126.793208,41.762722,-42.575358,-0.042813,84.338081,378,138,221.694333,132.685701,-102.761551,-0.044919,235.447253,383,58,829.073174,84.213752,-89.166954,0.049428,173.380706,390,60,609.764170,83.950484,-85.969758,0.128474,169.920242,355,60,715.089138,59.482852,-43.619240,-0.030468,103.102093,363,56,396.807938,47.350020,-56.944524,0.104493,104.294544,385,58,391.732759,97.098028,-88.897400,0.127361,185.995428,380,95,680.282275,75.635267,-72.593750,-0.092070,148.229016,377,92,444.550559,87.328385,-92.801629,0.010750,180.130014,369,91,556.865101,77.880903,-85.829733,0.013494,163.710635,390,99,532.714912,55.785365,-52.574033,-0.062339,108.359398,367,97,319.815254,37.351014,-43.132281,0.002828,80.483295,376,145,167.553278,32.806443,-32.061088,-0.038755,64.867531,370,145,140.755188,37.852578,-37.170564,0.006933,75.023143,371,150,176.280052,43.127220,-45.790514,0.010739,88.917735,383,140,165.042344,45.244393,-39.124390,0.015824,84.368782,371,148,198.744568,36.826920,-36.131801,-0.008131,72.958721,382,58,192.218740,52.669128,-50.380449,0.003672,103.049578,367,62,373.374944,40.517263,-48.451158,-0.092473,88.968421,355,61,266.540117,61.327385,-57.777562,-0.111641,119.104947,381,54,457.860125,89.081325,-83.908365,-0.053398,172.989690,382,59,744.807955,28.461021,-28.797814,-0.011813,57.258835,387,89,115.877274,31.188686,-34.055123,0.086741,65.243809,378,88,187.985971,44.058903,-52.758246,0.040616,96.817149,370,99,254.001666,44.301485,-41.081044,0.017162,85.382529,373,92,235.097583,43.126865,-44.947683,0.002952,88.074548,394,87,253.584723,25.612189,-24.420947,0.021697,50.033136,381,144,72.709725,23.028945,-20.371801,0.050450,43.400746,378,143,52.248639,36.597694,-39.169756,-0.011265,75.767450,375,138,161.643929,43.738814,-43.101131,0.048660,86.839945,372,152,197.922516,38.140015,-41.013069,0.024653,79.153084,374,139,143.277020,134.224376,-124.854487,-0.042260,259.078863,386,51,1811.846986,121.914971,-131.865418,0.092073,253.780390,375,60,2078.352834,167.305456,-116.791725,-0.198019,284.097181,362,61,2079.061445,98.548317,-120.707292,-0.183696,219.255609,362,49,1187.911647,118.100279,-130.674915,-0.200074,248.775193,382,55,2039.187437,87.224672,-88.628607,-0.061799,175.853279,398,89,826.368634,100.999684,-94.009192,0.052443,195.008876,396,85,780.465279,92.485852,-73.367785,-0.049644,165.853637,362,86,671.631904,63.402340,-65.666859,-0.140997,129.069198,367,96,428.669998,87.455861,-94.178928,-0.080390,181.634789,375,95,1087.357514,29.571324,-36.030628,-0.013532,65.601952,366,133,141.492299,43.033119,-38.802401,0.052675,81.835521,366,136,175.430638,49.607659,-49.685889,-0.039357,99.293548,376,138,210.931893,44.679852,-47.757807,-0.069280,92.437659,378,147,182.154833,44.038269,-48.494840,-0.064552,92.533109,372,140,303.060658,null
82.206132,-67.835300,-0.345903,150.041432,373,51,736.701957,64.801481,-56.507658,0.019815,121.309140,353,59,499.492159,74.950879,-82.366923,-0.224054,157.317801,357,55,988.281555,71.141666,-59.651163,0.129565,130.792829,351,56,686.884661,81.097839,-78.542208,-0.049079,159.640047,389,62,921.679978,43.366054,-53.381712,-0.074915,96.747766,376,94,256.884036,54.165748,-58.868539,0.010092,113.034287,372,100,487.728304,64.979726,-60.939295,-0.083890,125.919021,375,94,441.265628,61.307249,-51.410623,0.151915,112.717872,378,98,397.830620,63.888335,-76.642507,-0.205115,140.530841,372,98,622.535458,45.147012,-45.817671,-0.016411,90.964683,376,149,159.348698,67.343993,-69.340044,0.098628,136.684036,377,152,445.605993,65.873727,-70.144830,0.042669,136.018557,377,154,445.588706,46.717160,-50.989055,0.000535,97.706215,374,149,288.079544,68.747111,-62.169684,-0.108383,130.916794,372,147,455.043990,50.506590,-39.786203,0.243919,90.292794,363,51,324.889731,39.326894,-46.293322,0.007154,85.620216,368,56,211.841457,39.535316,-35.827306,-0.025585,75.362622,388,56,255.520512,37.627841,-40.906950,0.022581,78.534791,390,49,357.269826,42.885378,-40.224685,-0.074691,83.110062,337,55,280.690957,43.074108,-34.855697,0.021597,77.929805,385,90,178.516639,36.285170,-34.192853,0.073384,70.478023,374,96,133.262931,39.378977,-38.219551,0.024274,77.598528,378,93,188.379577,47.577608,-42.923326,0.080271,90.500933,366,98,176.460713,43.778602,-33.997219,-0.054221,77.775821,380,96,199.240624,36.277471,-34.916609,-0.009138,71.194080,374,151,130.727801,35.737398,-37.943182,0.033402,73.680581,376,159,105.729183,34.224908,-34.710048,0.008591,68.934956,372,152,145.203876,35.898453,-34.393374,0.037583,70.291826,371,150,138.982055,39.484953,-41.428146,0.011852,80.913100,374,150,158.260209,59.744378,-57.893304,0.156528,117.637681,368,60,422.432921,59.690939,-49.651731,-0.032896,109.342670,394,52,370.948348,48.963639,-54.193245,-0.002500,103.156884,375,58,426.827941,73.110994,-82.281887,-0.011672,155.392881,363,58,645.262919,72.501995,-89.007112,-0.042252,161.509107,375,58,620.627702,40.349496,-38.780554,0.092750,79.130051,384,94,202.969259,48.732344,-37.164142,-0.084130,85.896485,360,96,212.100234,43.518655,-43.059361,-0.007205,86.578015,374,90,236.275095,64.354552,-60.880583,0.091366,125.235135,383,96,376.049090,53.818526,-54.962463,-0.176333,108.780990,378,102,438.686507,33.306343,-35.536676,-0.038316,68.843019,374,140,105.863111,35.994724,-38.040392,0.010906,74.035115,374,140,159.374606,36.308298,-37.652200,-0.052856,73.960498,379,148,152.766617,43.839274,-39.642693,0.078132,83.481967,378,142,208.076388,38.606532,-40.684181,-0.013053,79.290713,384,138,205.022140,53.083913,-42.928359,0.071875,96.012272,377,62,196.646455,106.241729,-110.082471,-0.227789,216.324200,377,62,2180.264519,55.115484,-53.866486,-0.006274,108.981970,374,60,405.321319,53.864147,-61.675894,0.012096,115.540041,356,56,257.592032,72.827502,-83.981875,-0.309389,156.809377,371,59,936.971865,31.668531,-31.095198,0.080214,62.763728,375,94,127.164972,99.198376,-97.143745,-0.204139,196.342121,375,83,927.836601,63.324560,-66.788490,-0.157825,130.113050,367,97,353.683985,44.546708,-43.011410,-0.001369,87.558118,381,94,197.585595,60.432422,-55.268037,-0.049081,115.700459,370,95,442.456874,22.992990,-25.124322,0.025352,48.117312,384,142,78.766688,40.470539,-46.169103,-0.035080,86.639642,367,138,213.311942,33.989854,-36.518649,-0.048998,70.508503,372,142,126.206092,30.701294,-31.938060,-0.019759,62.639353,362,141,99.797300,46.161179,-46.157940,0.004007,92.319119,378,141,208.911770,108.464601,-87.327869,-0.273533,195.792470,378,55,1202.892317,128.775108,-144.986864,-0.077397,273.761973,375,60,2654.240411,118.083021,-113.289851,-0.482404,231.372872,355,53,1542.670545,84.490959,-95.375183,-0.045814,179.866143,358,54,1237.655492,129.076955,-120.566587,0.143582,249.643542,378,59,1931.089675,67.994946,-65.522306,-0.076512,133.517252,392,86,560.237666,112.159202,-98.963686,-0.317701,211.122888,382,90,1178.968338,78.728208,-80.980416,-0.087127,159.708625,374,89,877.289696,93.560705,-95.883589,0.081381,189.444294,390,96,610.327219,81.592692,-89.606748,0.104829,171.199439,374,75,650.364828,39.777108,-36.338316,-0.038248,76.115424,383,132,146.567491,34.414479,-42.559833,-0.055954,76.974312,374,127,208.668450,59.558295,-55.097715,-0.066557,114.656010,370,142,318.766887,54.870734,-59.004048,-0.026196,113.874782,388,132,211.467725,49.615727,-44.382787,-0.015150,93.998514,373,146,183.268906,foot
80.896029,-59.653970,0.122240,140.549999,380,54,650.736374,67.204351,-76.505362,-0.090340,143.709713,361,57,669.987334,64.808099,-76.640520,0.109044,141.448618,336,48,697.090079,85.359089,-118.943028,-0.377881,204.302117,377,51,1204.865139,90.057959,-96.279056,-0.082892,186.337015,364,59,936.407827,44.682319,-55.762397,0.039565,100.444716,372,90,245.951938,57.275664,-60.324091,0.013033,117.599755,372,100,471.110176,86.042220,-102.967774,-0.052622,189.009994,381,110,752.492783,65.124529,-62.575901,-0.110429,127.700430,372,99,573.321332,77.589037,-68.367961,-0.032027,145.956998,379,86,614.024879,39.638194,-38.175085,0.012611,77.813278,377,151,142.680080,62.058842,-62.771674,-0.042624,124.830516,373,154,419.578800,57.673973,-55.861755,-0.067932,113.535727,366,138,441.412272,61.504546,-60.791417,0.025133,122.295964,373,146,412.307634,60.925177,-61.289251,-0.048546,122.214428,376,150,354.440657,52.917383,-58.758204,-0.078609,111.675587,383,58,359.897519,62.300621,-44.040841,0.032456,106.341462,359,60,403.055011,43.487563,-42.433202,-0.022331,85.920765,352,53,375.030208,48.780581,-42.833861,-0.192748,91.614442,363,57,379.109410,45.735984,-63.780716,-0.018168,109.516700,377,58,374.293884,44.388811,-40.473192,0.044652,84.862003,380,98,233.750110,55.759213,-46.953085,-0.064575,102.712298,361,91,287.720221,42.245028,-46.707352,0.072691,88.952380,395,92,198.157797,34.489859,-38.687755,-0.030691,73.177614,381,95,168.436114,43.101966,-49.564412,0.102043,92.666378,377,96,297.045764,37.471329,-41.386867,0.017654,78.858196,379,151,155.114657,40.708571,-41.194784,0.011853,81.903355,377,152,153.701486,35.018202,-38.672025,0.026592,73.690228,363,153,129.404484,28.777450,-27.519438,-0.018182,56.296888,378,141,111.312456,34.871085,-37.187202,0.044049,72.058287,386,143,188.303984,49.938852,-67.910002,0.021356,117.848854,376,56,471.227032,41.953817,-45.935024,-0.189843,87.888841,381,56,368.470026,57.157795,-54.481791,-0.118353,111.639586,364,58,450.543422,46.895210,-54.844707,-0.397688,101.739918,373,59,328.536555,65.553877,-76.598614,-0.012110,142.152491,395,60,417.454208,55.763956,-58.097384,-0.100876,113.861339,370,98,336.169007,46.215516,-52.521078,-0.133700,98.736594,388,95,238.173268,52.279025,-47.777621,0.021666,100.056646,374,94,250.925445,42.584143,-38.198483,-0.097117,80.782625,377,101,225.392381,42.707297,-43.077180,0.065117,85.784477,381,90,225.178628,48.370196,-48.885297,-0.034844,97.255493,366,143,156.549444,38.583536,-38.885649,-0.039588,77.469186,370,145,204.464495,41.152234,-40.985313,0.062304,82.137547,379,140,169.482406,40.512039,-40.887835,-0.021140,81.399874,377,138,168.244238,31.724241,-31.352474,0.043369,63.076715,372,150,139.787949,40.139027,-49.848146,-0.072382,89.987174,351,61,179.570365,78.440470,-91.395819,0.060118,169.836289,369,59,855.311143,49.267596,-53.017004,0.125845,102.284600,370,55,313.845313,54.231433,-58.881342,-0.169901,113.112775,390,56,392.610609,72.425385,-52.142460,-0.092342,124.567845,353,53,391.447434,29.577273,-24.658637,0.009325,54.235910,378,92,121.804242,72.215784,-62.357436,-0.041667,134.573220,371,93,389.819016,49.145623,-43.242475,0.064344,92.388098,356,96,215.713146,38.124639,-45.554676,-0.031572,83.679315,378,88,175.992196,93.186720,-81.216448,-0.058434,174.403167,370,97,408.519821,27.773097,-24.677823,-0.004741,52.450921,386,149,76.846689,41.242883,-39.564667,-0.009830,80.807550,376,140,126.836995,50.501239,-50.094573,-0.022504,100.595812,367,144,186.426711,55.814361,-60.208411,-0.030571,116.022772,379,148,169.450964,39.082747,-37.288414,-0.041617,76.371161,381,139,141.426013,75.807558,-74.768930,0.272978,150.576488,367,52,960.891986,115.694024,-116.125234,-0.178460,231.819258,375,57,2016.488925,94.154013,-118.274283,0.036040,212.428295,377,56,1302.363283,123.086902,-149.561414,0.050461,272.648316,376,56,1653.063672,85.642782,-85.593311,0.081636,171.236092,382,52,1533.217212,70.829292,-77.327556,-0.006865,148.156848,374,98,594.458907,127.046106,-103.326457,-0.164066,230.372563,381,91,809.675856,93.845278,-101.733967,-0.162721,195.579245,384,94,730.960691,66.812100,-83.932995,0.004355,150.745095,379,95,519.434605,61.059082,-68.329063,-0.096228,129.388145,363,98,579.231853,34.282481,-39.088538,-0.025688,73.371019,374,134,170.340124,41.074261,-40.947614,-0.029414,82.021875,365,133,204.046958,59.408794,-65.950838,-0.120841,125.359632,384,139,316.001543,38.633107,-40.435332,0.000067,79.068439,368,143,173.993140,43.702970,-46.792452,-0.042875,90.495422,381,139,258.253272,null
67.744869,-58.726736,-0.088630,126.471604,369,54,437.660793,69.551549,-66.743010,0.188927,136.294559,364,68,577.981555,72.470219,-79.352762,-0.292232,151.822982,355,56,486.968426,60.812822,-61.145870,0.222544,121.958692,393,55,442.457891,64.699711,-73.730667,0.097723,138.430378,384,56,571.578985,56.717622,-52.305469,-0.036726,109.023090,370,105,327.974057,73.917964,-78.889191,-0.014217,152.807156,383,96,617.751318,61.559609,-60.928549,-0.145671,122.488158,372,97,381.331402,52.517574,-49.776143,0.002020,102.293716,368,100,357.279787,58.043846,-61.251394,-0.138408,119.295240,369,101,523.991335,38.351080,-40.924755,-0.009795,79.275835,366,142,191.782347,69.838525,-68.612730,-0.101524,138.451255,375,150,512.179833,50.381497,-47.578661,-0.045599,97.960158,372,150,304.533199,63.801593,-60.820367,0.077999,124.621961,382,147,333.147539,65.890580,-61.989445,-0.019537,127.880025,377,145,384.849404,49.550533,-59.998707,0.272827,109.549240,370,53,388.956409,46.296422,-44.872341,-0.032362,91.168762,359,60,265.413470,52.374632,-46.792196,-0.121382,99.166828,369,55,313.923505,43.435414,-51.593166,-0.050642,95.028580,374,50,299.129860,45.888036,-51.886143,0.231692,97.774179,362,59,303.092020,35.596061,-41.162000,0.041836,76.758061,361,100,204.478970,54.698209,-53.061462,-0.026334,107.759671,369,94,245.566200,36.105556,-38.451413,-0.044430,74.556969,371,89,174.367436,35.528081,-31.133656,0.045701,66.661737,381,93,129.526275,52.078052,-44.191297,0.060958,96.269349,375,95,225.854679,37.943158,-37.979215,0.015029,75.922374,378,143,146.391653,27.466631,-27.832613,-0.078693,55.299245,376,152,144.056534,41.568500,-44.074663,-0.018082,85.643163,376,146,170.394985,31.783692,-29.752341,0.014933,61.536033,375,149,110.381853,41.190139,-45.129078,0.048312,86.319217,378,148,156.767477,46.384205,-52.286900,0.020110,98.671104,389,55,322.700701,47.872552,-43.266981,-0.062219,91.139533,368,60,321.846119,60.503852,-50.372685,0.098748,110.876537,389,55,354.192299,42.221921,-42.410672,0.362784,84.632593,379,52,318.621050,51.803710,-36.638499,0.009744,88.442209,362,60,288.921075,44.256342,-43.027428,0.041511,87.283771,375,99,209.465625,50.752099,-51.553760,-0.015751,102.305859,356,92,215.645895,47.302172,-37.736015,0.018316,85.038187,376,92,214.079355,48.663112,-52.638030,0.199880,101.301142,384,101,275.018582,47.328177,-48.977617,-0.056695,96.305795,372,101,219.006241,33.097376,-35.968945,0.019867,69.066320,386,143,139.493194,27.552699,-28.743368,-0.020685,56.296068,365,143,108.838861,28.234928,-28.631590,0.036248,56.866518,386,148,118.987440,50.610977,-51.680950,0.061117,102.291926,372,150,166.667085,35.566743,-35.265427,-0.015907,70.832169,376,143,131.952140,32.412121,-43.891860,-0.137032,76.303981,352,53,166.320472,63.293522,-62.338601,-0.116113,125.632124,371,59,461.065182,48.462577,-44.719302,0.156808,93.181879,390,52,268.486889,47.589884,-46.876976,0.236414,94.466860,363,56,293.820121,39.502830,-39.680626,0.016546,79.183456,348,55,199.955597,29.188079,-33.718270,-0.008155,62.906348,371,91,116.636206,55.845646,-65.841428,-0.053281,121.687074,364,96,303.747873,31.728362,-30.484955,0.057041,62.213317,373,98,133.004536,33.949521,-39.379657,0.126767,73.329178,378,97,184.263539,52.665791,-53.666565,0.039210,106.332356,369,108,345.788124,26.438206,-23.902694,0.005890,50.340900,381,148,73.674410,34.826471,-34.593481,0.005627,69.419953,369,134,110.262844,38.921982,-41.103579,-0.010373,80.025561,382,149,107.613722,31.242698,-33.031641,0.051388,64.274339,377,145,125.926154,38.043882,-31.943938,0.043172,69.987820,374,131,159.263568,87.018472,-71.425338,-0.403646,158.443810,371,50,761.851391,65.633346,-66.068473,0.171377,131.701819,377,55,739.058484,91.756545,-102.803217,-0.196218,194.559762,361,56,1219.282367,73.512184,-65.922567,-0.137348,139.434751,351,50,639.878124,106.123290,-105.138946,-0.164674,211.262236,362,53,1458.066973,73.177781,-76.267937,0.000793,149.445717,376,102,588.297909,82.730034,-89.247956,0.025829,171.977990,392,99,629.978159,84.873011,-94.500394,-0.142695,179.373405,372,95,859.974955,65.318249,-64.837934,-0.097860,130.156183,368,95,336.771539,75.283875,-87.400206,0.013164,162.684081,383,101,743.382041,46.312491,-49.788031,0.015345,96.100522,372,136,191.887949,41.629814,-42.135863,-0.035141,83.765678,379,133,184.970092,52.578852,-56.330537,-0.012022,108.909389,385,135,308.421859,41.340704,-37.122628,-0.029794,78.463332,366,139,164.400901,41.819082,-42.433309,-0.047974,84.252391,363,128,298.910932,right-hand
74.961970,-78.342895,-0.436552,153.304866,391,55,629.313522,69.230809,-67.556766,-0.217058,136.787576,361,66,661.283582,105.353666,-138.383670,0.393775,243.737336,390,64,1598.080859,137.222022,-166.770144,0.406704,303.992166,385,60,1778.162396,100.443393,-69.216501,-0.087965,169.659894,365,54,877.704906,50.700587,-52.742589,-0.117496,103.443176,380,96,351.651524,63.121004,-64.639451,-0.214449,127.760455,375,98,647.788054,138.081184,-138.480038,0.223609,276.561222,371,108,2517.474699,98.653604,-90.107288,-0.138009,188.760891,377,96,992.406272,65.842061,-80.572778,0.091082,146.414839,385,98,519.090654,37.599735,-38.642366,-0.007351,76.242101,372,146,179.187438,72.357392,-72.272585,-0.131482,144.629977,371,145,425.019935,95.158527,-97.658138,0.128501,192.816665,377,138,1123.809722,95.946078,-98.612993,-0.134643,194.559072,377,152,757.896819,68.261427,-73.019554,-0.002852,141.280982,370,149,482.830854,56.407957,-47.773895,0.143808,104.181852,387,62,317.600414,49.107586,-40.686072,0.596144,89.793658,376,53,332.477044,56.294896,-48.459415,-0.092371,104.754311,369,58,427.905011,61.402359,-57.914931,0.171794,119.317290,367,55,405.475909,67.907608,-56.019333,0.332980,123.926941,383,56,371.857125,48.953771,-43.924878,0.107975,92.878649,377,98,247.874955,40.992008,-43.143333,0.092230,84.135340,366,95,170.244322,42.887890,-40.774922,0.069408,83.662812,369,92,249.658029,39.737399,-42.310455,-0.037721,82.047853,382,97,194.995945,43.111680,-44.997192,0.039801,88.108872,368,96,202.993828,36.891679,-36.731299,0.041772,73.622978,384,143,156.221247,33.432105,-32.739374,0.043892,66.171478,375,147,111.161964,38.486243,-35.652361,0.033474,74.138604,375,147,147.591987,38.698307,-36.754879,-0.012839,75.453186,385,149,115.603992,47.531645,-45.203619,-0.040964,92.735264,374,142,212.962047,100.996844,-80.424851,-0.095227,181.421695,386,56,838.131771,56.668786,-71.260909,-0.033436,127.929696,360,63,431.844023,67.733492,-61.774935,-0.130029,129.508427,350,60,436.293728,50.457958,-48.174198,0.049048,98.632157,366,56,458.666061,48.907609,-43.402838,-0.005514,92.310447,377,56,296.460284,72.233310,-66.641918,-0.114872,138.875228,383,96,528.798745,54.630181,-57.802470,-0.016016,112.432651,373,92,422.454102,66.531232,-73.826739,-0.071541,140.357971,368,105,647.227048,57.279146,-51.530937,-0.119586,108.810083,361,102,396.994174,52.521041,-44.390617,-0.011747,96.911658,382,99,231.979784,40.885750,-40.327988,-0.042847,81.213738,376,144,215.933460,34.573397,-34.848710,0.037533,69.422107,370,135,172.245922,56.832837,-59.098462,-0.029820,115.931299,362,141,330.166723,50.273980,-48.095533,-0.042010,98.369513,370,141,166.545262,35.511556,-34.535864,0.012584,70.047420,377,142,116.275499,52.847655,-51.985265,0.101707,104.832919,394,59,204.454022,51.961159,-47.683120,0.059683,99.644280,372,59,324.712198,50.457714,-49.520911,-0.252073,99.978625,377,60,338.154509,48.815748,-53.958107,-0.055215,102.773855,349,56,215.421521,64.580375,-55.304183,0.024904,119.884558,386,60,434.581840,39.687169,-49.782890,0.010532,89.470059,371,93,138.321427,38.519768,-42.711288,0.003476,81.231056,380,94,180.062079,42.611604,-41.660734,-0.108533,84.272338,383,97,264.317509,34.560156,-34.678155,0.025499,69.238311,380,99,175.364063,48.176479,-43.032369,-0.026459,91.208849,361,93,307.737196,33.877498,-31.078232,0.032583,64.955730,379,148,85.811486,21.976225,-23.322116,-0.035310,45.298342,377,144,69.760221,37.043276,-36.143551,-0.044255,73.186827,372,148,153.310860,34.788184,-36.097491,0.046926,70.885675,375,151,121.877738,31.026016,-31.749177,-0.024076,62.775193,372,137,129.714883,107.967483,-115.558984,-0.121710,223.526467,370,52,1409.125370,83.733524,-90.840639,0.001246,174.574163,372,61,1123.024871,97.777950,-92.048370,0.398497,189.826320,371,64,1178.842179,76.123582,-96.171893,0.373877,172.295475,384,56,1066.847025,112.429476,-114.814345,-0.046044,227.243822,377,57,882.377479,71.896673,-81.336303,-0.010470,153.232976,379,97,606.938847,58.150072,-67.684564,0.007289,125.834637,385,84,487.801773,72.485800,-75.276849,-0.009658,147.762649,380,92,884.302397,60.717761,-59.970115,0.189659,120.687876,379,99,448.919591,78.835864,-70.729060,-0.025534,149.564924,385,94,689.212697,43.280990,-40.819126,0.016862,84.100116,374,128,192.174845,34.584904,-35.792991,0.021285,70.377895,369,142,139.572338,53.114049,-50.878621,-0.027225,103.992670,376,136,407.958028,46.349777,-43.339763,0.090465,89.689540,379,140,245.753263,43.604031,-41.700955,0.093279,85.304986,373,140,245.160669,null
69.836348,-62.796562,-0.142927,132.632910,360,58,476.845179,61.137991,-54.616453,-0.264574,115.754444,377,60,619.479256,74.992488,-75.524581,0.073633,150.517069,376,53,722.130349,68.371037,-61.011834,0.220280,129.382871,371,59,404.754818,72.876277,-58.674527,0.314170,131.550805,380,57,652.257891,42.514765,-40.804394,0.019659,83.319159,382,96,204.671373,65.818938,-70.811830,-0.115144,136.630769,369,96,580.410404,74.901104,-75.225347,-0.110821,150.126451,388,97,341.790159,68.310142,-60.678478,0.028301,128.988620,382,101,404.810946,64.673322,-69.473001,-0.054399,134.146323,373,92,536.876961,38.196659,-37.282333,-0.001248,75.478992,379,145,162.127038,71.390889,-74.200754,0.013736,145.591643,381,152,525.156564,75.267868,-73.255380,-0.049255,148.523247,371,144,318.954526,65.284189,-69.585339,-0.003070,134.869527,370,143,334.803119,55.297295,-54.600461,-0.027859,109.897756,379,146,404.851053,49.014246,-45.255920,0.009132,94.270166,374,57,336.345876,55.906522,-46.406605,-0.051427,102.313127,369,53,273.330622,54.704857,-48.721262,0.078936,103.426120,379,61,381.051495,49.290810,-48.706001,-0.165999,97.996811,356,54,332.222406,40.022695,-44.346182,0.199520,84.368876,369,57,276.552014,30.008454,-30.984618,-0.053068,60.993072,382,89,145.245805,31.405173,-33.662581,0.002199,65.067753,369,93,181.030936,58.112362,-51.185452,0.061662,109.297814,371,91,290.429464,41.970885,-39.945677,-0.089674,81.916562,372,96,198.089756,44.116919,-34.802011,0.062479,78.918931,383,95,227.212616,32.516255,-31.203722,-0.018938,63.719977,372,154,95.256408,28.719261,-27.529276,0.022696,56.248537,374,151,113.435350,36.361370,-37.387244,-0.002134,73.748614,371,139,139.078817,42.936695,-44.248527,-0.060854,87.185222,370,146,153.699080,45.960493,-46.598497,0.036827,92.558990,375,152,194.331103,62.294063,-51.303802,0.030446,113.597865,353,51,363.854078,42.173388,-45.643305,-0.030401,87.816693,355,56,215.925013,46.106879,-39.920747,0.232511,86.027625,369,59,311.635850,58.991541,-51.718587,-0.097624,110.710128,384,58,353.858399,42.728845,-44.318257,-0.103194,87.047102,361,57,321.441890,51.808385,-45.636072,-0.014410,97.444457,363,95,267.883734,36.974513,-40.077722,-0.017197,77.052235,379,104,215.326045,40.065967,-43.033019,0.096372,83.098985,385,93,237.156761,50.065328,-44.975492,0.050946,95.040820,370,105,305.381953,48.790421,-47.691389,-0.053250,96.481809,369,103,301.238434,40.638101,-39.537580,-0.008613,80.175681,375,153,138.546647,35.857614,-36.416066,0.022338,72.273680,376,149,149.339986,38.959750,-38.347127,0.022847,77.306877,362,149,157.377128,30.058167,-31.535718,0.011070,61.593885,384,134,109.862964,36.701325,-33.768519,-0.017745,70.469844,381,142,134.576805,32.516530,-29.611499,-0.056028,62.128029,373,55,111.466963,69.793695,-62.895192,0.067325,132.688887,396,60,484.247128,51.528405,-37.840262,0.092526,89.368667,372,59,232.623276,56.014929,-47.569990,-0.061292,103.584919,362,56,322.444878,78.097391,-63.905431,0.001721,142.002822,374,64,516.003419,28.239538,-25.667109,-0.033431,53.906647,382,99,83.894752,61.250814,-51.050081,0.006164,112.300895,379,95,353.855608,54.529168,-55.861000,0.041224,110.390169,365,91,189.216624,42.893570,-47.580327,-0.102342,90.473897,363,98,271.657793,85.569793,-89.106839,0.066478,174.676632,372,97,543.443175,32.864280,-34.093023,-0.024615,66.957303,369,148,79.437642,24.387401,-23.015685,-0.036732,47.403086,379,130,79.889824,40.925141,-40.487825,0.013282,81.412966,371,147,151.903964,47.386024,-47.108190,-0.025696,94.494214,370,142,162.899560,39.692607,-35.310919,-0.009239,75.003526,386,133,130.724419,78.644308,-60.978292,-0.448555,139.622600,364,53,726.130150,108.645529,-107.989084,0.313504,216.634612,391,58,1136.482933,83.004562,-98.924272,0.236253,181.928834,380,57,1103.662587,111.759888,-91.479822,0.086321,203.239710,381,55,938.237129,65.171988,-89.980580,0.023444,155.152568,386,60,852.720059,64.535744,-66.397318,-0.055113,130.933062,377,94,457.497194,121.343484,-104.493970,-0.002522,225.837455,390,92,915.009851,83.995284,-76.518552,-0.096486,160.513836,372,93,827.804035,64.518956,-74.226835,0.034173,138.745791,375,96,472.063118,86.943043,-97.182249,-0.063262,184.125292,365,97,774.975028,39.042617,-38.968651,0.020077,78.011268,376,133,158.010918,37.341970,-41.303886,0.014980,78.645856,372,125,155.083294,48.676495,-51.205787,-0.109820,99.882283,382,135,284.683212,33.460126,-32.414027,0.006509,65.874153,380,138,190.662045,38.060439,-40.326182,0.038593,78.386622,374,137,230.729150,right-hand
49.105526,-64.201708,-0.160071,113.307233,394,50,555.112071,63.445106,-72.371850,0.015413,135.816956,368,56,576.219556,98.961601,-93.583424,0.198121,192.545025,367,55,1113.986819,97.508869,-78.045675,0.156207,175.554544,371,50,1082.261835,79.486409,-54.213861,0.111559,133.700270,336,53,714.113383,37.346769,-44.359867,-0.094925,81.706636,370,94,229.167192,65.073294,-54.126095,0.098712,119.199389,380,100,469.793767,114.009747,-101.371725,0.006733,215.381472,370,96,706.823016,72.485651,-59.824721,-0.052162,132.310373,374,98,454.672432,61.834450,-64.758267,-0.052256,126.592717,367,96,598.096647,47.613729,-46.883943,-0.091731,94.497671,372,142,174.555286,80.275376,-75.331085,0.017319,155.606460,368,149,564.140408,116.730831,-115.130694,0.010232,231.861525,378,152,863.864764,69.752133,-67.578657,-0.004009,137.330789,367,142,386.610164,78.566039,-70.779302,0.044187,149.345342,373,148,647.627385,50.110199,-50.763218,-0.162544,100.873416,381,49,307.143666,40.237387,-58.818054,0.139907,99.055441,386,53,292.919204,62.905039,-55.125165,0.039144,118.030204,364,47,314.582404,60.926203,-53.029008,0.006187,113.955211,355,50,473.225171,60.968586,-62.171903,-0.026924,123.140489,381,57,391.367924,43.108633,-45.430279,0.011877,88.538912,375,97,203.658344,39.535432,-39.974260,-0.040272,79.509692,386,98,159.440995,35.734728,-34.356913,-0.032728,70.091641,366,91,183.516146,40.862623,-39.465396,-0.041235,80.328019,351,93,201.000884,37.259149,-36.884516,0.003853,74.143664,379,96,174.199305,31.480332,-32.759356,0.029605,64.239688,372,152,106.507469,38.502728,-38.091880,-0.042242,76.594608,370,149,159.980451,30.928189,-33.829482,0.000271,64.757670,379,145,121.987622,28.560163,-30.440602,0.012804,59.000765,371,140,129.612080,36.842524,-34.107065,0.052607,70.949589,375,153,131.753693,55.200916,-52.198638,-0.056289,107.399555,363,57,352.084746,53.271376,-56.581372,0.147708,109.852748,369,63,408.652403,47.871793,-42.622309,-0.116493,90.494103,360,53,358.372052,47.534337,-73.714285,0.111570,121.248621,375,57,434.452652,54.374741,-42.807155,-0.108232,97.181895,363,57,306.978752,47.720334,-50.677999,0.001196,98.398333,374,94,295.967535,64.313202,-59.822756,-0.005770,124.135958,387,92,323.588438,44.649056,-47.948073,-0.030921,92.597129,370,96,223.373577,46.951066,-43.889539,0.108757,90.840605,372,100,345.213080,45.048492,-44.575744,-0.038234,89.624236,374,95,302.285119,52.911999,-57.001600,-0.056385,109.913599,374,140,165.966676,47.704836,-47.099074,-0.018042,94.803910,378,147,242.542597,38.319726,-36.165242,-0.005538,74.484968,370,140,148.023557,43.476884,-47.845917,0.057171,91.322800,378,141,147.211734,30.653558,-28.881843,0.000296,59.535401,369,141,127.025256,46.238750,-42.246191,0.090011,88.484941,391,59,191.867811,67.646651,-71.097294,0.206333,138.743945,374,61,628.390530,49.620801,-39.186403,-0.063256,88.807204,374,56,224.964772,55.005782,-37.389043,-0.056825,92.394825,377,53,278.414522,58.365753,-58.576677,0.051515,116.942430,369,66,420.407454,28.278282,-29.973105,0.064940,58.251388,382,92,107.192099,85.694424,-88.833709,0.078792,174.528133,376,88,559.899533,30.887998,-32.259250,-0.010149,63.147247,369,96,155.736208,39.046857,-38.243832,-0.046261,77.290689,378,100,184.982753,72.739591,-72.092624,-0.092050,144.832216,377,99,809.290123,20.980891,-22.666599,-0.021227,43.647490,380,147,62.789154,36.016709,-39.026317,-0.025702,75.043026,382,134,105.299670,41.458183,-39.661000,-0.075391,81.119183,372,144,187.198402,39.103187,-37.239079,0.027718,76.342266,379,148,148.444294,32.469664,-30.390723,0.025856,62.860387,378,133,142.674616,69.003493,-72.461677,0.046726,141.465170,366,49,657.989664,89.247447,-103.202556,0.014719,192.450003,388,53,1325.961817,86.907093,-91.521243,-0.115484,178.428336,375,52,1138.281363,79.815772,-64.717101,-0.286725,144.532873,368,47,869.795710,99.824886,-80.527979,-0.384533,180.352865,390,52,1140.460289,51.691888,-53.172080,-0.012382,104.863968,374,100,352.962362,94.600926,-105.072269,-0.002369,199.673195,371,97,1155.689833,98.519794,-92.573820,-0.068195,191.093614,375,99,1059.369774,84.288648,-78.940376,-0.066360,163.229024,368,94,522.267524,78.046148,-81.881169,-0.026700,159.927317,379,98,761.672815,36.383318,-39.147384,-0.022695,75.530702,376,133,159.469944,43.129961,-45.196111,-0.039690,88.326072,377,126,229.176441,64.511507,-66.876390,-0.029653,131.387896,380,139,417.978746,40.553671,-41.711307,0.050840,82.264978,375,144,173.756292,51.568379,-51.203079,0.014373,102.771458,380,139,343.879070,null
65.499655,-56.096153,-0.274049,121.595808,354,55,460.800520,69.181887,-63.730552,0.082114,132.912439,390,65,513.583773,59.841333,-55.744531,0.327176,115.585864,368,60,454.589979,65.365258,-62.718268,0.038308,128.083526,382,56,526.836891,69.829703,-59.171666,-0.349655,129.001369,361,60,504.518588,45.805855,-44.902295,-0.031994,90.708150,370,96,288.329040,120.695071,-106.864699,-0.105491,227.559769,367,99,783.315185,67.338279,-74.073417,0.037140,141.411696,368,95,470.516023,68.343558,-63.416433,0.094961,131.759991,371,104,389.428352,64.297349,-61.979381,-0.175037,126.276730,378,106,555.974159,38.927181,-39.857595,0.034668,78.784776,366,143,206.664441,77.271731,-78.231842,-0.023988,155.503573,377,154,635.578623,62.054167,-58.909780,0.021565,120.963947,381,146,420.377472,60.249893,-57.142070,0.029540,117.391964,374,149,381.789821,68.689556,-71.798412,-0.023696,140.487968,359,143,432.309204,48.367356,-45.143127,0.081984,93.510483,363,49,330.831785,47.069767,-58.578903,0.103766,105.648670,395,57,370.834869,58.399380,-66.699091,-0.127560,125.098471,375,55,393.332517,43.298364,-54.366403,0.082520,97.664767,384,55,329.220922,45.613396,-56.555820,-0.034505,102.169216,370,60,418.928482,49.095396,-41.240302,-0.009856,90.335697,382,94,233.634442,39.685849,-44.631691,-0.010273,84.317540,365,94,232.249898,39.969032,-43.734680,0.013589,83.703712,377,88,183.458104,52.882986,-46.553115,0.039015,99.436101,377,96,296.173319,46.081129,-39.633661,0.059494,85.714790,364,87,225.932979,37.569183,-38.065660,-0.002961,75.634843,377,145,158.357679,33.929461,-35.934494,-0.012694,69.863955,372,147,121.915468,33.178696,-36.053952,0.035785,69.232648,376,150,134.758475,38.880480,-39.361757,0.003092,78.242237,378,151,144.678893,44.854671,-48.385776,0.027951,93.240448,379,151,235.328693,50.768302,-53.772605,-0.019979,104.540908,353,59,355.066993,44.166262,-46.748061,0.144098,90.914323,368,62,243.741552,56.361227,-53.285701,-0.274672,109.646928,362,55,310.871231,49.636183,-49.273933,-0.110421,98.910116,385,61,271.774806,36.206896,-34.653448,0.070361,70.860343,362,54,205.662108,38.991784,-44.436198,-0.039152,83.427981,368,92,227.746038,59.035457,-56.653653,0.093306,115.689110,371,100,317.739692,51.280168,-53.746896,-0.094903,105.027065,392,104,218.502816,39.913297,-38.136261,0.058953,78.049558,380,97,265.480066,50.308216,-45.731812,0.112560,96.040028,373,103,226.872941,31.249516,-34.274618,0.009833,65.524134,378,146,130.305686,66.882550,-67.214650,-0.046833,134.097199,374,140,208.720011,46.284995,-47.106283,-0.062898,93.391277,363,141,203.201217,45.300500,-43.579985,-0.021610,88.880485,382,137,135.658508,39.163561,-40.700332,0.057717,79.863893,381,146,186.984200,43.758972,-40.780474,0.134605,84.539445,376,60,185.459416,47.811983,-59.886452,-0.063456,107.698435,369,60,478.113248,62.606059,-53.046787,-0.048927,115.652846,368,53,237.953065,41.508763,-35.137537,-0.104588,76.646300,360,55,203.319301,55.135464,-58.095601,0.081630,113.231065,380,63,408.777707,34.513614,-33.773275,0.037303,68.286889,369,94,126.934510,51.948775,-49.019090,-0.069298,100.967865,378,95,246.330678,40.693368,-35.131057,-0.035878,75.824424,380,100,163.951091,36.576401,-38.117125,-0.013788,74.693526,372,99,161.830191,82.365543,-90.927583,0.022462,173.293126,375,96,498.493706,24.865945,-23.039393,-0.021998,47.905338,374,150,75.237405,35.299797,-36.723106,0.002863,72.022903,374,139,101.795548,32.347994,-34.095318,0.039746,66.443312,385,148,121.978932,26.824422,-26.977251,0.010665,53.801672,376,145,83.189260,38.806770,-37.029349,-0.000461,75.836120,376,133,127.635725,59.367843,-67.554141,-0.188995,126.921985,355,54,586.192420,97.335972,-88.353335,0.127584,185.689308,387,61,1156.268880,80.855638,-77.967054,0.379185,158.822692,384,61,883.284701,83.316243,-97.905561,0.284597,181.221804,373,53,724.305242,86.708416,-111.099662,0.039151,197.808078,384,54,1127.942339,73.913726,-73.000332,-0.190009,146.914058,376,102,463.305160,80.518383,-87.865315,0.109476,168.383698,386,91,802.547699,60.342946,-55.322614,0.128410,115.665559,368,97,595.632984,49.249919,-49.763446,0.115054,99.013364,382,99,306.262014,74.995744,-74.239799,0.199251,149.235543,361,91,646.815747,58.329064,-54.153626,-0.006263,112.482689,354,125,154.030946,56.120044,-58.430066,0.009546,114.550110,385,129,237.831080,47.337617,-47.510514,0.043084,94.848131,369,139,242.441309,43.397015,-43.651820,0.027632,87.048835,371,141,200.941113,54.668754,-57.023601,0.021725,111.692356,385,138,236.709163,right-hand
66.548908,-63.056734,0.037857,129.605642,383,46,681.993941,109.586350,-100.001752,0.281796,209.588102,367,56,1259.176142,176.737551,-191.117095,-0.373701,367.854646,373,54,2798.675566,384.407275,-272.922074,0.906323,657.329348,383,52,6740.786476,236.481560,-151.805985,0.072587,388.287545,366,53,2306.059032,59.406699,-51.168634,0.125436,110.575333,372,102,244.359146,96.401756,-94.544999,-0.027618,190.946755,368,103,923.607962,126.240643,-137.738701,0.156997,263.979345,381,101,1964.759292,183.043937,-182.482454,0.190906,365.526391,363,96,2505.881888,267.727787,-234.994254,-0.042993,502.722040,367,98,1500.980771,36.681892,-36.705684,0.051025,73.387576,384,143,189.057770,72.736410,-72.566185,0.014006,145.302595,379,146,639.180620,117.129055,-127.357640,-0.018877,244.486695,378,142,1059.622360,173.446117,-164.391329,-0.054560,337.837447,383,136,1359.577233,252.136108,-216.727967,0.094177,468.864075,379,152,1018.860176,135.766277,-74.672310,0.339368,210.438588,372,56,656.078522,38.409802,-46.215005,-0.003105,84.624807,356,52,257.370522,55.628381,-56.918976,-0.270139,112.547356,359,56,495.920100,71.523212,-80.861007,0.047218,152.384219,376,59,452.067749,83.515564,-76.145589,0.144952,159.661153,372,59,782.083862,114.186701,-87.774465,0.103145,201.961166,368,91,547.398888,37.160499,-38.712958,0.114908,75.873456,385,95,237.401410,55.228063,-62.354118,-0.112951,117.582181,373,93,294.028620,42.388242,-50.084525,0.034708,92.472767,371,100,241.436269,54.619798,-51.518666,0.048936,106.138464,388,90,364.344887,113.747860,-100.885121,0.050243,214.632981,383,151,328.695935,48.973275,-45.394894,0.020965,94.368169,375,148,172.291609,39.891340,-36.824742,-0.020768,76.716082,379,149,181.228365,60.514645,-59.711917,-0.042101,120.226562,385,147,199.481390,45.860809,-47.104748,-0.034994,92.965557,367,145,207.873868,112.570741,-131.092184,0.373771,243.662925,378,60,1196.314122,157.112229,-125.245226,0.104604,282.357455,386,57,1255.541628,98.132711,-81.374490,0.045911,179.507201,376,54,895.081344,92.839342,-96.454396,0.228336,189.293738,334,50,869.264735,78.348835,-79.670714,0.018029,158.019549,381,61,722.426761,94.857541,-81.440545,-0.036689,176.298087,368,99,801.932769,145.369958,-117.165088,0.000088,262.535046,376,97,686.046297,109.459138,-87.170599,-0.169541,196.629736,366,95,688.475269,88.177851,-84.850692,-0.089294,173.028543,372,98,756.442064,95.292614,-79.348835,0.047322,174.641449,378,87,531.107762,53.492814,-54.941361,0.002065,108.434175,384,139,283.348519,129.960275,-116.371030,-0.038015,246.331305,384,137,420.246913,59.424528,-62.141573,-0.064529,121.566101,374,135,319.847204,92.953203,-84.854285,-0.051434,177.807488,380,142,396.603340,52.156042,-51.849409,-0.030184,104.005451,375,147,240.990296,56.074221,-42.280224,-0.229201,98.354445,380,58,248.107800,104.884745,-134.924861,0.315521,239.809606,377,61,2030.428868,115.047582,-82.265094,0.081151,197.312676,366,56,525.517029,79.188343,-59.920742,0.109512,139.109084,373,49,526.054342,107.181776,-107.423570,0.269157,214.605346,377,56,1395.222978,35.276589,-30.148063,-0.077706,65.424653,364,92,110.166378,75.741460,-96.620815,0.074311,172.362275,396,84,629.065544,150.384512,-118.402434,0.010026,268.786946,380,100,560.896980,63.402796,-54.991943,0.031910,118.394739,380,98,313.258295,71.376283,-82.751907,0.090365,154.128190,389,97,624.349633,29.058803,-30.068441,-0.044851,59.127245,367,148,86.883676,48.765750,-45.973469,0.016702,94.739219,376,135,201.194258,199.953785,-176.349856,0.009271,376.303641,370,147,625.061745,76.132360,-78.828006,0.012942,154.960367,385,142,264.705631,68.583063,-69.836539,0.030343,138.419602,369,137,228.957351,187.425283,-220.208586,-0.473821,407.633868,342,55,4479.383978,205.809870,-203.275491,0.459453,409.085361,375,59,5006.856509,148.401066,-155.446385,0.416129,303.847451,392,56,2974.632168,123.350440,-144.335387,-0.362104,267.685827,394,54,2246.277810,146.399879,-124.758713,-0.296108,271.158592,377,54,2149.226825,150.931719,-149.519557,0.107549,300.451276,373,87,2007.669503,131.679402,-138.271314,-0.001151,269.950716,371,86,1773.346029,147.988594,-126.361109,0.150897,274.349703,394,98,1671.306835,122.138087,-125.179485,0.017435,247.317572,370,97,1429.319060,115.574048,-111.677019,-0.300569,227.251067,365,98,1263.433623,52.922555,-52.141323,0.090434,105.063877,380,125,310.227142,61.755029,-56.597957,-0.034450,118.352986,365,139,336.609461,76.265952,-80.612921,-0.063805,156.878874,371,133,509.722581,51.670833,-53.579291,0.055289,105.250124,376,133,337.906617,51.171918,-53.506527,-0.093781,104.678445,367,134,375.206687,null
57.904961,-50.863211,0.229736,108.768172,390,59,512.757027,63.213138,-64.298641,0.033422,127.511779,375,59,703.540592,62.802257,-85.103685,-0.192613,147.905942,384,56,765.616933,79.545225,-109.528829,0.130761,189.074054,382,57,945.708429,101.207674,-102.002527,-0.030550,203.210202,384,54,1192.937192,46.426078,-47.632674,0.087604,94.058752,378,98,303.874775,68.912007,-71.609056,0.004442,140.521063,379,92,461.600389,55.496703,-52.910227,-0.157479,108.406930,380,94,364.856014,72.843084,-79.771503,0.005411,152.614587,386,97,573.171329,68.181633,-64.275424,-0.006663,132.457056,365,89,487.404538,38.206797,-38.161285,-0.001557,76.368083,375,152,188.735131,49.559091,-51.682373,-0.018693,101.241464,379,146,399.935494,44.851196,-42.134461,-0.091477,86.985657,372,148,245.774609,47.117639,-46.962521,0.006624,94.080160,370,143,331.326511,50.297564,-49.317197,-0.051533,99.614761,370,148,339.473452,55.601495,-53.078414,-0.339232,108.679909,363,55,478.699231,40.494684,-41.332599,-0.025552,81.827283,403,55,257.258868,47.748803,-52.755117,-0.139890,100.503921,368,56,363.917906,42.694956,-42.475066,-0.321593,85.170022,375,51,290.433186,53.820273,-53.295592,-0.104783,107.115864,365,62,410.667948,37.145640,-40.869326,-0.062226,78.014966,372,87,183.185530,45.067695,-45.927939,-0.035006,90.995634,358,97,211.486971,35.303347,-40.523686,-0.159805,75.827034,363,99,192.491978,38.235573,-38.450322,-0.054810,76.685895,377,102,178.485429,47.946330,-44.012766,-0.150251,91.959095,372,90,252.939442,31.129533,-32.428907,-0.044875,63.558439,368,145,117.320662,33.567191,-32.747171,-0.001300,66.314362,373,148,153.523050,42.181531,-44.173680,-0.017521,86.355212,373,142,163.153393,32.190857,-33.344578,-0.002954,65.535435,378,145,127.333213,37.524357,-35.388749,-0.064637,72.913105,365,149,185.100031,82.522456,-92.224963,0.157014,174.747419,383,57,858.811435,68.267022,-76.517271,-0.137160,144.784293,374,60,719.665763,46.838621,-47.236081,-0.207068,94.074702,371,58,382.053906,52.387459,-74.891118,-0.034248,127.278577,401,53,611.964898,68.427930,-76.061546,-0.118225,144.489477,354,58,667.592727,43.086417,-48.229870,0.063662,91.316288,387,94,333.434183,61.734940,-65.410216,-0.121054,127.145156,380,99,356.711092,44.253070,-41.797214,-0.089067,86.050284,365,91,225.334355,39.296382,-41.382610,-0.013897,80.678992,379,93,226.315577,48.101303,-53.684522,-0.027677,101.785825,373,99,326.744119,33.312264,-29.120522,0.077741,62.432786,370,142,117.877340,33.673827,-31.417217,-0.017533,65.091044,369,142,140.002593,35.686142,-35.637907,-0.008670,71.324049,374,150,142.770825,32.995224,-32.377993,0.004367,65.373217,375,151,139.740111,45.539208,-48.449127,0.004457,93.988336,369,139,140.039187,44.142048,-34.143132,-0.104756,78.285181,363,59,166.644489,89.065912,-76.705264,-0.053644,165.771176,378,59,1089.895830,59.321368,-60.991829,-0.014942,120.313197,384,57,404.136911,42.413466,-45.649436,0.064793,88.062903,386,57,219.519130,83.380330,-92.105223,-0.033565,175.485552,358,53,691.929436,32.579288,-31.468554,-0.058296,64.047843,382,95,100.678006,55.890766,-66.282892,0.013313,122.173658,376,85,398.170297,62.872022,-56.054532,-0.001342,118.926554,368,89,256.104194,44.002301,-44.628663,0.015316,88.630965,382,93,156.414555,61.569184,-71.170236,0.042447,132.739420,369,97,419.924901,30.954027,-29.403620,0.016327,60.357646,377,145,69.939738,29.181956,-31.451917,0.034067,60.633874,371,137,77.326027,50.757647,-51.903336,-0.003365,102.660983,371,146,158.059723,30.495394,-30.365311,0.035144,60.860705,378,145,119.606134,32.576545,-33.969926,-0.029452,66.546471,375,146,156.553305,70.800233,-74.082871,0.184854,144.883104,388,58,761.366513,141.811483,-126.305545,-0.379632,268.117028,370,57,3779.898868,103.665662,-90.897944,-0.607927,194.563606,342,54,1406.440494,96.651350,-101.522232,-0.173937,198.173582,377,57,1239.660179,108.412103,-105.640813,0.150541,214.052915,362,51,1619.957293,74.230220,-90.554356,0.202924,164.784576,385,97,524.464594,103.232665,-108.910530,-0.067808,212.143195,396,78,786.833132,90.868390,-83.480983,-0.342303,174.349373,395,93,926.003115,42.475025,-46.948555,0.000792,89.423579,377,86,321.830287,76.258086,-74.096214,0.094182,150.354301,364,83,643.397264,42.004773,-36.128254,0.080343,78.133028,369,131,146.523509,42.993860,-40.432601,0.030637,83.426461,384,131,143.909993,47.020822,-46.240562,-0.063730,93.261384,366,136,366.692972,31.584207,-30.853844,-0.035383,62.438050,374,145,109.504600,55.663717,-51.417695,0.009696,107.081412,374,141,226.687322,left-hand
[truncated: 1,766,429 more chars]
