# Supplementary material for: A hierarchical architecture for recognising intentionality in mental tasks on a brain-computer interface
Source: PLoS One. 2019 Jun 18;14(6):e0218181. doi: 10.1371/journal.pone.0218181 (PMC6581259; doi:10.1371/journal.pone.0218181)
Supplement: S1 Dataset — Modified dataset including the NC instances for the three subjects: K3b, K6b and L1b. (ZIP) [file pone.0218181.s001.zip › Modified BCI Competition III - dataset 3a/L1b.arff]

% BCI Competition III - dataset 3a modified - (l1b)

% 525 numerical features: 5 classes x 5 projections x 3 filter bands x 7 meaningful features
% 5 classes: left-hand, right-hand, tongue, foot, null (NC)
% 240 instances IC (left-hand, right-hand, tongue, foot)
% 240 instances NC (null)

@RELATION BCIcompIII_3a_l1b

@ATTRIBUTE f1111 NUMERIC
@ATTRIBUTE f1112 NUMERIC
@ATTRIBUTE f1113 NUMERIC
@ATTRIBUTE f1114 NUMERIC
@ATTRIBUTE f1115 NUMERIC
@ATTRIBUTE f1116 NUMERIC
@ATTRIBUTE f1117 NUMERIC
@ATTRIBUTE f1121 NUMERIC
@ATTRIBUTE f1122 NUMERIC
@ATTRIBUTE f1123 NUMERIC
@ATTRIBUTE f1124 NUMERIC
@ATTRIBUTE f1125 NUMERIC
@ATTRIBUTE f1126 NUMERIC
@ATTRIBUTE f1127 NUMERIC
@ATTRIBUTE f1131 NUMERIC
@ATTRIBUTE f1132 NUMERIC
@ATTRIBUTE f1133 NUMERIC
@ATTRIBUTE f1134 NUMERIC
@ATTRIBUTE f1135 NUMERIC
@ATTRIBUTE f1136 NUMERIC
@ATTRIBUTE f1137 NUMERIC
@ATTRIBUTE f1141 NUMERIC
@ATTRIBUTE f1142 NUMERIC
@ATTRIBUTE f1143 NUMERIC
@ATTRIBUTE f1144 NUMERIC
@ATTRIBUTE f1145 NUMERIC
@ATTRIBUTE f1146 NUMERIC
@ATTRIBUTE f1147 NUMERIC
@ATTRIBUTE f1151 NUMERIC
@ATTRIBUTE f1152 NUMERIC
@ATTRIBUTE f1153 NUMERIC
@ATTRIBUTE f1154 NUMERIC
@ATTRIBUTE f1155 NUMERIC
@ATTRIBUTE f1156 NUMERIC
@ATTRIBUTE f1157 NUMERIC
@ATTRIBUTE f1211 NUMERIC
@ATTRIBUTE f1212 NUMERIC
@ATTRIBUTE f1213 NUMERIC
@ATTRIBUTE f1214 NUMERIC
@ATTRIBUTE f1215 NUMERIC
@ATTRIBUTE f1216 NUMERIC
@ATTRIBUTE f1217 NUMERIC
@ATTRIBUTE f1221 NUMERIC
@ATTRIBUTE f1222 NUMERIC
@ATTRIBUTE f1223 NUMERIC
@ATTRIBUTE f1224 NUMERIC
@ATTRIBUTE f1225 NUMERIC
@ATTRIBUTE f1226 NUMERIC
@ATTRIBUTE f1227 NUMERIC
@ATTRIBUTE f1231 NUMERIC
@ATTRIBUTE f1232 NUMERIC
@ATTRIBUTE f1233 NUMERIC
@ATTRIBUTE f1234 NUMERIC
@ATTRIBUTE f1235 NUMERIC
@ATTRIBUTE f1236 NUMERIC
@ATTRIBUTE f1237 NUMERIC
@ATTRIBUTE f1241 NUMERIC
@ATTRIBUTE f1242 NUMERIC
@ATTRIBUTE f1243 NUMERIC
@ATTRIBUTE f1244 NUMERIC
@ATTRIBUTE f1245 NUMERIC
@ATTRIBUTE f1246 NUMERIC
@ATTRIBUTE f1247 NUMERIC
@ATTRIBUTE f1251 NUMERIC
@ATTRIBUTE f1252 NUMERIC
@ATTRIBUTE f1253 NUMERIC
@ATTRIBUTE f1254 NUMERIC
@ATTRIBUTE f1255 NUMERIC
@ATTRIBUTE f1256 NUMERIC
@ATTRIBUTE f1257 NUMERIC
@ATTRIBUTE f1311 NUMERIC
@ATTRIBUTE f1312 NUMERIC
@ATTRIBUTE f1313 NUMERIC
@ATTRIBUTE f1314 NUMERIC
@ATTRIBUTE f1315 NUMERIC
@ATTRIBUTE f1316 NUMERIC
@ATTRIBUTE f1317 NUMERIC
@ATTRIBUTE f1321 NUMERIC
@ATTRIBUTE f1322 NUMERIC
@ATTRIBUTE f1323 NUMERIC
@ATTRIBUTE f1324 NUMERIC
@ATTRIBUTE f1325 NUMERIC
@ATTRIBUTE f1326 NUMERIC
@ATTRIBUTE f1327 NUMERIC
@ATTRIBUTE f1331 NUMERIC
@ATTRIBUTE f1332 NUMERIC
@ATTRIBUTE f1333 NUMERIC
@ATTRIBUTE f1334 NUMERIC
@ATTRIBUTE f1335 NUMERIC
@ATTRIBUTE f1336 NUMERIC
@ATTRIBUTE f1337 NUMERIC
@ATTRIBUTE f1341 NUMERIC
@ATTRIBUTE f1342 NUMERIC
@ATTRIBUTE f1343 NUMERIC
@ATTRIBUTE f1344 NUMERIC
@ATTRIBUTE f1345 NUMERIC
@ATTRIBUTE f1346 NUMERIC
@ATTRIBUTE f1347 NUMERIC
@ATTRIBUTE f1351 NUMERIC
@ATTRIBUTE f1352 NUMERIC
@ATTRIBUTE f1353 NUMERIC
@ATTRIBUTE f1354 NUMERIC
@ATTRIBUTE f1355 NUMERIC
@ATTRIBUTE f1356 NUMERIC
@ATTRIBUTE f1357 NUMERIC
@ATTRIBUTE f2111 NUMERIC
@ATTRIBUTE f2112 NUMERIC
@ATTRIBUTE f2113 NUMERIC
@ATTRIBUTE f2114 NUMERIC
@ATTRIBUTE f2115 NUMERIC
@ATTRIBUTE f2116 NUMERIC
@ATTRIBUTE f2117 NUMERIC
@ATTRIBUTE f2121 NUMERIC
@ATTRIBUTE f2122 NUMERIC
@ATTRIBUTE f2123 NUMERIC
@ATTRIBUTE f2124 NUMERIC
@ATTRIBUTE f2125 NUMERIC
@ATTRIBUTE f2126 NUMERIC
@ATTRIBUTE f2127 NUMERIC
@ATTRIBUTE f2131 NUMERIC
@ATTRIBUTE f2132 NUMERIC
@ATTRIBUTE f2133 NUMERIC
@ATTRIBUTE f2134 NUMERIC
@ATTRIBUTE f2135 NUMERIC
@ATTRIBUTE f2136 NUMERIC
@ATTRIBUTE f2137 NUMERIC
@ATTRIBUTE f2141 NUMERIC
@ATTRIBUTE f2142 NUMERIC
@ATTRIBUTE f2143 NUMERIC
@ATTRIBUTE f2144 NUMERIC
@ATTRIBUTE f2145 NUMERIC
@ATTRIBUTE f2146 NUMERIC
@ATTRIBUTE f2147 NUMERIC
@ATTRIBUTE f2151 NUMERIC
@ATTRIBUTE f2152 NUMERIC
@ATTRIBUTE f2153 NUMERIC
@ATTRIBUTE f2154 NUMERIC
@ATTRIBUTE f2155 NUMERIC
@ATTRIBUTE f2156 NUMERIC
@ATTRIBUTE f2157 NUMERIC
@ATTRIBUTE f2211 NUMERIC
@ATTRIBUTE f2212 NUMERIC
@ATTRIBUTE f2213 NUMERIC
@ATTRIBUTE f2214 NUMERIC
@ATTRIBUTE f2215 NUMERIC
@ATTRIBUTE f2216 NUMERIC
@ATTRIBUTE f2217 NUMERIC
@ATTRIBUTE f2221 NUMERIC
@ATTRIBUTE f2222 NUMERIC
@ATTRIBUTE f2223 NUMERIC
@ATTRIBUTE f2224 NUMERIC
@ATTRIBUTE f2225 NUMERIC
@ATTRIBUTE f2226 NUMERIC
@ATTRIBUTE f2227 NUMERIC
@ATTRIBUTE f2231 NUMERIC
@ATTRIBUTE f2232 NUMERIC
@ATTRIBUTE f2233 NUMERIC
@ATTRIBUTE f2234 NUMERIC
@ATTRIBUTE f2235 NUMERIC
@ATTRIBUTE f2236 NUMERIC
@ATTRIBUTE f2237 NUMERIC
@ATTRIBUTE f2241 NUMERIC
@ATTRIBUTE f2242 NUMERIC
@ATTRIBUTE f2243 NUMERIC
@ATTRIBUTE f2244 NUMERIC
@ATTRIBUTE f2245 NUMERIC
@ATTRIBUTE f2246 NUMERIC
@ATTRIBUTE f2247 NUMERIC
@ATTRIBUTE f2251 NUMERIC
@ATTRIBUTE f2252 NUMERIC
@ATTRIBUTE f2253 NUMERIC
@ATTRIBUTE f2254 NUMERIC
@ATTRIBUTE f2255 NUMERIC
@ATTRIBUTE f2256 NUMERIC
@ATTRIBUTE f2257 NUMERIC
@ATTRIBUTE f2311 NUMERIC
@ATTRIBUTE f2312 NUMERIC
@ATTRIBUTE f2313 NUMERIC
@ATTRIBUTE f2314 NUMERIC
@ATTRIBUTE f2315 NUMERIC
@ATTRIBUTE f2316 NUMERIC
@ATTRIBUTE f2317 NUMERIC
@ATTRIBUTE f2321 NUMERIC
@ATTRIBUTE f2322 NUMERIC
@ATTRIBUTE f2323 NUMERIC
@ATTRIBUTE f2324 NUMERIC
@ATTRIBUTE f2325 NUMERIC
@ATTRIBUTE f2326 NUMERIC
@ATTRIBUTE f2327 NUMERIC
@ATTRIBUTE f2331 NUMERIC
@ATTRIBUTE f2332 NUMERIC
@ATTRIBUTE f2333 NUMERIC
@ATTRIBUTE f2334 NUMERIC
@ATTRIBUTE f2335 NUMERIC
@ATTRIBUTE f2336 NUMERIC
@ATTRIBUTE f2337 NUMERIC
@ATTRIBUTE f2341 NUMERIC
@ATTRIBUTE f2342 NUMERIC
@ATTRIBUTE f2343 NUMERIC
@ATTRIBUTE f2344 NUMERIC
@ATTRIBUTE f2345 NUMERIC
@ATTRIBUTE f2346 NUMERIC
@ATTRIBUTE f2347 NUMERIC
@ATTRIBUTE f2351 NUMERIC
@ATTRIBUTE f2352 NUMERIC
@ATTRIBUTE f2353 NUMERIC
@ATTRIBUTE f2354 NUMERIC
@ATTRIBUTE f2355 NUMERIC
@ATTRIBUTE f2356 NUMERIC
@ATTRIBUTE f2357 NUMERIC
@ATTRIBUTE f3111 NUMERIC
@ATTRIBUTE f3112 NUMERIC
@ATTRIBUTE f3113 NUMERIC
@ATTRIBUTE f3114 NUMERIC
@ATTRIBUTE f3115 NUMERIC
@ATTRIBUTE f3116 NUMERIC
@ATTRIBUTE f3117 NUMERIC
@ATTRIBUTE f3121 NUMERIC
@ATTRIBUTE f3122 NUMERIC
@ATTRIBUTE f3123 NUMERIC
@ATTRIBUTE f3124 NUMERIC
@ATTRIBUTE f3125 NUMERIC
@ATTRIBUTE f3126 NUMERIC
@ATTRIBUTE f3127 NUMERIC
@ATTRIBUTE f3131 NUMERIC
@ATTRIBUTE f3132 NUMERIC
@ATTRIBUTE f3133 NUMERIC
@ATTRIBUTE f3134 NUMERIC
@ATTRIBUTE f3135 NUMERIC
@ATTRIBUTE f3136 NUMERIC
@ATTRIBUTE f3137 NUMERIC
@ATTRIBUTE f3141 NUMERIC
@ATTRIBUTE f3142 NUMERIC
@ATTRIBUTE f3143 NUMERIC
@ATTRIBUTE f3144 NUMERIC
@ATTRIBUTE f3145 NUMERIC
@ATTRIBUTE f3146 NUMERIC
@ATTRIBUTE f3147 NUMERIC
@ATTRIBUTE f3151 NUMERIC
@ATTRIBUTE f3152 NUMERIC
@ATTRIBUTE f3153 NUMERIC
@ATTRIBUTE f3154 NUMERIC
@ATTRIBUTE f3155 NUMERIC
@ATTRIBUTE f3156 NUMERIC
@ATTRIBUTE f3157 NUMERIC
@ATTRIBUTE f3211 NUMERIC
@ATTRIBUTE f3212 NUMERIC
@ATTRIBUTE f3213 NUMERIC
@ATTRIBUTE f3214 NUMERIC
@ATTRIBUTE f3215 NUMERIC
@ATTRIBUTE f3216 NUMERIC
@ATTRIBUTE f3217 NUMERIC
@ATTRIBUTE f3221 NUMERIC
@ATTRIBUTE f3222 NUMERIC
@ATTRIBUTE f3223 NUMERIC
@ATTRIBUTE f3224 NUMERIC
@ATTRIBUTE f3225 NUMERIC
@ATTRIBUTE f3226 NUMERIC
@ATTRIBUTE f3227 NUMERIC
@ATTRIBUTE f3231 NUMERIC
@ATTRIBUTE f3232 NUMERIC
@ATTRIBUTE f3233 NUMERIC
@ATTRIBUTE f3234 NUMERIC
@ATTRIBUTE f3235 NUMERIC
@ATTRIBUTE f3236 NUMERIC
@ATTRIBUTE f3237 NUMERIC
@ATTRIBUTE f3241 NUMERIC
@ATTRIBUTE f3242 NUMERIC
@ATTRIBUTE f3243 NUMERIC
@ATTRIBUTE f3244 NUMERIC
@ATTRIBUTE f3245 NUMERIC
@ATTRIBUTE f3246 NUMERIC
@ATTRIBUTE f3247 NUMERIC
@ATTRIBUTE f3251 NUMERIC
@ATTRIBUTE f3252 NUMERIC
@ATTRIBUTE f3253 NUMERIC
@ATTRIBUTE f3254 NUMERIC
@ATTRIBUTE f3255 NUMERIC
@ATTRIBUTE f3256 NUMERIC
@ATTRIBUTE f3257 NUMERIC
@ATTRIBUTE f3311 NUMERIC
@ATTRIBUTE f3312 NUMERIC
@ATTRIBUTE f3313 NUMERIC
@ATTRIBUTE f3314 NUMERIC
@ATTRIBUTE f3315 NUMERIC
@ATTRIBUTE f3316 NUMERIC
@ATTRIBUTE f3317 NUMERIC
@ATTRIBUTE f3321 NUMERIC
@ATTRIBUTE f3322 NUMERIC
@ATTRIBUTE f3323 NUMERIC
@ATTRIBUTE f3324 NUMERIC
@ATTRIBUTE f3325 NUMERIC
@ATTRIBUTE f3326 NUMERIC
@ATTRIBUTE f3327 NUMERIC
@ATTRIBUTE f3331 NUMERIC
@ATTRIBUTE f3332 NUMERIC
@ATTRIBUTE f3333 NUMERIC
@ATTRIBUTE f3334 NUMERIC
@ATTRIBUTE f3335 NUMERIC
@ATTRIBUTE f3336 NUMERIC
@ATTRIBUTE f3337 NUMERIC
@ATTRIBUTE f3341 NUMERIC
@ATTRIBUTE f3342 NUMERIC
@ATTRIBUTE f3343 NUMERIC
@ATTRIBUTE f3344 NUMERIC
@ATTRIBUTE f3345 NUMERIC
@ATTRIBUTE f3346 NUMERIC
@ATTRIBUTE f3347 NUMERIC
@ATTRIBUTE f3351 NUMERIC
@ATTRIBUTE f3352 NUMERIC
@ATTRIBUTE f3353 NUMERIC
@ATTRIBUTE f3354 NUMERIC
@ATTRIBUTE f3355 NUMERIC
@ATTRIBUTE f3356 NUMERIC
@ATTRIBUTE f3357 NUMERIC
@ATTRIBUTE f4111 NUMERIC
@ATTRIBUTE f4112 NUMERIC
@ATTRIBUTE f4113 NUMERIC
@ATTRIBUTE f4114 NUMERIC
@ATTRIBUTE f4115 NUMERIC
@ATTRIBUTE f4116 NUMERIC
@ATTRIBUTE f4117 NUMERIC
@ATTRIBUTE f4121 NUMERIC
@ATTRIBUTE f4122 NUMERIC
@ATTRIBUTE f4123 NUMERIC
@ATTRIBUTE f4124 NUMERIC
@ATTRIBUTE f4125 NUMERIC
@ATTRIBUTE f4126 NUMERIC
@ATTRIBUTE f4127 NUMERIC
@ATTRIBUTE f4131 NUMERIC
@ATTRIBUTE f4132 NUMERIC
@ATTRIBUTE f4133 NUMERIC
@ATTRIBUTE f4134 NUMERIC
@ATTRIBUTE f4135 NUMERIC
@ATTRIBUTE f4136 NUMERIC
@ATTRIBUTE f4137 NUMERIC
@ATTRIBUTE f4141 NUMERIC
@ATTRIBUTE f4142 NUMERIC
@ATTRIBUTE f4143 NUMERIC
@ATTRIBUTE f4144 NUMERIC
@ATTRIBUTE f4145 NUMERIC
@ATTRIBUTE f4146 NUMERIC
@ATTRIBUTE f4147 NUMERIC
@ATTRIBUTE f4151 NUMERIC
@ATTRIBUTE f4152 NUMERIC
@ATTRIBUTE f4153 NUMERIC
@ATTRIBUTE f4154 NUMERIC
@ATTRIBUTE f4155 NUMERIC
@ATTRIBUTE f4156 NUMERIC
@ATTRIBUTE f4157 NUMERIC
@ATTRIBUTE f4211 NUMERIC
@ATTRIBUTE f4212 NUMERIC
@ATTRIBUTE f4213 NUMERIC
@ATTRIBUTE f4214 NUMERIC
@ATTRIBUTE f4215 NUMERIC
@ATTRIBUTE f4216 NUMERIC
@ATTRIBUTE f4217 NUMERIC
@ATTRIBUTE f4221 NUMERIC
@ATTRIBUTE f4222 NUMERIC
@ATTRIBUTE f4223 NUMERIC
@ATTRIBUTE f4224 NUMERIC
@ATTRIBUTE f4225 NUMERIC
@ATTRIBUTE f4226 NUMERIC
@ATTRIBUTE f4227 NUMERIC
@ATTRIBUTE f4231 NUMERIC
@ATTRIBUTE f4232 NUMERIC
@ATTRIBUTE f4233 NUMERIC
@ATTRIBUTE f4234 NUMERIC
@ATTRIBUTE f4235 NUMERIC
@ATTRIBUTE f4236 NUMERIC
@ATTRIBUTE f4237 NUMERIC
@ATTRIBUTE f4241 NUMERIC
@ATTRIBUTE f4242 NUMERIC
@ATTRIBUTE f4243 NUMERIC
@ATTRIBUTE f4244 NUMERIC
@ATTRIBUTE f4245 NUMERIC
@ATTRIBUTE f4246 NUMERIC
@ATTRIBUTE f4247 NUMERIC
@ATTRIBUTE f4251 NUMERIC
@ATTRIBUTE f4252 NUMERIC
@ATTRIBUTE f4253 NUMERIC
@ATTRIBUTE f4254 NUMERIC
@ATTRIBUTE f4255 NUMERIC
@ATTRIBUTE f4256 NUMERIC
@ATTRIBUTE f4257 NUMERIC
@ATTRIBUTE f4311 NUMERIC
@ATTRIBUTE f4312 NUMERIC
@ATTRIBUTE f4313 NUMERIC
@ATTRIBUTE f4314 NUMERIC
@ATTRIBUTE f4315 NUMERIC
@ATTRIBUTE f4316 NUMERIC
@ATTRIBUTE f4317 NUMERIC
@ATTRIBUTE f4321 NUMERIC
@ATTRIBUTE f4322 NUMERIC
@ATTRIBUTE f4323 NUMERIC
@ATTRIBUTE f4324 NUMERIC
@ATTRIBUTE f4325 NUMERIC
@ATTRIBUTE f4326 NUMERIC
@ATTRIBUTE f4327 NUMERIC
@ATTRIBUTE f4331 NUMERIC
@ATTRIBUTE f4332 NUMERIC
@ATTRIBUTE f4333 NUMERIC
@ATTRIBUTE f4334 NUMERIC
@ATTRIBUTE f4335 NUMERIC
@ATTRIBUTE f4336 NUMERIC
@ATTRIBUTE f4337 NUMERIC
@ATTRIBUTE f4341 NUMERIC
@ATTRIBUTE f4342 NUMERIC
@ATTRIBUTE f4343 NUMERIC
@ATTRIBUTE f4344 NUMERIC
@ATTRIBUTE f4345 NUMERIC
@ATTRIBUTE f4346 NUMERIC
@ATTRIBUTE f4347 NUMERIC
@ATTRIBUTE f4351 NUMERIC
@ATTRIBUTE f4352 NUMERIC
@ATTRIBUTE f4353 NUMERIC
@ATTRIBUTE f4354 NUMERIC
@ATTRIBUTE f4355 NUMERIC
@ATTRIBUTE f4356 NUMERIC
@ATTRIBUTE f4357 NUMERIC
@ATTRIBUTE f5111 NUMERIC
@ATTRIBUTE f5112 NUMERIC
@ATTRIBUTE f5113 NUMERIC
@ATTRIBUTE f5114 NUMERIC
@ATTRIBUTE f5115 NUMERIC
@ATTRIBUTE f5116 NUMERIC
@ATTRIBUTE f5117 NUMERIC
@ATTRIBUTE f5121 NUMERIC
@ATTRIBUTE f5122 NUMERIC
@ATTRIBUTE f5123 NUMERIC
@ATTRIBUTE f5124 NUMERIC
@ATTRIBUTE f5125 NUMERIC
@ATTRIBUTE f5126 NUMERIC
@ATTRIBUTE f5127 NUMERIC
@ATTRIBUTE f5131 NUMERIC
@ATTRIBUTE f5132 NUMERIC
@ATTRIBUTE f5133 NUMERIC
@ATTRIBUTE f5134 NUMERIC
@ATTRIBUTE f5135 NUMERIC
@ATTRIBUTE f5136 NUMERIC
@ATTRIBUTE f5137 NUMERIC
@ATTRIBUTE f5141 NUMERIC
@ATTRIBUTE f5142 NUMERIC
@ATTRIBUTE f5143 NUMERIC
@ATTRIBUTE f5144 NUMERIC
@ATTRIBUTE f5145 NUMERIC
@ATTRIBUTE f5146 NUMERIC
@ATTRIBUTE f5147 NUMERIC
@ATTRIBUTE f5151 NUMERIC
@ATTRIBUTE f5152 NUMERIC
@ATTRIBUTE f5153 NUMERIC
@ATTRIBUTE f5154 NUMERIC
@ATTRIBUTE f5155 NUMERIC
@ATTRIBUTE f5156 NUMERIC
@ATTRIBUTE f5157 NUMERIC
@ATTRIBUTE f5211 NUMERIC
@ATTRIBUTE f5212 NUMERIC
@ATTRIBUTE f5213 NUMERIC
@ATTRIBUTE f5214 NUMERIC
@ATTRIBUTE f5215 NUMERIC
@ATTRIBUTE f5216 NUMERIC
@ATTRIBUTE f5217 NUMERIC
@ATTRIBUTE f5221 NUMERIC
@ATTRIBUTE f5222 NUMERIC
@ATTRIBUTE f5223 NUMERIC
@ATTRIBUTE f5224 NUMERIC
@ATTRIBUTE f5225 NUMERIC
@ATTRIBUTE f5226 NUMERIC
@ATTRIBUTE f5227 NUMERIC
@ATTRIBUTE f5231 NUMERIC
@ATTRIBUTE f5232 NUMERIC
@ATTRIBUTE f5233 NUMERIC
@ATTRIBUTE f5234 NUMERIC
@ATTRIBUTE f5235 NUMERIC
@ATTRIBUTE f5236 NUMERIC
@ATTRIBUTE f5237 NUMERIC
@ATTRIBUTE f5241 NUMERIC
@ATTRIBUTE f5242 NUMERIC
@ATTRIBUTE f5243 NUMERIC
@ATTRIBUTE f5244 NUMERIC
@ATTRIBUTE f5245 NUMERIC
@ATTRIBUTE f5246 NUMERIC
@ATTRIBUTE f5247 NUMERIC
@ATTRIBUTE f5251 NUMERIC
@ATTRIBUTE f5252 NUMERIC
@ATTRIBUTE f5253 NUMERIC
@ATTRIBUTE f5254 NUMERIC
@ATTRIBUTE f5255 NUMERIC
@ATTRIBUTE f5256 NUMERIC
@ATTRIBUTE f5257 NUMERIC
@ATTRIBUTE f5311 NUMERIC
@ATTRIBUTE f5312 NUMERIC
@ATTRIBUTE f5313 NUMERIC
@ATTRIBUTE f5314 NUMERIC
@ATTRIBUTE f5315 NUMERIC
@ATTRIBUTE f5316 NUMERIC
@ATTRIBUTE f5317 NUMERIC
@ATTRIBUTE f5321 NUMERIC
@ATTRIBUTE f5322 NUMERIC
@ATTRIBUTE f5323 NUMERIC
@ATTRIBUTE f5324 NUMERIC
@ATTRIBUTE f5325 NUMERIC
@ATTRIBUTE f5326 NUMERIC
@ATTRIBUTE f5327 NUMERIC
@ATTRIBUTE f5331 NUMERIC
@ATTRIBUTE f5332 NUMERIC
@ATTRIBUTE f5333 NUMERIC
@ATTRIBUTE f5334 NUMERIC
@ATTRIBUTE f5335 NUMERIC
@ATTRIBUTE f5336 NUMERIC
@ATTRIBUTE f5337 NUMERIC
@ATTRIBUTE f5341 NUMERIC
@ATTRIBUTE f5342 NUMERIC
@ATTRIBUTE f5343 NUMERIC
@ATTRIBUTE f5344 NUMERIC
@ATTRIBUTE f5345 NUMERIC
@ATTRIBUTE f5346 NUMERIC
@ATTRIBUTE f5347 NUMERIC
@ATTRIBUTE f5351 NUMERIC
@ATTRIBUTE f5352 NUMERIC
@ATTRIBUTE f5353 NUMERIC
@ATTRIBUTE f5354 NUMERIC
@ATTRIBUTE f5355 NUMERIC
@ATTRIBUTE f5356 NUMERIC
@ATTRIBUTE f5357 NUMERIC
@ATTRIBUTE class {left-hand,right-hand,tongue,foot,null}

@DATA
241.805630,-456.468838,0.182173,698.274467,417,53,4040.043922,80.035306,-83.114109,-0.246360,163.149415,370,59,479.626020,74.425333,-54.295032,-0.398976,128.720365,369,55,509.827316,87.059822,-65.242138,0.032943,152.301960,335,54,708.639335,57.812143,-54.964245,0.189302,112.776388,398,57,485.989664,73.733258,-85.952739,-0.030969,159.685997,381,97,484.463034,46.252465,-42.327389,-0.084870,88.579853,402,85,207.457435,61.860492,-54.578484,-0.178237,116.438976,367,89,322.669224,56.809615,-46.676089,0.105066,103.485704,370,95,358.590318,55.330254,-54.771542,0.077356,110.101796,382,93,335.357414,47.852521,-51.664078,0.021873,99.516599,386,155,278.799168,39.251408,-39.405167,-0.022180,78.656575,374,137,148.022697,40.317726,-40.604925,-0.029249,80.922651,364,149,104.964301,40.107141,-42.008726,0.039025,82.115868,378,149,217.918698,40.521442,-39.446618,-0.011127,79.968060,365,148,203.431151,48.811703,-45.801535,-0.163272,94.613238,368,55,256.923709,83.687830,-55.403967,0.087610,139.091797,376,57,332.162408,109.972145,-57.880687,-0.000428,167.852832,378,48,506.361509,48.710524,-44.340607,0.050437,93.051132,360,57,267.460889,54.428593,-45.917956,0.025233,100.346549,392,56,254.829208,40.025589,-43.399951,-0.025620,83.425540,383,97,146.417894,44.109588,-42.171088,0.057783,86.280676,375,87,170.897398,32.843654,-30.363182,-0.019082,63.206835,366,92,125.460119,30.737371,-30.390306,0.030430,61.127677,358,95,135.013941,45.235274,-46.151077,-0.001976,91.386351,368,94,208.015272,31.830598,-34.042761,-0.009740,65.873359,378,149,91.740460,42.078229,-41.559602,0.000192,83.637832,383,154,120.114382,30.698626,-31.035881,-0.051421,61.734506,373,149,129.929186,32.406547,-32.665109,-0.032677,65.071656,375,148,155.443570,42.512750,-42.276193,-0.052755,84.788943,371,158,231.174169,19.886887,-23.426792,-0.339143,43.313679,359,50,56.667210,30.093799,-33.536983,0.175664,63.630782,389,63,172.702480,59.849198,-67.200063,0.024731,127.049261,375,49,327.488371,52.202245,-92.232679,0.106561,144.434923,390,57,337.411922,44.511965,-42.687350,0.061796,87.199316,382,62,290.288106,20.437630,-20.526641,-0.013146,40.964271,372,93,46.754709,34.753501,-36.546652,0.026863,71.300153,389,94,160.996990,28.304238,-30.368366,-0.074091,58.672603,374,95,119.344285,40.443096,-36.440799,-0.009771,76.883895,387,92,154.173583,38.461831,-42.399897,0.083454,80.861729,367,86,191.827098,15.777313,-15.459727,-0.014910,31.237040,373,147,22.306126,40.803780,-38.792877,-0.051483,79.596658,370,146,114.312831,30.502093,-28.440365,-0.006963,58.942458,367,149,81.934915,34.527821,-36.793365,0.014225,71.321187,369,144,92.858528,31.373438,-33.544162,0.065734,64.917600,374,144,131.674253,39.730761,-42.122373,0.019964,81.853134,397,61,184.865835,66.624072,-61.983329,-0.061770,128.607400,374,69,363.955152,41.705393,-38.176293,-0.025036,79.881686,361,59,184.892108,62.217480,-60.673157,0.201553,122.890637,385,61,371.954311,50.764428,-58.140590,0.036619,108.905018,362,57,306.681897,33.081225,-37.578922,0.014298,70.660148,380,94,142.088259,59.550570,-58.306628,0.016246,117.857198,362,89,376.608646,29.281790,-31.634846,-0.022461,60.916636,372,85,105.676982,36.326630,-33.038174,0.005317,69.364803,392,89,166.045156,53.703769,-46.369807,0.040218,100.073576,383,94,249.905340,27.067871,-27.081975,0.018151,54.149846,375,141,62.993309,39.383188,-38.184470,0.012817,77.567658,381,151,171.330027,27.885902,-28.396448,0.020832,56.282350,376,148,95.459588,31.787283,-33.725093,0.021856,65.512376,366,152,115.419282,30.924617,-32.105227,0.037914,63.029844,387,142,135.048152,86.646431,-57.928222,-0.019394,144.574653,364,49,629.800324,71.166505,-118.976193,0.284122,190.142698,364,57,672.254756,99.172767,-83.478096,0.116821,182.650862,358,59,647.350701,194.081325,-127.382215,0.032356,321.463540,345,60,1026.201825,109.541095,-72.560492,-0.288971,182.101586,388,57,692.265759,55.307667,-48.892340,0.048496,104.200007,376,92,199.506777,50.072490,-43.725334,0.096624,93.797823,387,91,204.221059,73.762728,-60.297890,0.060899,134.060619,384,89,425.157675,63.693717,-62.661655,0.095912,126.355372,380,91,421.470385,56.721637,-56.131453,-0.053937,112.853090,377,92,278.196196,24.189659,-25.535922,-0.024337,49.725581,373,155,58.444564,32.212348,-35.590320,0.069194,67.802668,374,139,113.070493,37.765837,-39.188926,0.016413,76.954763,373,143,151.508857,42.225208,-43.951046,-0.010127,86.176254,384,157,182.255245,41.835600,-37.365979,-0.004212,79.201579,374,141,150.776441,null
42.865104,-47.357429,0.020571,90.222533,370,62,316.065162,56.109225,-46.503114,0.142529,102.612340,368,60,318.222714,69.183934,-64.431609,0.038727,133.615543,391,57,542.563691,58.751335,-55.297760,-0.225648,114.049095,376,59,507.589636,56.509470,-62.356104,-0.163199,118.865574,360,51,438.256902,48.003920,-49.408399,-0.028091,97.412318,378,91,286.802025,43.236604,-42.496272,0.020649,85.732876,365,92,224.424381,53.303361,-58.982629,-0.051923,112.285990,360,89,374.370613,51.252802,-49.858121,-0.119295,101.110922,371,91,338.211857,49.179808,-46.832856,-0.154157,96.012664,367,91,340.122537,51.080531,-54.232344,0.022389,105.312875,370,155,207.010860,28.878628,-33.606178,-0.009623,62.484806,384,139,97.220264,30.628290,-30.636966,-0.010904,61.265256,379,148,138.164950,56.523794,-53.840650,-0.017511,110.364445,363,151,216.638436,57.041144,-61.426242,0.005977,118.467386,374,151,307.801039,62.155008,-76.158855,-0.163980,138.313863,362,51,388.541798,92.737184,-79.426212,-0.483446,172.163396,360,51,345.846443,43.613138,-50.971542,-0.229329,94.584680,366,57,288.779036,121.985255,-96.824926,0.189113,218.810181,362,61,542.231667,70.466848,-73.137807,0.217231,143.604656,376,59,417.576437,55.670812,-50.030319,-0.082764,105.701131,375,95,172.963095,36.078697,-36.555970,-0.184153,72.634667,371,91,160.575189,32.601289,-33.415598,-0.044601,66.016887,363,97,169.158114,52.899423,-65.966772,0.065972,118.866195,363,94,250.967721,40.079609,-51.061939,0.107033,91.141547,366,99,243.645028,28.957923,-27.750743,-0.013385,56.708666,379,145,121.454499,43.756077,-43.251202,-0.063708,87.007279,371,149,131.833919,42.967928,-42.517103,-0.025216,85.485032,377,139,133.729256,42.166692,-41.992707,0.012113,84.159399,372,155,196.766800,42.689643,-38.709683,-0.005159,81.399327,371,149,224.741092,58.741781,-82.265651,-0.021750,141.007432,373,59,147.054638,32.272264,-27.329931,-0.165634,59.602195,360,55,183.756032,43.935731,-42.497558,0.031243,86.433288,379,52,222.004885,30.172833,-32.215913,0.044711,62.388746,404,60,161.269493,36.244303,-34.612797,-0.047923,70.857100,361,53,187.331085,51.525417,-52.380865,-0.011139,103.906283,363,86,76.112541,36.807703,-39.125952,-0.094080,75.933655,370,93,137.931681,32.699035,-36.554953,-0.002405,69.253988,363,87,107.178105,31.071250,-30.295227,0.093294,61.366477,373,102,116.062803,31.377280,-28.786529,-0.039105,60.163809,368,104,110.978229,15.186031,-16.548538,-0.016678,31.734569,375,146,26.740974,25.759995,-24.936624,-0.023356,50.696619,365,153,96.364323,25.096614,-24.418782,0.017775,49.515396,372,149,101.171541,27.764941,-26.160959,0.041023,53.925901,373,154,88.454910,31.200427,-31.517473,-0.024321,62.717900,374,136,96.460246,23.264939,-22.769618,-0.072716,46.034557,389,56,75.788837,54.337895,-54.114797,0.093492,108.452692,364,61,279.022836,43.705394,-42.827459,0.054780,86.532853,356,58,255.642395,42.126454,-39.304234,-0.002081,81.430688,374,58,281.400108,31.642219,-37.904558,-0.245440,69.546777,380,66,173.081521,21.394457,-21.153780,-0.004501,42.548237,371,99,60.388810,42.278924,-43.951517,0.056137,86.230441,354,86,181.862239,35.253529,-33.201330,-0.067413,68.454859,382,86,118.172277,35.163822,-33.877081,0.028846,69.040903,372,94,167.203597,28.665160,-29.185150,-0.101371,57.850310,372,87,132.020785,21.302575,-21.136406,0.000031,42.438981,370,145,48.445446,26.865922,-23.951848,0.018109,50.817770,372,150,78.218188,20.855152,-21.675922,-0.016558,42.531074,390,142,65.779890,24.951606,-25.904409,0.036573,50.856014,368,144,79.616966,27.301031,-25.792103,0.007983,53.093134,373,152,86.995633,50.841282,-48.066493,-0.178715,98.907775,375,51,377.611652,59.926312,-63.830393,-0.045371,123.756705,377,63,567.295153,53.521691,-56.900504,-0.190036,110.422195,346,61,394.188030,64.463324,-60.275950,-0.085651,124.739274,374,55,441.573787,50.431133,-52.015341,-0.189325,102.446474,362,54,307.362403,31.969555,-32.697048,0.041305,64.666602,371,93,155.045834,34.798015,-37.981096,-0.004332,72.779110,375,81,221.466890,58.121500,-49.140353,-0.109924,107.261853,370,94,269.663296,40.641920,-39.369103,-0.046058,80.011023,390,94,207.369945,31.977695,-37.417530,-0.141873,69.395226,376,98,147.802267,30.635247,-29.987769,-0.007131,60.623016,375,149,89.736764,22.959647,-23.612669,-0.001489,46.572316,381,149,77.284959,40.014230,-39.688481,-0.064647,79.702711,371,146,174.311167,41.487810,-39.499373,-0.033295,80.987183,383,153,145.188041,41.117653,-41.815897,-0.086868,82.933550,372,147,169.121694,right-hand
91.512270,-122.252969,-1.340517,213.765239,380,55,652.514864,90.713758,-105.195158,0.155497,195.908915,382,57,589.506692,79.750561,-74.332964,0.017718,154.083525,385,54,562.082232,70.112526,-47.494547,-0.003545,117.607073,371,61,439.784470,40.115729,-49.293432,0.024064,89.409161,377,56,396.365112,63.111724,-80.014866,-0.329468,143.126590,380,97,371.241194,53.909911,-64.310096,0.019222,118.220007,378,89,274.213471,45.715201,-45.134573,0.039842,90.849773,369,88,240.331296,59.711752,-60.477821,-0.026844,120.189573,367,93,392.220862,40.026426,-44.773020,0.013522,84.799446,373,98,212.729923,52.096978,-66.731221,-0.148982,118.828199,388,144,254.763943,30.034440,-28.749188,0.013718,58.783628,375,149,80.529052,35.443606,-38.035098,-0.041852,73.478704,371,147,149.057588,64.567456,-66.449081,0.017796,131.016537,376,149,329.511676,45.435263,-45.513923,-0.019259,90.949186,365,152,209.139970,46.654407,-47.213342,-0.052645,93.867749,377,55,253.884345,38.322892,-40.192670,0.042038,78.515562,375,58,161.525374,54.467685,-47.152765,0.328026,101.620451,383,55,208.929397,42.005785,-57.972577,0.114088,99.978362,386,63,217.720579,37.931812,-50.207004,0.158872,88.138816,387,63,203.704499,31.791582,-32.874060,0.015299,64.665641,371,93,153.408378,30.107617,-26.204990,-0.019144,56.312607,386,100,115.525031,32.955190,-31.326703,0.097810,64.281893,371,91,151.953980,40.445643,-34.937218,0.075267,75.382861,384,95,176.960051,36.261842,-31.330660,0.025119,67.592502,377,85,124.072910,27.163278,-25.446665,-0.012352,52.609943,370,142,119.525270,26.133329,-23.873118,-0.016129,50.006447,375,148,90.348814,31.383567,-26.013058,0.057495,57.396625,385,144,105.786575,31.265889,-30.077749,-0.025638,61.343639,379,144,115.897184,33.967108,-37.950892,-0.038678,71.918000,385,154,120.807829,23.576519,-23.524367,-0.019254,47.100886,372,53,87.013339,32.578353,-38.570239,-0.037110,71.148592,373,54,148.177715,41.613996,-34.753242,-0.098443,76.367238,378,59,229.236149,33.513692,-38.481037,-0.135062,71.994729,385,61,191.961525,33.295075,-33.878145,-0.008964,67.173220,369,59,158.005495,15.898944,-17.688235,-0.011273,33.587179,374,89,34.102503,32.675370,-36.102487,0.020546,68.777857,375,98,134.120699,33.715670,-32.511711,-0.053750,66.227381,372,100,123.998610,36.100958,-34.502237,-0.014423,70.603195,367,94,174.008695,28.812566,-34.519597,-0.072433,63.332163,371,87,132.140500,11.209359,-11.119552,-0.014643,22.328911,379,151,15.753151,22.903962,-23.866060,0.034378,46.770023,377,148,81.636821,24.180832,-23.996680,-0.008685,48.177512,379,149,86.169170,35.065019,-36.336024,-0.039232,71.401043,369,147,94.316013,25.999338,-25.910710,-0.025317,51.910049,374,152,103.558080,32.293691,-33.084237,-0.005684,65.377928,373,64,115.988755,28.361442,-32.599019,-0.043187,60.960461,379,67,138.563335,32.845109,-47.457656,0.030614,80.302765,382,61,153.971627,52.022598,-53.359592,-0.370649,105.382190,373,55,284.470047,41.293774,-47.337667,-0.110633,88.631441,372,62,256.712545,20.843905,-23.352738,-0.009500,44.196643,375,87,78.376905,23.318745,-24.988426,-0.013628,48.307170,382,87,101.709554,25.580387,-27.560051,0.017121,53.140438,382,91,83.977152,39.828568,-39.878009,-0.100450,79.706578,373,92,155.862449,38.464116,-34.244593,0.020797,72.708709,380,93,208.194605,26.118057,-24.810436,0.012642,50.928493,372,153,69.897697,26.767632,-28.012788,0.000143,54.780420,365,155,78.173376,29.132459,-30.184773,-0.019278,59.317232,360,148,74.090684,32.226721,-30.104771,0.002011,62.331492,370,151,97.275406,32.238431,-30.900182,-0.047484,63.138613,373,143,84.085227,46.611909,-60.459375,-0.106799,107.071285,401,54,349.719255,57.273806,-62.517802,-0.009949,119.791608,379,60,506.767607,94.095966,-111.648379,0.203979,205.744345,374,63,619.709220,76.132845,-88.843778,0.435844,164.976623,375,49,595.853257,62.607311,-46.430712,0.305239,109.038023,383,57,358.615422,40.485436,-43.126339,-0.013911,83.611775,371,92,166.315518,44.133622,-44.849487,-0.040834,88.983108,390,88,201.232212,43.474633,-51.896930,0.047145,95.371563,378,81,296.104061,46.299119,-61.392435,0.082160,107.691554,373,90,232.673452,40.180127,-42.165027,0.117776,82.345154,384,94,232.214465,22.442432,-23.991040,-0.020895,46.433472,378,143,52.956161,29.324585,-27.988619,-0.007123,57.313204,371,147,84.443093,28.603394,-29.066150,0.028218,57.669544,380,151,109.095193,34.573851,-30.795801,0.066868,65.369651,374,150,118.398347,33.956510,-36.356991,0.051506,70.313501,373,153,129.266423,null
41.290235,-61.027256,-0.149438,102.317490,355,59,281.672426,48.119413,-55.009297,0.066816,103.128710,375,56,368.058758,72.531388,-74.608389,-0.111285,147.139777,384,58,596.614673,50.134381,-61.536447,0.242519,111.670828,374,58,378.379506,55.163181,-70.149661,-0.232501,125.312842,352,55,444.859271,39.837688,-41.677953,-0.029733,81.515641,374,95,202.095269,43.601000,-39.170073,0.170830,82.771074,373,94,226.823494,49.053473,-54.720001,-0.087800,103.773474,381,100,405.400199,46.961711,-44.218331,0.079176,91.180043,374,94,259.864352,59.398325,-65.530328,-0.026081,124.928653,371,97,380.283526,36.070669,-34.613251,0.016284,70.683920,376,151,158.780515,25.758299,-24.022220,0.041101,49.780518,380,136,90.987380,39.742185,-37.622369,-0.070070,77.364554,358,135,150.244464,50.691260,-48.404323,-0.035773,99.095583,369,149,254.738910,37.800233,-38.149320,-0.046374,75.949552,372,152,215.839568,36.872412,-37.850857,0.154386,74.723270,378,52,216.729812,37.488114,-48.446465,0.087441,85.934578,372,65,157.972177,37.530140,-37.135489,0.070299,74.665630,378,60,206.442423,32.675219,-34.468754,0.259917,67.143973,389,53,201.949058,48.098739,-43.606565,-0.201550,91.705305,388,62,258.777458,33.370646,-32.153163,-0.094949,65.523810,369,95,150.416400,35.044771,-36.480358,-0.036055,71.525129,377,92,153.051231,27.202429,-30.051159,-0.024423,57.253587,375,86,130.819123,41.316304,-36.585581,0.070791,77.901884,393,92,177.895075,40.922332,-37.639103,-0.015485,78.561435,371,85,136.132895,28.072550,-27.792551,-0.024870,55.865101,373,149,96.012209,31.120922,-32.030192,-0.036695,63.151114,370,146,103.609882,34.379639,-36.442166,-0.017639,70.821805,376,151,95.834170,36.625544,-34.143375,-0.005867,70.768919,377,147,139.828271,33.553674,-35.412719,-0.008540,68.966393,367,151,125.771913,55.623498,-31.214070,-0.135549,86.837568,337,56,90.531905,36.588900,-43.797044,0.146369,80.385944,400,50,227.996963,34.660618,-33.206229,0.008949,67.866847,380,55,140.711134,36.701932,-44.668071,-0.268136,81.370003,374,63,176.879630,53.978343,-33.700771,0.174208,87.679114,364,56,263.540936,36.231098,-34.185342,-0.045442,70.416440,372,93,57.262683,29.037865,-34.276436,0.081302,63.314301,382,96,124.423250,28.275165,-24.243622,0.034698,52.518787,380,98,85.587811,40.560020,-46.540867,-0.089688,87.100887,363,92,137.732182,33.478610,-34.268784,0.165827,67.747394,397,87,142.445076,30.239560,-28.864909,-0.010857,59.104469,378,152,27.673100,28.062277,-28.432181,0.038853,56.494459,378,155,100.163486,30.608630,-30.661978,-0.028816,61.270607,375,152,93.207313,30.037705,-29.584922,0.024357,59.622627,380,149,110.489332,32.344672,-34.413623,0.024866,66.758294,387,145,92.124468,43.188495,-29.781352,-0.192685,72.969847,394,57,114.792462,23.185810,-24.770210,-0.135615,47.956020,365,61,75.671350,23.590136,-25.107954,-0.081976,48.698090,344,54,96.208681,44.799214,-41.538867,0.008895,86.338081,385,57,224.815445,36.315162,-40.458532,0.104522,76.773694,391,60,159.078028,28.492728,-26.341902,-0.015736,54.834631,374,97,92.255071,27.946434,-29.494376,-0.029082,57.440810,368,95,71.243489,30.894237,-28.922346,-0.019836,59.816584,377,102,93.850679,32.191595,-29.855563,0.039737,62.047158,374,95,130.459970,27.158086,-28.639514,-0.048721,55.797600,381,100,107.581803,25.765030,-26.170929,-0.018016,51.935959,369,147,80.483246,28.566707,-29.797465,-0.019408,58.364172,379,148,68.418369,32.293570,-32.696943,-0.012924,64.990513,376,142,91.179682,28.566541,-28.472485,-0.000572,57.039027,371,149,88.501020,40.631517,-38.181067,-0.007583,78.812584,368,151,152.025159,61.370996,-63.209209,-0.049317,124.580206,379,51,325.667979,49.048835,-49.897158,-0.123662,98.945993,376,58,268.193573,74.839395,-46.150991,0.573014,120.990387,353,58,398.523861,60.626863,-50.330661,0.166986,110.957524,357,58,476.759196,53.737875,-55.806522,0.078134,109.544397,345,53,304.962695,41.793595,-39.122779,-0.007017,80.916374,384,97,122.954546,45.594494,-46.048546,0.078273,91.643040,372,92,184.953581,45.642874,-37.087310,0.272660,82.730185,379,91,183.720276,35.327776,-35.832955,0.019733,71.160731,371,93,178.448427,48.717860,-41.387849,-0.012867,90.105709,364,94,161.558591,25.389507,-24.700484,-0.003299,50.089991,380,144,59.567624,27.017063,-28.368404,0.035627,55.385466,383,144,84.961119,41.370392,-40.093076,0.079168,81.463468,377,151,136.327000,47.249739,-47.468975,0.000854,94.718714,384,150,156.374023,35.808421,-33.994179,-0.005246,69.802601,369,157,149.911142,left-hand
42.772119,-48.567664,-0.005058,91.339783,367,55,297.262591,92.045040,-85.826419,0.090656,177.871459,364,61,945.705053,92.591139,-88.252871,-0.265233,180.844010,380,63,963.766055,69.370511,-58.394723,0.110404,127.765234,373,64,643.980431,70.473435,-59.783804,-0.245050,130.257239,384,57,563.092954,41.279339,-45.385383,-0.032413,86.664722,371,99,215.161275,54.376190,-51.706813,0.031739,106.083003,363,83,377.947468,65.695219,-68.083505,0.016912,133.778724,373,84,398.459575,48.473591,-55.505144,0.003817,103.978735,390,94,414.951873,45.775953,-44.283463,-0.013617,90.059415,368,93,301.844417,41.438327,-39.745579,-0.021691,81.183906,378,146,209.755572,23.423275,-24.902638,0.019927,48.325913,376,150,85.038726,38.816546,-39.763893,-0.026288,78.580440,369,139,111.173928,49.717463,-47.851585,-0.049228,97.569048,367,148,222.067609,59.049482,-57.145430,-0.038508,116.194912,379,148,312.898524,44.730879,-39.577640,-0.142012,84.308519,401,59,179.156281,47.393573,-67.070925,0.083110,114.464497,376,62,374.751840,47.517113,-53.064123,-0.042106,100.581236,371,55,223.213843,38.384530,-38.455336,0.197058,76.839866,386,62,202.293115,45.033472,-48.216952,-0.138924,93.250425,373,59,292.997742,31.693252,-31.876275,-0.028330,63.569527,381,93,165.992341,48.918810,-46.613929,-0.031307,95.532740,368,92,218.066532,45.212400,-49.471530,-0.015988,94.683930,375,101,205.056176,38.756941,-36.352257,-0.008164,75.109198,385,101,169.183949,42.795944,-38.715794,0.040460,81.511737,384,96,193.439983,30.449147,-31.599553,-0.039536,62.048701,374,146,75.065617,26.489646,-25.535639,0.026364,52.025285,375,146,95.950279,31.483926,-30.528719,-0.013023,62.012645,374,140,126.650355,38.922770,-37.549661,0.004988,76.472430,375,149,132.848888,30.542480,-33.465662,0.015232,64.008143,372,148,125.408160,24.863215,-22.814345,0.167443,47.677560,375,55,72.730399,40.845900,-46.951099,-0.093742,87.796999,362,55,259.212059,60.774152,-58.113450,0.146872,118.887602,369,62,430.100992,48.975596,-52.645440,0.019119,101.621036,362,61,339.920912,48.767595,-62.929925,0.028997,111.697521,368,64,263.158532,19.989558,-17.012248,0.076864,37.001807,378,95,44.424325,34.194710,-34.710828,-0.019877,68.905538,362,86,103.562086,49.937140,-49.361270,0.139724,99.298411,379,87,241.861366,38.339047,-44.363760,-0.076496,82.702807,383,89,200.917453,52.867577,-41.972359,-0.080707,94.839936,368,87,174.044635,14.918001,-13.943522,0.021411,28.861523,374,147,24.773025,25.959301,-24.099745,-0.009303,50.059047,373,148,75.511506,23.045780,-24.880086,0.028423,47.925866,381,152,71.486039,33.925464,-33.697349,0.015540,67.622813,370,144,97.819089,31.596174,-28.955603,-0.010849,60.551777,384,147,95.765921,51.092769,-47.358419,-0.042158,98.451188,367,70,202.189666,44.245641,-46.982760,-0.005211,91.228401,361,67,233.433421,30.604266,-40.046282,-0.067774,70.650548,397,59,156.466137,37.837186,-41.460270,-0.061635,79.297456,378,58,234.596426,43.152776,-38.622596,-0.021347,81.775372,375,54,256.489357,48.862541,-47.113995,0.026032,95.976535,377,89,271.842956,48.193722,-46.420866,0.023139,94.614587,377,83,311.161264,28.640553,-25.962110,-0.017350,54.602663,378,95,97.720366,30.674262,-34.263228,-0.042157,64.937490,379,86,132.958545,41.633685,-31.372548,-0.056461,73.006233,370,96,150.989890,24.929768,-24.530110,0.015251,49.459878,378,145,53.403336,33.317924,-31.867480,0.009334,65.185403,373,149,107.686619,28.874369,-28.157613,0.013965,57.031982,383,147,67.824663,26.254013,-25.773974,-0.062357,52.027987,369,148,73.308940,25.938816,-25.759420,-0.043570,51.698236,371,148,87.493038,58.393645,-76.993258,-0.056809,135.386903,387,53,516.316703,83.937548,-90.614691,0.348636,174.552239,366,61,766.050252,64.397721,-101.386577,0.099494,165.784298,364,60,795.155080,85.308019,-78.000519,-0.270837,163.308537,372,58,714.422426,71.724972,-61.122367,0.288380,132.847339,407,59,498.980109,37.213127,-50.527531,-0.034281,87.740658,371,94,170.984832,59.392963,-64.337079,0.025169,123.730042,362,85,333.989385,62.007325,-63.332484,-0.043154,125.339808,366,83,464.520290,56.011213,-53.876065,-0.075496,109.887278,368,88,342.567562,69.135015,-59.571923,0.040323,128.706938,374,88,246.284358,28.456258,-27.549360,-0.007451,56.005618,365,139,64.895671,31.319744,-30.692988,0.043807,62.012732,375,138,107.825116,26.822204,-24.776487,-0.007752,51.598692,376,147,103.846514,40.856538,-38.404708,-0.040683,79.261246,377,151,154.763186,30.035929,-29.201219,0.017222,59.237147,380,145,113.529217,null
49.777662,-47.082727,0.127960,96.860389,380,52,332.308442,109.328916,-105.435581,-0.092217,214.764497,379,62,1225.278682,156.645757,-149.699076,-0.130372,306.344832,374,63,1699.339414,59.665247,-60.058058,-0.056182,119.723304,381,65,405.636968,48.988274,-54.103116,0.117946,103.091390,336,53,333.686734,48.681323,-44.811142,0.049919,93.492464,370,106,233.339912,53.417855,-64.370618,0.117329,117.788473,372,82,369.159626,86.787784,-91.951077,0.008426,178.738861,368,87,612.730448,56.053788,-57.240411,-0.089887,113.294200,374,95,299.960873,54.396570,-48.186798,0.021583,102.583368,361,93,293.645881,52.741020,-54.588644,-0.002981,107.329664,370,152,257.795835,24.201941,-21.067048,-0.029973,45.268989,375,136,73.782649,42.498900,-44.480957,-0.034068,86.979857,371,133,205.462114,53.304044,-52.644253,0.003391,105.948297,369,147,259.234722,51.250390,-52.329073,-0.040035,103.579463,369,146,223.284399,43.857501,-47.419070,-0.069753,91.276571,384,58,198.768509,35.113946,-34.658034,0.091473,69.771980,360,51,204.994282,39.652456,-39.151176,-0.266402,78.803632,366,52,217.915208,38.381687,-44.943126,-0.027806,83.324813,396,56,187.410606,32.332403,-35.725547,0.052288,68.057950,384,57,147.384738,40.099672,-39.809039,-0.054290,79.908711,380,90,165.166493,30.408955,-30.420626,0.018192,60.829581,371,103,103.161183,31.016785,-29.400954,-0.106150,60.417738,375,104,146.420828,36.732030,-47.270475,-0.030272,84.002505,358,89,143.930953,35.553796,-37.450000,0.062364,73.003796,383,101,125.070528,21.398148,-21.522458,0.020834,42.920605,367,146,54.832008,27.338413,-27.830584,0.016875,55.168997,381,149,106.509088,35.576259,-38.109629,0.002088,73.685887,378,147,135.069788,30.784176,-28.871238,-0.014056,59.655415,373,151,128.785818,35.677012,-33.199600,0.038476,68.876613,367,147,133.110529,74.767074,-58.641651,-0.095583,133.408725,381,56,147.283125,37.210977,-43.680464,0.173111,80.891441,362,56,209.395626,36.722552,-40.211120,0.045564,76.933671,379,54,231.975968,53.506054,-43.216829,0.004404,96.722883,385,64,272.974300,59.540643,-52.633347,0.052297,112.173990,375,61,371.355204,45.436379,-38.156167,0.030011,83.592545,386,97,72.762179,34.810505,-35.651496,0.040821,70.462001,381,97,131.592755,28.506068,-33.936147,0.005985,62.442215,367,93,154.828378,32.534120,-30.208913,0.097968,62.743033,370,89,172.781439,35.823377,-39.967662,0.004039,75.791039,378,90,233.134174,26.840927,-29.317457,0.014322,56.158385,375,145,39.795189,48.509866,-49.294870,-0.021496,97.804736,381,147,241.359124,37.364839,-37.452640,-0.018844,74.817480,369,151,220.499944,40.326183,-42.711582,0.003546,83.037765,374,155,167.819913,29.311714,-27.190741,0.044458,56.502455,378,150,113.962017,53.954034,-53.579755,0.033256,107.533789,375,72,417.563155,61.746689,-68.228594,-0.057158,129.975283,376,70,388.473849,40.982387,-46.488382,0.106768,87.470770,381,60,265.548138,39.471237,-43.630918,-0.063998,83.102155,369,55,208.075816,58.049106,-51.686229,0.138556,109.735335,375,58,306.956715,57.043473,-54.746484,0.029903,111.789957,387,84,376.708194,68.113876,-59.094310,-0.065094,127.208186,372,80,338.366767,31.349238,-35.151018,0.100888,66.500256,374,92,140.446161,33.517061,-32.600678,0.027685,66.117739,368,98,146.110349,41.099628,-39.338045,0.100352,80.437673,362,96,188.911801,34.330948,-33.677491,0.016358,68.008439,376,147,130.112784,48.530680,-45.475965,-0.049953,94.006645,367,151,221.909074,28.436783,-27.119571,0.027965,55.556354,381,138,97.912160,28.233253,-27.553735,0.031010,55.786988,376,152,108.490608,41.761742,-42.358910,0.082552,84.120651,370,148,188.753273,60.324576,-54.894405,-0.162570,115.218981,395,55,540.886626,81.693184,-73.586050,0.180509,155.279234,381,64,727.537367,91.996801,-96.770939,-0.121457,188.767740,378,64,1113.538102,82.333826,-75.045376,0.005191,157.379202,372,63,744.204679,61.707309,-48.441494,0.078423,110.148803,357,57,402.486967,37.216909,-34.986243,0.010428,72.203152,384,87,204.648044,56.001562,-52.441697,0.184404,108.443259,377,84,331.753657,72.344443,-75.362942,-0.138855,147.707385,377,81,731.081252,55.178789,-54.004016,0.047054,109.182806,376,89,290.332500,45.307395,-44.913672,0.013862,90.221066,371,103,262.196473,28.067448,-26.636235,-0.015026,54.703684,373,145,85.534553,27.814635,-28.427788,0.067240,56.242424,375,143,103.111656,48.292053,-48.871803,-0.002001,97.163856,372,143,232.256416,44.067754,-44.997025,-0.011387,89.064778,375,156,213.633185,56.460731,-58.831731,0.019835,115.292463,383,145,472.128530,tongue
47.218903,-71.223089,0.063685,118.441992,389,58,369.179236,183.125716,-182.297190,-0.127215,365.422906,375,59,3761.458634,99.613598,-95.611541,0.089097,195.225139,383,58,1373.319536,82.157145,-79.284787,-0.302075,161.441932,352,57,699.077366,50.868913,-77.353551,-0.121217,128.222464,374,55,512.342292,77.614496,-70.673958,0.082641,148.288454,388,92,392.704422,104.697039,-113.529797,0.028205,218.226836,374,77,996.148489,79.775953,-80.101195,0.171966,159.877148,380,86,668.246123,48.834914,-50.356228,-0.085473,99.191142,351,91,327.151656,51.246141,-60.381639,-0.064202,111.627780,367,92,288.640634,68.078907,-59.695310,0.031145,127.774217,371,151,252.756235,27.980922,-29.325658,-0.018934,57.306579,380,135,109.049619,43.400738,-45.143973,0.054417,88.544711,371,143,244.630083,46.455879,-51.599114,-0.038274,98.054993,368,148,192.862602,40.629841,-43.121580,0.008144,83.751421,369,143,239.068563,39.870959,-53.359017,0.021692,93.229976,369,61,254.669306,47.915882,-51.887638,0.097188,99.803520,352,59,289.943544,39.020102,-33.649147,0.123815,72.669250,362,60,194.097962,57.657038,-54.959287,-0.071407,112.616325,388,61,272.036845,55.274624,-41.199993,0.093075,96.474617,376,58,210.827520,42.299674,-49.825898,0.045814,92.125572,362,95,180.219091,44.788321,-50.248851,0.037108,95.037172,365,89,234.756414,40.351233,-36.059892,-0.067574,76.411125,385,91,173.058774,41.585719,-42.084490,-0.054617,83.670209,376,89,164.933800,39.117397,-49.470501,0.030320,88.587898,380,98,148.204536,22.774282,-24.159686,-0.013115,46.933969,375,142,95.329147,32.123605,-33.237558,0.000968,65.361163,368,137,119.451008,33.451184,-32.384409,-0.011959,65.835593,368,152,119.343865,27.662450,-27.970690,-0.011282,55.633140,375,147,109.316716,33.903980,-32.762429,0.047145,66.666409,371,152,137.160235,194.816638,-139.234963,-0.118671,334.051601,373,46,2000.890346,38.561200,-37.876566,-0.155710,76.437766,368,55,192.668538,42.934834,-40.464673,0.150302,83.399507,362,62,266.781134,55.581564,-59.372728,0.164794,114.954292,355,59,321.820185,54.089702,-48.185630,-0.132715,102.275331,362,61,289.618774,129.278463,-161.944309,-0.207238,291.222772,381,90,797.865895,33.431970,-30.418397,-0.053190,63.850366,373,97,136.958556,38.991878,-35.968853,-0.062532,74.960732,380,94,154.105502,33.630541,-41.845092,-0.016207,75.475633,378,95,199.773119,45.709066,-40.887787,0.004596,86.596853,385,91,177.585863,91.082981,-103.290030,-0.060434,194.373011,379,144,286.413621,33.832982,-33.550919,-0.010016,67.383901,372,154,105.902259,35.127798,-31.920140,-0.037704,67.047938,374,151,111.272290,37.109284,-36.196448,-0.000696,73.305731,380,150,123.897157,34.050372,-31.726586,-0.006905,65.776958,376,146,96.661163,51.084048,-40.486890,0.192875,91.570938,392,62,147.355275,47.696815,-43.753106,0.185367,91.449921,377,68,237.872712,70.495521,-73.884049,0.044922,144.379570,359,66,433.563035,45.366561,-49.312792,-0.000185,94.679353,362,59,243.684179,60.857279,-61.621785,0.017897,122.479064,386,57,250.677147,44.836148,-44.648556,0.019998,89.484704,384,93,172.943577,48.566382,-46.506870,-0.021497,95.073252,374,88,262.240603,55.891473,-43.588170,0.063132,99.479643,368,93,188.839928,29.360419,-29.804398,-0.000744,59.164817,378,87,127.929098,45.483133,-37.232348,0.013588,82.715481,372,94,175.447303,38.151185,-34.104463,0.014835,72.255648,375,146,71.677133,32.690510,-33.378384,-0.071157,66.068895,368,146,125.311988,30.626836,-31.823411,0.009710,62.450248,376,143,90.754529,27.746266,-26.512681,-0.013136,54.258948,363,147,84.225945,35.601933,-37.867710,0.043913,73.469643,370,150,128.635910,95.965733,-122.246499,-0.411810,218.212232,357,58,1322.738637,132.338112,-124.843519,0.152818,257.181631,365,60,1321.107194,80.591317,-92.395411,-0.371855,172.986728,359,60,619.665045,113.289666,-104.571493,0.041189,217.861158,380,65,1104.746491,68.521097,-74.459279,-0.012707,142.980376,386,60,781.599275,64.129332,-66.661638,-0.050664,130.790970,369,82,451.345786,75.419398,-83.206985,-0.005052,158.626383,354,81,505.747553,59.644117,-63.957964,-0.107920,123.602081,384,88,409.594907,55.022400,-63.555996,0.045504,118.578395,356,86,451.916531,57.843096,-53.179024,0.023707,111.022119,372,86,420.965487,32.826681,-31.781341,0.035711,64.608022,371,132,101.720859,33.892043,-34.884940,0.004811,68.776983,373,140,120.230936,34.850103,-34.721261,0.002476,69.571363,370,144,118.584544,38.539439,-37.935919,-0.039119,76.475358,373,143,199.607182,32.744168,-34.389406,0.050672,67.133574,372,144,117.118861,null
53.933358,-37.253871,-0.016310,91.187229,373,62,246.274652,79.406819,-83.444340,-0.206823,162.851159,367,57,948.913896,92.473045,-83.067486,0.366916,175.540531,380,60,1115.558848,78.097084,-72.920078,-0.355244,151.017163,387,53,586.307571,62.105974,-63.703815,0.125365,125.809789,382,59,519.971444,43.659383,-45.589890,-0.058210,89.249273,372,94,246.570315,50.249030,-56.397956,-0.083680,106.646986,368,88,293.576384,56.867348,-53.677921,0.233168,110.545269,384,85,387.536603,42.516024,-51.109865,-0.066729,93.625889,360,89,298.966555,71.314795,-56.048275,-0.055627,127.363070,376,94,381.881552,41.316329,-40.083088,-0.082745,81.399416,365,146,170.749605,26.164975,-24.938020,-0.043008,51.102995,367,140,78.766773,32.294298,-34.341189,0.044351,66.635487,379,143,137.380105,43.015395,-46.758328,0.041008,89.773724,372,158,238.645892,46.958414,-48.392459,-0.027472,95.350873,372,147,269.246308,45.325969,-37.850077,-0.240744,83.176046,347,61,177.208417,40.020181,-39.304400,-0.053143,79.324581,374,57,221.214332,30.850538,-37.666574,-0.080642,68.517112,374,55,169.876459,36.229468,-35.979441,0.065213,72.208910,370,56,189.644508,37.691343,-30.751263,0.024669,68.442605,377,49,167.554325,30.634419,-32.490778,-0.007870,63.125196,370,97,114.896099,35.698675,-30.454842,0.008973,66.153517,383,89,145.102084,36.028116,-35.966927,-0.045374,71.995043,372,98,160.843332,29.917628,-31.085114,0.026301,61.002741,368,97,111.221182,28.361923,-29.665695,-0.014276,58.027618,369,93,111.121930,28.841764,-26.290105,-0.026587,55.131869,379,144,83.897666,34.198020,-32.403745,-0.020109,66.601765,377,157,132.942427,31.191476,-34.182857,0.030152,65.374333,374,140,116.726939,31.219876,-29.976050,-0.004865,61.195926,370,149,155.044625,33.230661,-32.797588,-0.003939,66.028249,373,147,120.133510,17.905787,-20.030214,-0.143154,37.936002,344,55,46.049371,40.529341,-50.923812,-0.141039,91.453153,368,62,245.036324,51.627010,-53.852999,-0.337513,105.480009,355,54,323.847056,46.139651,-54.725426,-0.060610,100.865077,372,63,240.541038,49.631909,-37.851038,-0.200212,87.482947,400,52,286.044647,18.282426,-18.596309,-0.031826,36.878735,372,94,31.403173,37.661947,-38.622638,-0.046023,76.284585,360,95,149.169638,35.923272,-39.815927,-0.033270,75.739199,394,93,142.781260,31.318742,-36.301223,0.005314,67.619966,373,93,141.590872,38.405043,-47.431609,-0.113743,85.836652,373,94,132.274871,11.057859,-11.161322,-0.001061,22.219181,379,142,22.084890,31.329562,-33.367536,-0.019645,64.697098,372,155,90.440476,42.356408,-40.742179,-0.011421,83.098587,373,151,124.418370,34.154958,-37.114026,-0.015291,71.268984,375,148,134.082775,32.128623,-32.089371,-0.031866,64.217994,370,154,108.496106,30.429543,-27.064445,-0.043310,57.493988,378,63,101.024908,33.701097,-37.179712,-0.076149,70.880809,360,64,169.722679,43.897689,-48.401303,-0.019730,92.298993,372,58,290.089261,41.019614,-36.453628,0.064770,77.473243,361,57,222.007749,50.567911,-53.085972,-0.046632,103.653884,369,58,286.609050,18.769305,-20.687788,-0.022744,39.457093,369,88,63.059987,39.766951,-45.784889,0.016360,85.551840,375,94,143.020008,29.986894,-24.590097,-0.053992,54.576991,379,89,91.426316,30.699280,-30.974359,0.016847,61.673639,377,89,119.975625,35.109037,-38.592834,0.034037,73.701870,374,92,137.437170,26.503690,-26.673992,-0.007628,53.177683,373,152,49.203563,39.040876,-40.030824,0.014867,79.071699,374,148,163.593070,22.380278,-22.571244,-0.014135,44.951522,379,150,51.418885,32.334208,-27.262483,-0.010076,59.596692,375,153,75.311807,30.516279,-31.263648,0.018118,61.779927,379,151,98.780374,88.390290,-69.044109,0.259706,157.434399,365,56,652.833120,68.315014,-75.490028,-0.040294,143.805042,376,58,816.088068,88.992699,-62.611836,-0.213216,151.604534,367,57,518.139101,69.356149,-66.516986,0.017249,135.873135,382,56,755.154531,62.081750,-63.596356,-0.212877,125.678107,371,53,473.232196,41.239729,-34.331144,0.111615,75.570873,373,81,183.892828,35.698215,-38.352201,-0.082010,74.050417,369,83,206.182572,57.261160,-51.058286,-0.099939,108.319446,375,88,273.866747,60.196247,-49.334172,-0.067456,109.530419,369,88,230.213712,38.442384,-37.294966,-0.121115,75.737349,380,91,163.583430,27.027525,-26.619039,0.023257,53.646564,382,141,78.521937,27.760745,-28.716325,-0.067328,56.477070,369,144,86.396265,45.826743,-43.369735,0.012293,89.196478,378,150,242.486961,49.829401,-49.754194,-0.006575,99.583596,380,153,262.087680,43.904131,-42.438358,0.005977,86.342489,377,150,196.145027,right-hand
58.801017,-66.493275,0.077991,125.294292,378,66,526.866604,246.900886,-242.039664,0.506676,488.940550,372,63,5822.001890,139.006174,-146.846617,-0.264645,285.852791,369,62,1342.562038,87.211343,-87.375988,0.122295,174.587331,373,63,938.044977,86.772720,-84.670770,0.139690,171.443490,404,56,785.197421,54.206066,-63.632890,-0.069721,117.838956,366,91,404.684586,123.155326,-140.217108,0.114054,263.372434,376,80,1609.686718,86.179666,-103.790188,-0.009940,189.969854,374,86,589.007524,53.754454,-59.561130,0.059242,113.315584,378,87,411.803363,62.064319,-56.286299,0.152934,118.350618,378,94,407.385633,49.098352,-42.658010,0.019805,91.756362,379,152,276.883065,42.671646,-43.178753,0.016260,85.850399,366,136,167.030499,33.799912,-34.328413,0.029833,68.128325,377,139,127.984009,57.854727,-56.324894,0.003832,114.179622,367,153,195.661702,54.496283,-53.467017,0.114532,107.963300,378,152,305.813252,37.708564,-40.865039,-0.011418,78.573603,392,59,237.246484,52.181341,-54.453257,-0.028758,106.634599,363,58,378.075247,38.450531,-44.366529,-0.124169,82.817059,371,59,241.106227,54.728569,-46.088964,0.124312,100.817533,373,58,313.361186,52.050861,-50.451543,0.241094,102.502405,383,57,264.401713,33.464322,-31.551754,0.000586,65.016076,369,95,123.624193,43.513299,-59.632566,0.003898,103.145866,368,93,235.874502,51.909416,-52.754411,-0.004964,104.663827,378,95,188.644023,54.397506,-44.372134,0.015952,98.769640,378,88,210.235413,30.939617,-33.399582,0.053874,64.339199,388,101,139.827910,24.219161,-23.863766,0.012789,48.082927,375,145,65.417531,37.099551,-38.512670,-0.033823,75.612221,380,149,131.619833,29.094538,-29.820847,0.016808,58.915385,378,147,122.518297,34.144773,-34.959182,-0.016786,69.103955,374,157,121.217422,36.891781,-36.104428,0.009813,72.996209,380,141,124.699248,15.485359,-21.050379,-0.059246,36.535738,368,54,46.894774,61.670833,-46.377852,0.268032,108.048685,376,56,302.684700,44.502911,-38.855346,-0.045931,83.358257,350,57,231.696912,47.459886,-44.330596,0.196845,91.790482,376,62,229.332409,51.685167,-46.119509,-0.021991,97.804677,370,60,362.736433,13.314840,-14.636709,-0.023719,27.951549,374,91,28.723647,41.319341,-33.714390,0.119389,75.033731,378,93,187.770121,38.676708,-33.270703,0.003174,71.947410,372,95,170.606205,27.296772,-28.292596,0.080464,55.589368,359,90,121.055460,41.664655,-38.540267,-0.065878,80.204921,377,92,194.222319,12.191807,-11.613624,-0.004839,23.805431,376,146,23.554225,33.937559,-31.816042,0.046848,65.753601,374,137,103.870879,31.445664,-31.403062,0.024833,62.848726,375,144,102.651237,25.275489,-27.533911,-0.006398,52.809400,376,151,69.813612,35.311320,-33.646615,0.013045,68.957934,373,154,151.626410,49.818559,-46.459139,0.097727,96.277699,374,65,283.511693,64.655784,-52.164534,0.075627,116.820319,366,69,356.951968,79.237742,-86.771531,0.157762,166.009273,386,59,969.199899,42.981702,-43.668280,-0.247478,86.649983,386,54,271.918747,79.173791,-80.536500,-0.158877,159.710290,377,57,618.123869,45.530379,-44.968764,0.067039,90.499142,384,87,285.600924,51.207096,-45.924849,-0.018937,97.131946,385,85,305.267539,41.608066,-49.307691,0.017120,90.915757,386,82,286.875705,37.856244,-35.686417,-0.080938,73.542661,371,97,200.548206,56.254015,-46.282328,0.000430,102.536344,383,83,238.617861,36.234642,-36.004879,-0.005551,72.239521,375,147,93.925255,37.321147,-39.351217,0.013301,76.672364,378,156,159.130258,29.047864,-27.072000,0.006856,56.119865,386,144,69.338806,32.505732,-30.399934,-0.001527,62.905666,366,142,89.142210,30.083482,-28.825397,0.001458,58.908879,382,144,97.476466,102.651486,-117.936593,0.166020,220.588079,385,56,1294.934456,116.009119,-119.196400,0.491194,235.205518,391,63,1966.995300,60.511430,-59.253858,0.031841,119.765288,371,67,560.764818,141.364609,-175.280093,0.281242,316.644702,377,62,2202.541652,83.131244,-87.209148,0.421212,170.340392,374,57,860.928633,76.938462,-64.862537,0.137273,141.800999,377,86,430.600030,87.024254,-79.422707,0.125952,166.446960,395,76,641.733376,53.225136,-63.571715,-0.033984,116.796851,377,91,390.308250,95.044066,-102.244237,0.012653,197.288304,374,90,869.146012,57.890656,-57.651359,0.058578,115.542015,367,84,417.209040,29.444776,-28.396332,0.053097,57.841107,378,142,98.621648,29.954571,-29.798376,-0.013831,59.752947,377,141,107.480399,44.894404,-42.583880,-0.011607,87.478284,373,143,183.353514,43.240940,-45.161746,0.003165,88.402686,364,146,200.839517,31.381501,-31.302619,-0.025828,62.684120,369,146,139.363556,null
57.986543,-46.191215,-0.020003,104.177759,357,59,322.863526,48.324102,-64.024061,-0.186548,112.348163,370,61,384.595317,76.120624,-70.067582,-0.069620,146.188207,371,59,708.917782,61.288221,-57.522195,-0.309883,118.810416,369,52,467.333658,45.085063,-44.376335,-0.123498,89.461398,373,56,348.851427,41.096256,-38.874391,-0.056133,79.970647,383,96,240.812872,33.778407,-34.782253,-0.013160,68.560660,383,92,191.183270,50.717224,-49.168545,-0.082112,99.885770,385,85,310.469228,55.739449,-62.035239,-0.023881,117.774688,363,96,314.273736,49.516937,-41.836999,-0.143992,91.353936,366,96,301.200657,33.142056,-33.355434,-0.009997,66.497490,377,153,165.399654,25.026299,-25.022802,0.049581,50.049100,375,140,91.786347,29.195347,-32.384081,0.007071,61.579428,380,142,113.198483,48.514129,-46.336226,0.057851,94.850355,377,147,234.389670,58.703559,-55.916698,-0.098702,114.620257,370,145,250.136455,43.224064,-52.935365,-0.167264,96.159430,396,55,257.608779,40.617998,-32.252641,0.110503,72.870639,373,61,177.327857,43.720602,-28.885076,0.219656,72.605678,392,57,147.742399,32.647072,-30.055542,0.100980,62.702613,375,52,168.942818,38.580336,-42.946550,-0.200999,81.526886,377,59,227.645420,43.298921,-40.439482,-0.048101,83.738403,369,95,151.810902,34.731495,-37.459952,0.022526,72.191446,374,92,149.320844,32.614031,-27.191074,0.057827,59.805105,392,87,95.184122,28.096175,-28.801898,0.040693,56.898073,377,92,96.650675,35.968701,-32.432706,-0.092747,68.401406,369,99,166.126833,29.309718,-29.263393,-0.006779,58.573111,362,142,80.140330,25.214953,-25.219088,-0.020407,50.434040,363,153,83.385811,26.867419,-27.160871,0.021337,54.028289,372,154,76.796617,32.735806,-32.722650,0.015622,65.458456,377,151,142.500874,37.656772,-37.265967,-0.008140,74.922738,380,148,117.409740,17.116455,-18.192293,-0.095465,35.308747,357,59,55.154699,39.002113,-35.513834,-0.128390,74.515947,371,50,218.999352,43.461641,-45.257166,-0.008138,88.718807,372,53,264.727931,41.224264,-36.026217,0.088314,77.250480,362,59,175.993874,40.694286,-44.873103,0.113743,85.567389,362,60,230.556236,13.863081,-14.419148,-0.019057,28.282229,369,91,29.339270,40.698096,-40.205541,-0.007888,80.903637,369,97,150.351475,48.632864,-56.515285,-0.039512,105.148149,365,98,194.802230,38.617070,-39.123783,0.028744,77.740853,372,95,176.670922,38.132043,-36.681043,-0.031267,74.813086,369,97,176.221264,17.167079,-17.555909,-0.014638,34.722988,366,152,27.854415,39.050852,-38.813374,-0.023714,77.864226,368,147,137.161600,33.479466,-33.516959,0.028785,66.996424,380,144,130.950494,35.264672,-36.590892,0.006720,71.855564,380,151,135.286998,29.042577,-29.665661,0.017030,58.708238,371,154,132.195803,50.037447,-47.568009,0.027628,97.605457,380,60,145.774658,38.593402,-36.008053,0.031366,74.601455,372,60,173.222840,45.853767,-49.276372,-0.114060,95.130139,386,59,165.136378,46.040256,-45.670459,-0.028114,91.710715,386,52,237.428282,45.949036,-42.214515,0.069365,88.163551,388,56,200.515129,54.129735,-54.355336,0.032433,108.485070,382,94,205.838598,54.455657,-54.745720,0.042086,109.201377,382,95,187.084848,49.857728,-44.761829,0.051402,94.619557,386,99,152.402831,34.737833,-30.999895,-0.052720,65.737728,392,94,153.393765,43.525934,-41.370712,0.027306,84.896647,378,100,131.779051,21.466829,-22.378049,0.013425,43.844878,375,149,60.941004,38.786272,-39.072684,0.018307,77.858957,367,145,146.487720,27.102629,-27.344128,0.039228,54.446758,361,147,74.698674,29.518160,-29.774590,-0.003417,59.292750,378,149,101.007807,30.253878,-31.954626,0.064733,62.208504,376,150,138.148568,63.245509,-52.726725,-0.091412,115.972234,363,57,430.242368,46.839926,-49.853245,-0.046594,96.693171,397,62,343.968685,63.925046,-58.170414,0.083642,122.095460,374,53,600.811621,81.663186,-62.696432,0.093971,144.359618,367,56,500.793517,74.270475,-71.712397,-0.087934,145.982872,385,58,578.238976,38.541563,-29.033346,-0.055743,67.574909,367,87,158.380954,57.091916,-45.740309,0.074183,102.832225,364,95,211.432652,52.164877,-46.553794,-0.000648,98.718671,369,93,294.518235,43.845400,-39.024706,0.088533,82.870106,374,93,196.389491,62.033968,-65.937998,0.120753,127.971966,367,88,384.789986,31.219692,-30.676867,0.015876,61.896559,380,152,69.482001,37.959166,-39.684943,0.014991,77.644108,377,143,101.344575,45.472657,-47.559229,0.016328,93.031886,371,151,174.650992,42.479305,-41.997443,0.029167,84.476748,377,154,229.239094,50.948589,-54.544456,0.054925,105.493045,374,150,232.613941,tongue
50.023715,-57.774622,-0.033067,107.798337,362,56,428.438664,75.762154,-85.615094,0.030360,161.377247,361,53,729.253050,84.057065,-91.264802,0.029789,175.321867,371,62,564.538087,67.164239,-67.810636,0.032591,134.974875,371,63,515.341500,43.974992,-57.522774,-0.336001,101.497766,376,61,412.589544,47.459618,-41.198140,0.038120,88.657759,388,94,264.589300,52.297178,-54.392794,0.083005,106.689972,368,89,258.762679,69.134587,-52.425326,0.003262,121.559913,370,90,340.580314,52.901426,-59.584707,-0.044454,112.486133,378,97,346.917918,71.133785,-66.464639,-0.021997,137.598424,370,90,342.002369,44.388216,-41.600346,0.057307,85.988562,372,150,191.246941,21.591393,-22.002809,0.008713,43.594203,380,156,59.889743,31.868618,-33.400734,0.008759,65.269352,371,143,152.807501,52.519373,-55.603890,-0.022960,108.123263,379,155,282.872847,34.289291,-34.582945,0.026975,68.872235,371,151,150.439379,44.698122,-34.641684,-0.060570,79.339806,387,63,181.868462,37.084906,-29.876601,-0.122181,66.961507,350,64,175.446460,36.562749,-50.669748,-0.008095,87.232497,369,56,256.116646,31.040665,-42.967923,0.136219,74.008588,382,64,191.245892,34.539233,-30.528764,-0.092237,65.067997,365,64,177.098681,32.720446,-36.301601,0.002640,69.022047,373,92,127.214419,30.737266,-35.411841,0.048059,66.149108,366,96,178.044449,36.407003,-39.067898,0.050158,75.474901,381,94,167.781955,45.710701,-42.474616,0.063145,88.185317,379,95,195.443878,36.322347,-37.672011,-0.053600,73.994358,372,90,151.775390,23.095517,-22.984509,0.002736,46.080026,376,153,63.886711,29.962286,-32.466862,0.019423,62.429149,383,145,109.954524,30.330380,-32.775721,-0.022216,63.106101,389,152,92.476365,32.536029,-30.676900,0.028977,63.212930,375,148,117.223932,28.571369,-26.879689,-0.031231,55.451058,375,148,93.815185,25.170119,-22.227816,-0.008557,47.397935,384,61,54.228841,44.477811,-39.680742,-0.004381,84.158553,389,57,192.168348,45.727513,-40.450206,0.027625,86.177719,388,60,212.327767,36.593950,-39.203618,-0.090967,75.797567,396,64,215.553150,50.373209,-44.406418,-0.138695,94.779626,360,61,282.982633,20.269927,-17.591698,-0.004119,37.861625,375,100,39.972714,32.112152,-32.608089,-0.042979,64.720241,369,96,133.618949,33.750129,-33.281627,-0.049580,67.031756,378,94,148.828408,45.546229,-42.133832,0.060297,87.680060,386,90,196.457386,35.901462,-34.577928,-0.014841,70.479391,367,88,181.550555,16.794147,-16.427201,-0.020080,33.221348,386,146,34.862026,27.520400,-28.639088,0.008971,56.159488,380,150,83.027684,33.758294,-33.540240,0.023730,67.298533,374,144,96.858588,34.997939,-34.193467,0.019611,69.191406,377,144,124.825152,29.970655,-30.353430,-0.059944,60.324085,369,149,123.947090,36.114985,-36.625119,-0.072133,72.740104,382,69,122.191267,44.266493,-40.643124,-0.107366,84.909618,350,62,195.048853,32.624907,-30.257565,-0.027686,62.882472,392,56,137.073340,40.603658,-48.771851,-0.033470,89.375509,358,62,243.480596,40.328460,-33.727958,0.041736,74.056418,383,57,201.275730,47.610832,-47.275127,0.052879,94.885960,378,95,188.156223,48.599650,-45.331909,-0.000605,93.931559,384,89,185.773160,28.088308,-25.138693,0.023335,53.227001,372,97,88.164893,34.916783,-35.677798,-0.055428,70.594581,376,90,181.655141,34.889400,-41.004493,-0.040682,75.893893,367,93,148.052025,29.697622,-28.238173,0.021273,57.935795,368,145,59.499168,31.525828,-34.006605,-0.021411,65.532433,372,152,101.312420,21.182487,-22.746320,0.011163,43.928807,385,145,46.831539,28.155297,-27.075928,0.000956,55.231225,384,143,88.578405,28.022644,-28.093372,-0.013430,56.116016,370,153,129.557088,55.131955,-50.040332,-0.091171,105.172287,365,54,426.936877,61.263381,-74.319971,-0.067087,135.583352,383,56,529.449055,52.384919,-49.101989,0.231254,101.486909,368,61,489.993900,64.042290,-51.666607,-0.128485,115.708897,379,58,499.636219,63.755257,-82.195017,0.119502,145.950274,376,57,610.336655,33.381947,-35.601509,0.033358,68.983455,371,91,176.034310,51.575494,-56.014781,0.044484,107.590274,387,84,237.642446,58.959476,-57.249791,0.021164,116.209267,389,88,482.018792,48.101276,-41.581357,-0.011208,89.682632,375,86,285.150038,55.712184,-49.376433,0.112767,105.088617,377,89,303.457345,18.093499,-17.604954,-0.011435,35.698453,374,135,48.849092,25.084516,-25.975248,0.054697,51.059763,379,146,85.046826,48.012286,-50.294586,-0.022459,98.306872,378,146,217.769261,38.156130,-40.809612,-0.047784,78.965742,371,149,145.795823,42.625231,-44.815108,0.007679,87.440339,380,140,128.318683,null
50.611750,-54.185571,0.379239,104.797321,398,58,239.468743,51.933678,-59.568139,-0.167007,111.501817,338,53,414.491802,52.057597,-69.024317,0.372462,121.081914,383,59,480.859564,55.168728,-54.917352,0.230773,110.086080,366,61,385.293084,48.454510,-63.970638,0.118880,112.425148,382,60,404.985363,35.591629,-34.643875,0.021861,70.235504,377,94,185.541126,63.196362,-58.451488,0.026571,121.647850,374,91,251.905154,49.358179,-48.763003,0.016336,98.121181,381,92,294.374293,52.666798,-52.797014,0.060174,105.463812,359,90,334.777794,48.858618,-48.067425,0.106865,96.926043,375,93,300.916454,42.077176,-42.899679,-0.045502,84.976855,368,154,201.323774,27.350440,-27.021072,0.024528,54.371512,373,143,80.793622,34.395932,-36.039923,0.039240,70.435855,375,145,150.974531,40.250698,-40.661750,-0.009861,80.912448,377,151,224.805025,45.574230,-48.415288,0.016124,93.989518,370,151,202.779924,35.602333,-33.256006,0.182829,68.858339,371,60,199.590044,27.371429,-34.097789,-0.105588,61.469218,382,57,133.790516,38.601119,-36.632314,0.007891,75.233433,405,56,179.808100,31.820378,-32.853244,-0.158908,64.673622,385,61,117.497797,40.091969,-40.350072,-0.036831,80.442042,369,59,177.823828,33.135590,-34.313023,0.160575,67.448613,380,96,143.782560,28.796160,-25.402217,0.017162,54.198377,368,91,92.133829,33.682733,-32.032387,0.000884,65.715121,376,98,129.010572,25.982705,-27.314021,-0.012525,53.296727,377,101,109.204851,31.215690,-31.550985,-0.009798,62.766675,367,93,145.812820,34.677320,-32.334725,0.018501,67.012045,371,146,78.108690,27.800770,-26.773499,0.026256,54.574269,378,151,88.493957,29.410061,-27.631476,0.016862,57.041537,385,142,76.448848,29.513426,-29.304242,0.009529,58.817668,374,145,97.056539,30.810802,-30.299447,0.012894,61.110248,373,151,116.563181,20.234611,-17.659171,-0.001371,37.893782,385,52,55.220268,38.990836,-46.879611,-0.024538,85.870447,345,56,222.465152,39.739542,-38.817163,0.018988,78.556705,352,52,214.936525,48.120336,-40.527327,0.025582,88.647663,366,52,226.241303,60.162978,-44.666171,0.150385,104.829149,370,59,291.980851,21.852011,-19.307532,-0.011439,41.159544,382,91,37.299022,42.846785,-41.853760,-0.067133,84.700546,368,92,205.520966,37.230325,-33.984899,0.012192,71.215225,369,92,149.898142,35.649126,-36.809417,-0.008663,72.458543,386,89,155.001029,44.021779,-42.945992,0.010144,86.967771,378,94,236.106862,11.257032,-11.305964,0.003339,22.562997,382,142,17.294491,43.737211,-44.346360,-0.062607,88.083571,369,145,188.177781,30.875441,-31.562157,-0.018921,62.437597,374,150,122.258135,33.093958,-31.238107,-0.034817,64.332065,373,151,129.421094,36.200504,-38.430511,0.037491,74.631015,375,147,141.285596,39.516089,-43.301995,-0.026067,82.818085,365,71,217.149999,31.778701,-34.371296,-0.040424,66.149997,372,61,135.223590,40.394768,-43.661856,0.015675,84.056624,387,56,172.348687,32.700786,-32.764487,-0.090212,65.465273,373,55,166.533486,34.491468,-27.288842,-0.020064,61.780310,386,64,110.979195,47.961340,-51.202963,-0.003102,99.164303,373,82,268.330223,36.495670,-32.617896,-0.003108,69.113567,363,87,119.230265,37.375787,-33.397447,-0.025396,70.773234,380,92,112.444543,30.517241,-33.229615,-0.011724,63.746856,377,96,145.549338,39.327433,-39.799826,-0.044930,79.127258,371,98,129.684519,26.695006,-26.465035,-0.031276,53.160041,376,145,96.710605,20.697900,-19.855124,0.004417,40.553024,379,147,59.221286,26.280307,-26.296931,-0.024613,52.577238,372,151,62.812553,28.671292,-27.353638,-0.009577,56.024930,376,150,88.062537,25.363772,-25.109187,-0.016430,50.472959,382,154,92.140372,61.359632,-56.260592,-0.016845,117.620224,354,59,522.211007,49.765140,-70.459908,-0.237606,120.225048,374,53,357.392322,60.045323,-69.828566,0.005905,129.873888,382,61,580.788004,47.197535,-50.021187,-0.077116,97.218723,399,58,367.773153,46.782398,-50.237868,-0.063782,97.020265,369,59,352.669265,42.644327,-47.502141,-0.029212,90.146468,379,93,258.152647,58.901737,-46.863146,0.005411,105.764883,382,92,220.954528,47.193149,-51.239303,0.041172,98.432452,387,85,337.357198,49.175159,-42.767401,0.072960,91.942560,383,95,282.937749,54.031486,-51.600700,-0.082310,105.632186,380,97,319.311056,29.466819,-29.243305,-0.008246,58.710124,373,137,79.205080,24.746289,-27.212899,-0.002252,51.959188,391,135,82.504304,33.335865,-35.047686,0.029902,68.383551,385,144,113.349814,36.691426,-38.597306,-0.007025,75.288732,364,147,123.263745,48.752385,-52.528910,-0.014190,101.281295,377,150,258.560774,tongue
56.804238,-74.655176,-0.069698,131.459414,410,59,496.209635,190.295995,-206.400002,-0.407866,396.695997,367,59,5697.733344,85.580967,-87.632963,-0.204894,173.213930,368,64,1498.039565,67.015736,-87.122295,-0.057237,154.138031,353,55,727.891670,70.065918,-79.689716,0.068437,149.755634,379,56,605.099105,66.342338,-62.703695,-0.018438,129.046033,391,97,314.402565,114.019472,-122.576642,0.085955,236.596114,385,77,1541.850941,71.568318,-60.863095,-0.126177,132.431413,360,82,541.482476,53.215431,-50.282541,0.039331,103.497972,367,95,360.252290,57.645694,-45.499491,0.039471,103.145186,371,87,277.020631,37.612700,-34.496941,-0.014406,72.109641,381,140,182.897784,35.243689,-36.344349,0.059100,71.588038,378,143,143.251585,41.741765,-42.018746,-0.048057,83.760511,366,138,196.003841,43.224813,-41.221868,0.021233,84.446682,385,151,303.513690,40.777511,-38.693442,0.046625,79.470952,376,150,184.999420,48.330043,-43.591998,-0.251290,91.922041,349,50,231.041269,54.063014,-56.239512,-0.038307,110.302526,366,58,365.091250,42.100353,-38.923327,-0.035781,81.023680,363,55,221.067991,37.006611,-36.083814,0.121372,73.090426,359,53,190.012929,37.025726,-32.118854,0.198345,69.144580,376,63,167.982090,36.229940,-39.829513,-0.157276,76.059452,370,97,124.255951,42.940003,-38.708386,0.022589,81.648390,376,90,156.312239,48.951334,-40.475583,-0.012907,89.426918,381,94,168.936034,35.897139,-32.739202,0.046088,68.636341,366,97,132.141156,34.181939,-35.486249,0.012927,69.668188,378,97,142.302186,21.110829,-21.632423,-0.026225,42.743252,374,148,66.121654,35.363633,-39.062363,-0.012682,74.425997,371,150,119.957910,29.095423,-26.384886,-0.038625,55.480309,361,147,88.765251,32.159688,-31.154652,-0.011855,63.314341,375,151,123.145998,33.075923,-32.839345,0.012302,65.915268,375,143,127.398595,19.070717,-20.477570,0.039727,39.548286,395,59,56.657111,38.835999,-48.401197,-0.064938,87.237196,379,54,242.345302,62.719225,-48.446943,-0.145105,111.166168,370,60,434.256651,53.574126,-59.563117,0.162288,113.137244,390,63,361.289007,46.797524,-49.705862,0.161476,96.503386,391,59,288.213041,18.428617,-18.627362,-0.002655,37.055979,378,96,43.390684,34.443152,-36.348056,-0.001766,70.791208,369,101,158.272626,34.361727,-38.125033,-0.118752,72.486760,370,88,179.254495,41.854461,-38.973084,0.061597,80.827545,377,91,173.013776,42.143441,-47.795002,0.046119,89.938443,386,88,202.363399,13.610409,-14.544020,-0.013961,28.154429,371,148,26.297828,33.244944,-35.978049,0.013018,69.222993,376,144,127.026644,26.054968,-27.422653,-0.075845,53.477622,379,150,106.418083,27.595668,-25.676732,-0.015507,53.272400,363,150,86.168310,32.034009,-32.225390,-0.035562,64.259399,383,147,131.524274,49.038405,-48.635651,-0.013917,97.674056,365,70,245.319858,38.384341,-34.078985,-0.042583,72.463325,370,67,181.649655,79.841777,-89.463011,-0.169140,169.304788,373,55,659.711916,53.653314,-63.559712,-0.227053,117.213025,368,60,363.590660,47.362439,-49.249623,0.114797,96.612062,364,55,372.289554,45.004818,-40.541863,-0.107565,85.546681,380,84,213.820442,40.720530,-37.080464,0.027705,77.800993,367,92,197.536939,47.686253,-53.536320,-0.065711,101.222573,378,89,266.980954,34.089620,-29.674925,-0.087408,63.764545,358,93,154.783766,39.256973,-39.439463,-0.018555,78.696436,379,87,177.125368,24.576607,-25.247674,-0.068493,49.824281,375,142,80.174615,42.660837,-42.695659,0.012927,85.356496,376,150,149.006978,32.608424,-31.304394,0.009330,63.912818,370,147,85.383571,23.765409,-23.561817,-0.050545,47.327226,376,145,84.663893,31.517191,-34.225165,-0.004263,65.742356,378,148,122.288113,114.776090,-98.742895,-0.159150,213.518985,378,56,1477.012071,103.533564,-131.672718,-0.062495,235.206282,369,55,1505.635839,98.018588,-94.768317,-0.163535,192.786905,369,62,1067.247279,120.481681,-112.652533,-0.137130,233.134214,393,53,1507.078622,66.719713,-68.069858,-0.085801,134.789571,378,61,695.837091,57.380647,-52.663604,-0.002200,110.044251,373,78,392.928489,78.548989,-89.416163,0.029062,167.965153,377,87,570.779022,63.792031,-60.159396,0.081254,123.951427,376,86,372.065640,81.808250,-80.467390,0.011963,162.275640,380,87,570.282468,56.238165,-61.098608,-0.034737,117.336773,382,94,333.351606,27.026165,-31.915892,0.056534,58.942057,369,138,70.607198,33.173422,-31.677871,0.013247,64.851293,366,145,135.323132,39.802949,-40.682558,0.076545,80.485507,371,142,138.743268,44.226390,-45.534165,0.046566,89.760555,378,141,176.335315,38.865154,-36.399325,0.022953,75.264479,377,155,153.353824,null
55.231096,-47.518365,0.108273,102.749461,387,51,316.647452,60.951531,-60.901379,0.055873,121.852910,364,61,586.293257,68.901672,-63.947478,-0.084735,132.849150,354,63,616.601244,58.969154,-71.444010,-0.089708,130.413163,370,65,484.873966,55.896471,-59.378192,-0.082956,115.274663,374,63,416.572967,48.571172,-48.993091,0.019945,97.564263,373,95,234.732296,37.626625,-44.487167,0.047321,82.113793,350,85,280.586166,64.201369,-59.451423,-0.045001,123.652792,363,89,350.819752,70.440847,-70.018007,-0.096318,140.458854,375,95,425.794763,51.860427,-51.498973,0.036551,103.359400,384,91,359.670613,40.275705,-40.480070,0.027474,80.755775,374,147,168.557858,40.647606,-36.264759,-0.007069,76.912364,365,147,127.374015,35.694179,-38.925263,-0.027709,74.619441,369,147,168.659912,53.339580,-50.834081,-0.002528,104.173661,371,151,275.666202,50.793104,-50.973072,0.006626,101.766175,374,146,269.309663,33.232351,-42.886077,-0.155602,76.118428,378,53,204.050882,46.609752,-49.719554,0.230459,96.329306,393,64,288.074781,40.681842,-33.143480,0.053160,73.825322,405,58,136.244057,45.567060,-42.214517,-0.309683,87.781577,345,58,175.442286,38.198485,-38.026766,-0.063236,76.225251,362,61,219.405124,34.641212,-32.870327,-0.013127,67.511539,369,95,134.395327,45.066169,-45.354524,0.037809,90.420693,390,91,212.942979,30.238653,-32.777559,0.029366,63.016212,379,92,117.966983,34.057809,-33.978921,-0.062287,68.036730,364,98,131.414652,48.424740,-49.277062,-0.014546,97.701802,381,92,203.103640,23.743612,-23.595433,-0.012170,47.339045,360,150,67.321174,42.208751,-43.126407,0.055383,85.335158,376,151,146.167215,25.787390,-24.730505,0.048452,50.517895,381,151,96.916515,34.681651,-33.936763,-0.014644,68.618414,374,142,102.250844,31.566839,-32.593125,0.061651,64.159964,374,144,96.563875,21.155357,-20.054241,0.058346,41.209597,360,59,59.291319,48.507964,-38.797247,-0.072653,87.305211,368,63,210.750713,50.463703,-52.638517,-0.133290,103.102220,376,57,311.430464,65.409182,-60.646106,0.090151,126.055288,371,69,470.495363,53.358571,-43.298043,0.020276,96.656614,373,72,293.406800,19.431090,-19.417002,0.006609,38.848092,379,93,43.319435,31.965982,-31.172178,-0.001457,63.138160,377,91,135.822186,37.260970,-37.290134,-0.046373,74.551104,372,95,181.340338,43.236547,-40.742388,-0.002895,83.978935,382,82,343.184705,45.981310,-44.154220,0.118019,90.135530,379,90,300.623661,15.602569,-14.200943,0.009097,29.803512,366,147,31.688958,26.849585,-26.148612,-0.018383,52.998196,374,149,68.583547,32.398357,-31.813702,-0.058519,64.212059,374,151,113.156478,40.085843,-42.301577,-0.027436,82.387420,377,147,140.241888,36.448126,-36.502756,0.082199,72.950882,378,147,179.298264,86.482173,-84.269766,0.365885,170.751939,381,76,1688.998721,79.465785,-84.131291,-0.150707,163.597077,363,73,1219.439818,37.561998,-39.524706,-0.033880,77.086704,370,65,269.583213,42.960481,-46.891325,0.049652,89.851807,388,57,333.208693,39.084310,-41.636028,-0.004356,80.720338,392,67,289.663515,91.474382,-85.084597,-0.034464,176.558979,380,76,1523.435067,75.553814,-77.434035,-0.047190,152.987849,374,80,973.481564,40.906865,-46.157398,0.028263,87.064263,375,84,208.875742,36.085841,-36.925810,-0.018795,73.011652,374,87,184.298950,36.752106,-38.089719,-0.025562,74.841825,372,86,194.534151,46.328646,-43.873511,-0.117822,90.202158,366,144,289.653662,45.509766,-48.045931,0.061692,93.555697,373,148,230.138876,33.424940,-31.651203,-0.034656,65.076143,368,146,98.080455,41.074888,-41.873984,-0.004542,82.948872,368,153,113.556708,31.475549,-32.738583,-0.018091,64.214132,377,152,123.643301,52.301511,-50.257124,0.313186,102.558634,366,59,392.238601,104.874928,-102.216299,0.386709,207.091228,368,73,1587.332947,96.279081,-93.245235,0.096027,189.524316,381,68,1069.014753,77.495769,-83.162390,-0.074576,160.658160,371,71,840.637542,86.283876,-80.886080,0.234422,167.169956,370,70,996.589217,50.018845,-50.787652,0.019985,100.806496,393,90,231.894585,103.418964,-97.709818,0.106387,201.128783,379,78,1186.520884,78.934930,-78.486680,0.088371,157.421610,379,82,702.701842,71.422012,-66.031938,0.048207,137.453950,379,82,679.513979,70.987341,-72.423509,0.036743,143.410850,370,80,696.242482,27.636096,-27.748657,0.005771,55.384753,376,146,90.814929,41.958847,-38.644722,-0.060003,80.603568,376,149,157.347009,49.386570,-48.775407,0.028715,98.161977,384,145,251.277902,48.562642,-46.399057,0.086499,94.961700,375,153,284.944035,51.606115,-53.153086,-0.077024,104.759201,375,148,247.042558,foot
59.354157,-66.042088,0.147632,125.396245,389,57,425.975640,270.178937,-270.798589,0.022471,540.977526,381,59,8146.055080,127.392116,-111.722688,-0.019255,239.114804,373,60,1342.693232,75.587703,-82.032119,-0.100396,157.619822,369,56,706.390454,57.683222,-56.399403,-0.333266,114.082625,384,54,440.009904,65.738612,-57.760645,0.061463,123.499257,381,97,339.718107,155.914036,-138.725620,-0.028654,294.639656,386,72,1790.822781,97.809900,-72.213569,0.125602,170.023469,377,88,574.607240,52.106196,-51.504186,0.119308,103.610382,381,90,305.708468,44.613626,-42.720906,-0.151986,87.334532,368,94,329.379498,38.232270,-40.202355,0.006084,78.434625,386,139,242.088744,42.038713,-42.221617,-0.057924,84.260330,373,140,168.780987,43.911453,-44.427462,0.075171,88.338915,369,151,174.176721,49.898072,-49.755528,0.035120,99.653601,375,154,277.583646,46.147017,-44.148790,-0.088789,90.295806,369,156,259.772418,40.102941,-54.968874,-0.152517,95.071815,382,62,244.895857,45.208663,-40.639470,0.107076,85.848133,376,61,270.344872,37.726478,-46.839467,0.036435,84.565945,369,64,194.907407,45.470501,-43.230431,-0.039240,88.700932,376,55,291.632074,52.113843,-42.830508,0.223398,94.944351,393,57,234.678681,32.997914,-41.917547,0.022831,74.915462,377,90,140.150305,37.956126,-36.972517,0.008674,74.928643,382,94,157.740988,37.417499,-30.930499,-0.001794,68.347998,371,92,139.622600,43.104866,-43.005733,0.034951,86.110599,377,95,214.859618,36.115925,-47.588917,0.097568,83.704842,370,95,176.589408,20.151460,-20.712170,0.037081,40.863630,376,150,70.305601,29.865927,-29.826650,0.035295,59.692577,384,143,115.773773,26.115930,-24.701501,-0.011595,50.817430,373,151,91.801820,36.708243,-37.179999,0.015978,73.888242,374,149,132.300488,39.910280,-40.264761,0.010776,80.175040,370,146,178.384636,20.477015,-21.767143,-0.037630,42.244157,365,53,65.410440,61.240837,-50.698354,-0.000865,111.939191,352,49,303.582716,58.175024,-65.148490,-0.069676,123.323514,382,57,433.001964,58.476786,-61.256885,0.230343,119.733672,362,54,343.268265,62.371231,-81.237853,0.038521,143.609084,388,60,502.909826,16.365265,-18.908668,-0.010263,35.273934,362,90,38.322505,34.766290,-31.808265,0.069545,66.574555,373,97,135.196080,42.207844,-40.074835,0.018486,82.282679,390,87,211.762199,37.458442,-38.641494,-0.005960,76.099937,375,93,144.948434,38.493885,-59.623794,0.024629,98.117679,377,89,205.874881,12.748616,-14.110472,0.014768,26.859088,379,149,19.895799,28.452444,-27.939198,-0.027977,56.391642,373,145,98.687029,28.887058,-27.116080,-0.008492,56.003138,374,140,100.559320,30.929074,-28.426234,-0.015630,59.355308,379,147,117.124291,33.997953,-34.412027,-0.015906,68.409981,375,152,159.451363,41.333060,-38.788978,0.121203,80.122038,365,69,209.064656,58.333595,-48.914080,0.140520,107.247674,376,59,280.115310,138.934152,-146.560244,-0.259995,285.494396,359,60,1370.362749,58.969861,-76.337486,-0.135162,135.307347,382,57,416.342292,108.737251,-97.980497,-0.143687,206.717748,362,61,518.319187,32.796904,-35.644378,0.023909,68.441282,377,88,177.366295,46.078184,-47.949351,0.068378,94.027535,371,87,214.136005,56.143996,-65.409449,-0.051852,121.553445,389,81,307.676440,37.860028,-43.607965,0.003247,81.467993,368,91,180.494490,48.148674,-65.225190,-0.021857,113.373863,371,89,266.919647,20.378234,-20.550596,-0.015440,40.928830,370,146,58.238360,37.910660,-40.044131,0.017358,77.954791,363,151,122.702022,35.808995,-36.433521,-0.017071,72.242516,383,149,104.861089,28.046531,-30.752578,-0.032250,58.799109,371,144,90.112240,40.726687,-43.131903,0.002432,83.858590,378,143,154.930393,112.148491,-97.247937,0.337488,209.396428,392,56,1509.951225,206.295535,-193.590300,0.106500,399.885835,362,58,2250.744106,67.450906,-74.306660,-0.406434,141.757566,366,55,644.600861,104.431355,-109.287337,0.074709,213.718692,368,63,1542.329052,105.573815,-93.000010,-0.202936,198.573825,359,56,848.970770,65.925477,-71.911434,0.117431,137.836911,369,78,401.059209,103.983646,-83.144026,-0.064223,187.127672,375,75,516.913948,63.911792,-58.994947,-0.076484,122.906739,371,92,354.550894,76.164370,-72.302482,0.059706,148.466852,384,77,496.534884,63.331043,-59.316621,-0.099383,122.647664,365,92,365.629467,32.283417,-31.040628,0.051097,63.324044,382,147,105.689770,32.693864,-33.865908,-0.033409,66.559771,368,145,122.840183,32.591284,-31.731265,0.009343,64.322549,367,142,141.140072,41.967353,-41.324828,0.000191,83.292181,371,146,197.050504,48.933105,-47.483838,-0.059786,96.416943,367,147,230.796031,null
61.785784,-51.898447,-0.230739,113.684231,355,54,537.160123,93.985052,-87.368145,-0.160647,181.353197,372,62,758.129192,72.704658,-84.589479,-0.001252,157.294137,364,63,724.251382,61.886566,-62.693542,-0.152523,124.580108,349,57,507.196369,55.642983,-69.435425,0.237534,125.078408,387,61,404.242372,45.743516,-48.366412,-0.105574,94.109928,385,92,269.019819,54.623786,-55.842069,0.105000,110.465855,376,80,321.779430,66.726139,-67.438713,0.038690,134.164853,367,97,451.696375,49.999767,-50.460586,0.031028,100.460353,385,90,307.995785,43.773688,-57.329082,0.043888,101.102770,375,98,289.854576,35.478946,-34.456937,0.007214,69.935884,374,148,185.564583,36.435052,-36.252551,0.027459,72.687603,378,151,97.812230,46.095910,-47.713457,-0.011104,93.809367,372,140,129.308911,38.251972,-39.283271,0.012877,77.535243,373,151,211.110451,35.231849,-33.833964,-0.021247,69.065813,381,146,181.635600,42.032918,-41.004586,0.061251,83.037503,350,55,225.217777,37.776995,-50.994981,-0.172464,88.771975,365,63,219.261211,39.076337,-51.062960,0.008243,90.139296,372,64,225.502565,40.180410,-43.976440,-0.146428,84.156850,390,52,214.936895,52.717667,-41.792954,0.045596,94.510621,366,55,278.222371,30.715502,-39.949608,-0.012680,70.665109,369,99,142.391096,40.640539,-36.676306,-0.050083,77.316844,374,91,209.446891,33.961094,-41.067729,0.037548,75.028823,384,89,161.524849,27.856910,-27.770484,-0.028791,55.627394,384,96,128.669306,33.368233,-36.889786,-0.000003,70.258019,376,102,154.025751,31.248866,-31.847901,-0.000159,63.096767,376,148,118.862600,30.173136,-30.842326,0.028196,61.015462,373,152,151.463107,26.109683,-24.241445,-0.002723,50.351128,376,146,96.998993,36.208990,-35.622747,-0.006578,71.831737,377,151,117.105542,33.832487,-32.931605,-0.036150,66.764091,373,142,109.805490,41.267035,-22.663174,-0.018101,63.930209,358,54,95.107979,35.118005,-30.067212,0.051689,65.185218,365,52,187.004147,51.069928,-46.944605,0.001735,98.014532,371,53,352.012397,57.117103,-66.136710,-0.252061,123.253813,360,59,362.589556,58.219651,-56.321664,-0.091370,114.541316,355,55,340.250233,16.785882,-16.656295,-0.047143,33.442177,376,89,35.121691,33.929581,-34.076726,0.094466,68.006307,388,93,118.360727,49.527159,-54.292937,-0.024390,103.820096,374,97,235.162320,43.188588,-44.778010,-0.052409,87.966598,384,83,208.847969,35.573853,-40.550904,0.003247,76.124757,366,91,199.794553,17.437089,-16.451020,-0.004421,33.888109,379,146,25.521989,60.440762,-64.578700,0.056585,125.019463,380,156,165.486825,46.300495,-45.656272,0.008687,91.956767,380,146,174.547642,27.727519,-29.650552,-0.011952,57.378071,376,151,108.350214,30.239646,-29.815281,-0.007999,60.054927,367,150,105.145991,55.356361,-60.881851,0.089093,116.238213,392,66,268.376268,69.529637,-68.944754,0.019858,138.474390,371,66,471.053427,51.753821,-50.761191,0.096629,102.515012,366,57,238.055053,38.625521,-36.341169,-0.122850,74.966690,372,61,208.268457,47.335548,-48.244646,-0.063034,95.580194,382,56,274.194375,53.063903,-59.586893,0.025295,112.650796,375,85,295.305832,61.819702,-72.541048,0.048162,134.360750,375,85,321.697743,35.622560,-34.673622,-0.019057,70.296182,398,94,129.217006,35.153886,-35.303904,-0.016254,70.457790,382,94,146.416845,32.407040,-30.687754,-0.093943,63.094794,376,86,154.453940,34.361265,-33.063350,0.025258,67.424615,369,148,81.285237,48.320582,-49.582048,0.039124,97.902630,367,146,237.232582,30.379009,-29.531210,-0.026381,59.910219,381,143,98.560811,30.656365,-31.622634,0.006420,62.278999,370,146,114.064923,24.409801,-26.520877,-0.043954,50.930678,375,148,86.535756,86.425109,-75.857280,-0.248454,162.282389,381,53,553.741063,80.495996,-87.203029,-0.045400,167.699025,376,55,812.044915,100.867161,-79.817851,-0.055038,180.685011,350,58,892.739044,81.485697,-80.862347,0.152763,162.348045,375,60,785.859320,69.083673,-70.419211,0.182511,139.502884,384,60,659.750993,43.319600,-44.487312,-0.072875,87.806911,371,99,177.395719,68.460541,-60.465108,0.016764,128.925649,368,82,334.282134,59.320380,-64.798044,-0.077645,124.118423,373,87,480.060918,53.535823,-59.328175,0.153761,112.863998,375,86,440.950790,53.714548,-59.362532,0.101326,113.077080,366,89,404.502495,30.352087,-28.682652,-0.026080,59.034739,377,145,83.325875,34.642618,-37.042221,-0.004061,71.684839,369,143,138.423841,52.684187,-53.390693,-0.006838,106.074880,378,147,225.412469,47.348135,-51.623725,0.047728,98.971860,379,147,210.525020,61.937150,-60.031153,0.042228,121.968302,371,154,245.199519,tongue
64.140759,-65.249469,0.006418,129.390228,380,58,569.528501,220.475772,-216.532922,0.225270,437.008693,383,57,6583.512448,146.189594,-139.127477,-0.277397,285.317071,368,62,2190.242484,95.127268,-96.685421,-0.107436,191.812689,361,58,1427.067427,70.358075,-67.811624,0.490078,138.169699,384,57,625.550180,52.822509,-44.104108,0.014301,96.926618,375,94,276.999100,138.193362,-149.403972,0.046610,287.597334,368,70,1725.605905,94.002419,-89.063071,-0.136709,183.065490,374,84,768.641168,64.737866,-63.607780,-0.104925,128.345647,375,77,494.597490,56.014913,-58.617210,0.099668,114.632123,375,95,334.667873,39.751000,-41.618316,0.007450,81.369316,383,146,204.211505,32.112399,-34.869363,-0.045288,66.981762,377,140,154.136192,55.566802,-52.365396,-0.036650,107.932199,381,145,219.584063,56.408886,-54.783805,-0.038187,111.192691,373,152,216.108230,45.044392,-48.300300,0.052543,93.344693,377,142,221.792630,35.287170,-53.735751,0.103553,89.022921,368,47,223.318364,53.623198,-60.156293,0.174319,113.779491,381,63,461.923363,48.616059,-54.265385,0.117020,102.881444,359,54,297.943064,70.045462,-56.381132,0.034938,126.426594,386,56,294.131451,55.509336,-69.857155,-0.095809,125.366491,381,61,542.852076,30.860971,-33.432150,0.092416,64.293122,384,90,108.016520,42.917197,-43.845797,0.036832,86.762994,386,91,251.905393,42.724511,-38.710837,-0.020475,81.435348,374,94,174.383412,48.561956,-37.513327,-0.014843,86.075283,357,88,127.940069,39.607932,-34.829820,-0.012199,74.437752,363,85,202.288050,24.340445,-22.417447,0.036282,46.757892,375,148,71.753790,34.896778,-35.947003,-0.013415,70.843781,364,145,140.275675,32.613399,-29.800511,0.003624,62.413910,374,148,106.483358,40.056175,-43.258233,-0.000111,83.314408,372,149,93.068582,30.896113,-31.172452,-0.023416,62.068565,383,155,125.872279,22.299755,-37.542072,0.087448,59.841827,390,53,82.658047,42.102842,-41.276647,0.072504,83.379488,377,60,308.563506,48.712628,-46.568149,0.044460,95.280777,373,55,342.441622,47.519748,-60.474913,0.117112,107.994661,383,58,389.775131,62.765395,-52.065792,0.272270,114.831187,374,65,423.889373,17.793307,-16.921360,0.029471,34.714667,378,97,33.159062,38.949211,-37.472831,-0.091646,76.422042,365,86,145.418181,40.593587,-35.626858,-0.011540,76.220445,380,89,177.965817,39.618561,-40.946820,0.036628,80.565381,380,89,236.138821,33.266729,-34.793080,0.071531,68.059810,369,78,190.164577,16.870234,-15.910051,0.002289,32.780285,373,143,25.856797,34.346315,-30.227764,-0.014596,64.574079,382,153,104.791740,29.092800,-30.649656,0.005181,59.742456,362,144,100.937596,27.780202,-28.404072,0.008703,56.184274,375,151,108.925555,24.765538,-23.974233,-0.029653,48.739771,383,144,75.871336,50.981271,-50.342882,-0.148673,101.324153,369,69,307.682799,55.125025,-47.404068,0.073205,102.529093,397,64,265.157457,88.702005,-92.968802,0.154714,181.670807,374,61,1200.478541,59.914831,-58.977345,0.065916,118.892176,373,59,386.265367,64.617375,-69.273766,-0.055378,133.891141,363,59,733.924151,34.863397,-37.691891,-0.040155,72.555288,367,84,226.678587,56.305136,-45.760571,-0.035089,102.065707,381,88,226.005980,47.661182,-53.515819,0.047463,101.177001,395,77,366.016845,39.485472,-40.140051,0.014462,79.625523,371,85,159.305695,57.588558,-56.427095,-0.042714,114.015653,360,87,259.537624,29.489523,-31.407813,0.057780,60.897336,381,148,98.550864,37.764548,-38.325571,-0.055135,76.090119,383,148,130.497800,26.067120,-25.864633,-0.022063,51.931752,371,141,90.341890,26.402287,-29.609564,-0.004400,56.011851,371,155,93.706282,28.253190,-27.996086,-0.013155,56.249276,377,153,102.644548,120.937118,-115.422941,-0.055032,236.360059,364,58,1936.777254,175.240959,-171.802744,0.326244,347.043703,370,56,5783.983853,82.653089,-84.962142,0.398985,167.615231,371,61,1134.777648,156.661985,-143.831899,-0.016375,300.493884,369,60,3834.701581,108.648142,-111.022195,-0.224667,219.670337,384,52,1439.410450,66.872571,-59.053704,-0.070250,125.926275,368,89,446.970780,97.369062,-92.732119,0.158954,190.101181,365,77,1458.743367,68.966118,-64.064473,0.090121,133.030591,377,82,524.680104,81.219455,-89.434376,-0.018582,170.653831,366,76,1021.880158,52.583475,-60.858447,-0.128543,113.441922,382,89,417.917541,20.882511,-21.854981,-0.024941,42.737492,377,137,80.892862,29.468364,-30.899731,0.048750,60.368094,382,135,129.162195,36.887369,-37.553441,-0.013806,74.440811,372,142,184.504112,31.529340,-31.821796,-0.074760,63.351136,371,144,139.288112,33.062448,-34.510143,-0.019514,67.572591,378,139,156.933778,null
49.592064,-57.605735,0.060866,107.197799,406,51,392.583630,85.088687,-90.748690,-0.326744,175.837377,367,52,658.219136,62.557866,-46.915519,0.345934,109.473385,395,60,557.456981,77.930020,-77.189367,-0.083851,155.119387,357,59,565.459652,53.858993,-46.541776,0.102399,100.400769,354,58,372.907348,42.865957,-44.656517,0.025727,87.522474,362,95,248.917577,37.204069,-45.297208,-0.030874,82.501277,379,92,263.335220,51.261559,-57.830784,0.231735,109.092343,374,93,338.471465,67.927009,-53.160089,-0.061455,121.087099,385,90,346.431039,43.155565,-45.886145,-0.055180,89.041711,386,90,245.504024,47.504068,-46.511324,-0.020359,94.015392,381,148,204.265957,34.783661,-32.439697,-0.015712,67.223358,378,140,92.224498,31.368698,-33.299043,0.057136,64.667741,376,141,113.880565,51.271146,-50.510121,0.030943,101.781267,379,151,253.692017,44.073138,-43.177005,-0.051523,87.250144,370,147,254.628058,43.149577,-38.297596,0.335731,81.447173,378,51,216.844693,43.162626,-37.309530,-0.260737,80.472156,372,51,198.378208,52.058406,-46.420229,0.057371,98.478635,368,65,287.073826,49.820244,-44.789139,0.071974,94.609383,375,55,229.249658,41.921303,-35.929935,-0.154448,77.851238,353,57,283.687671,36.403582,-43.350959,0.079640,79.754541,375,100,160.095742,40.357281,-35.919414,-0.062353,76.276695,370,93,123.558242,45.321329,-40.007793,0.001106,85.329122,377,92,194.515944,36.411120,-31.474701,-0.006909,67.885821,362,91,146.193391,44.621013,-47.290534,-0.079932,91.911547,370,94,260.478593,26.808151,-27.497103,0.036397,54.305254,380,148,92.714803,31.783464,-32.787869,-0.022093,64.571333,386,152,74.160199,28.496298,-29.276396,0.043796,57.772693,369,143,120.443867,34.259640,-35.667983,-0.036900,69.927623,372,150,197.879094,39.945527,-34.812739,0.036439,74.758266,375,140,131.131276,112.370270,-124.777292,0.574445,237.147561,352,53,567.528442,47.100579,-49.944313,-0.341809,97.044892,364,59,269.760995,41.238710,-43.129633,0.129044,84.368343,368,48,242.384119,39.076643,-41.700575,0.029639,80.777218,373,53,216.185084,43.685310,-43.746820,-0.073925,87.432130,363,55,321.387427,56.614254,-82.247561,0.005627,138.861816,373,92,176.513512,39.129488,-33.296883,-0.108820,72.426372,378,93,190.659917,29.405234,-33.038382,0.068194,62.443617,376,98,126.045974,31.290389,-34.187423,-0.005018,65.477812,369,94,120.221977,35.952955,-31.416954,-0.030724,67.369908,376,93,169.435075,54.864798,-54.220027,0.052735,109.084825,374,148,77.152035,36.146099,-41.095809,-0.019130,77.241908,362,151,86.572406,31.546710,-32.876401,-0.012826,64.423111,373,145,111.353297,31.402647,-31.746393,0.032856,63.149040,380,150,82.446842,27.602557,-29.934671,-0.000352,57.537228,379,147,105.055643,25.346723,-28.177301,-0.066893,53.524024,350,58,64.280312,31.340901,-35.567197,-0.132739,66.908098,369,54,144.273236,47.906028,-51.543044,-0.162735,99.449072,352,58,231.404451,44.585002,-42.070099,-0.313685,86.655102,364,56,215.245084,44.441028,-46.050956,-0.164874,90.491984,382,56,276.776094,40.094352,-36.572715,-0.132927,76.667067,377,92,83.972758,39.610878,-46.692405,-0.066824,86.303282,387,93,106.428135,30.586843,-30.852683,0.068235,61.439526,379,94,113.704134,42.558530,-35.190437,0.006012,77.748967,368,98,126.776255,32.057905,-32.154691,-0.099367,64.212596,375,93,129.892433,19.229943,-21.062875,-0.019715,40.292818,365,142,41.863100,34.693296,-37.064986,0.002631,71.758282,383,150,115.313968,30.706540,-31.612680,0.029486,62.319220,369,148,82.864305,24.392819,-25.971063,0.051372,50.363882,372,150,70.174929,31.104853,-32.137893,-0.023772,63.242746,379,146,114.378739,100.042160,-87.640770,-0.412209,187.682931,377,46,720.308619,94.997840,-96.450901,-0.357802,191.448741,379,52,642.867541,55.634223,-61.958343,0.167849,117.592565,355,57,494.881969,66.084851,-73.616731,-0.567980,139.701582,369,54,634.307980,53.796439,-61.938163,0.138394,115.734602,359,51,366.961186,39.569230,-46.652323,-0.293205,86.221554,359,90,190.469172,53.102339,-49.093883,-0.079246,102.196222,371,90,266.749901,47.059019,-49.362940,-0.004895,96.421959,369,94,299.023257,54.624456,-57.418206,-0.146473,112.042662,377,92,322.772582,52.307498,-46.601927,0.064747,98.909425,389,94,248.876537,23.221457,-20.865806,-0.077682,44.087264,374,144,63.584377,27.424780,-30.738544,-0.016553,58.163324,373,146,101.180070,41.827958,-45.420990,-0.102260,87.248948,374,144,190.410280,45.471754,-49.186406,-0.002055,94.658160,378,153,257.680000,37.837602,-36.712332,-0.021515,74.549934,367,146,146.168404,right-hand
59.560365,-66.059088,-0.097262,125.619453,363,60,375.431756,166.975869,-172.713927,-0.229706,339.689796,371,64,4400.639360,87.987300,-91.298334,0.095947,179.285633,371,57,991.908020,70.244695,-64.651984,-0.043171,134.896679,343,61,601.843045,63.517209,-59.147546,-0.103151,122.664755,349,56,486.027255,40.205593,-50.472256,0.023797,90.677850,368,98,263.680147,114.052154,-130.734156,0.161587,244.786309,369,76,1336.483523,60.527572,-61.786276,0.026028,122.313847,369,88,386.375697,54.235022,-55.773643,-0.013372,110.008665,367,91,351.332719,51.129511,-53.173551,-0.043180,104.303062,373,92,360.517871,50.774250,-50.381952,0.050610,101.156202,376,149,362.660127,48.975022,-36.444534,0.145595,85.419556,379,144,149.316174,46.324275,-47.932368,-0.007571,94.256643,372,148,160.480993,49.721702,-48.526199,0.042884,98.247900,372,153,277.158300,36.841996,-37.150928,-0.027068,73.992924,374,148,222.555011,43.016012,-37.156681,-0.082005,80.172693,349,57,198.297619,48.097277,-40.191013,0.114805,88.288290,376,62,261.719315,29.544035,-30.574321,0.117032,60.118356,356,51,143.077819,37.747221,-36.050654,-0.188445,73.797875,371,58,211.866746,38.800192,-40.534188,0.079589,79.334380,367,60,249.577379,34.231452,-35.703736,-0.010816,69.935189,372,91,135.965923,46.843974,-47.633408,-0.020306,94.477382,368,90,187.221292,37.395016,-43.835888,-0.006341,81.230903,367,96,190.877930,36.366485,-32.188542,-0.078805,68.555027,371,97,167.770764,45.381731,-40.414500,0.009868,85.796231,369,93,183.626397,32.746327,-32.822375,0.001671,65.568702,376,152,100.868858,43.901789,-41.951347,-0.056901,85.853135,372,154,168.621958,40.593622,-42.784709,-0.025661,83.378331,365,149,132.435035,43.700487,-42.852892,0.018569,86.553378,375,153,162.566201,45.931065,-46.478928,0.012230,92.409993,372,148,171.294264,26.097804,-26.563779,0.011074,52.661583,371,56,56.180763,38.349617,-35.989411,0.019919,74.339028,406,60,178.475512,52.953969,-47.559131,-0.104916,100.513100,368,56,274.585739,61.485385,-75.268990,0.110705,136.754375,364,58,461.263846,70.665776,-62.306574,-0.030266,132.972351,368,64,413.319541,19.700251,-18.932715,-0.000189,38.632966,376,99,39.016691,35.990211,-35.787072,-0.068659,71.777284,381,94,172.418952,35.136152,-34.279589,0.063279,69.415742,377,88,151.029828,44.763660,-48.902267,0.081653,93.665928,366,96,199.359577,62.748039,-59.863653,0.018463,122.611691,377,86,239.048524,12.440995,-12.175177,-0.006070,24.616172,376,141,18.190579,31.514346,-32.670577,-0.027860,64.184923,369,147,102.760773,48.695725,-49.864730,0.022922,98.560455,370,149,106.523846,34.320921,-39.486003,0.087373,73.806923,367,147,113.684529,34.545482,-34.204219,0.049393,68.749701,377,144,131.531961,54.045823,-61.793509,0.144221,115.839332,376,67,249.988989,56.695208,-52.071167,-0.113251,108.766375,345,67,333.912709,47.925956,-49.624456,-0.050827,97.550412,369,61,277.390180,37.409780,-34.870586,0.022126,72.280367,370,57,197.576306,53.682554,-51.302726,0.098218,104.985280,375,59,377.585762,41.954566,-45.550831,0.057464,87.505397,371,89,250.657470,65.334714,-62.608471,-0.010296,127.943185,369,87,322.217367,33.342991,-35.391431,0.033595,68.734422,375,89,156.032468,30.467369,-25.369164,-0.008724,55.836533,377,98,115.005049,39.278096,-38.880696,-0.027492,78.158792,382,87,166.043267,27.477901,-28.082909,-0.004132,55.560810,372,143,72.741090,43.777011,-46.878313,0.003247,90.655325,373,146,237.390349,28.579450,-28.621253,0.008192,57.200704,369,147,72.108816,26.868798,-23.675593,0.025052,50.544391,374,151,81.498858,27.265451,-29.280209,-0.063068,56.545660,375,149,88.781298,84.554399,-90.692966,0.183496,175.247365,382,57,954.541678,134.193347,-105.911036,-0.044782,240.104383,379,58,1287.955702,65.486705,-61.936648,-0.069319,127.423352,379,55,531.213087,91.019392,-100.914842,0.128336,191.934234,371,63,1062.288024,118.999643,-106.406143,-0.069592,225.405786,382,61,777.375323,59.500692,-72.682339,0.032266,132.183031,384,85,376.154168,105.450279,-89.649202,0.141026,195.099481,365,87,528.791024,58.524024,-62.671178,0.016508,121.195203,385,95,347.797885,60.169913,-65.470535,0.045193,125.640448,378,79,491.953040,52.804622,-52.201663,-0.081937,105.006285,368,87,406.083052,33.385694,-40.578035,0.017361,73.963729,375,138,79.485557,55.467340,-60.295695,0.047220,115.763036,372,146,154.885281,45.088231,-46.483949,-0.019451,91.572180,380,147,224.398835,47.977389,-47.632736,-0.021647,95.610124,371,150,226.475115,61.784234,-67.557703,0.008285,129.341936,381,150,192.366978,null
46.455700,-46.979394,-0.147875,93.435094,368,58,238.664373,41.058481,-41.644256,-0.050108,82.702737,381,57,265.249920,71.950270,-73.319815,0.262549,145.270085,399,58,632.145834,46.168223,-46.644404,-0.084730,92.812626,372,59,383.173132,58.053641,-54.007459,0.316990,112.061101,370,63,553.006074,59.561172,-48.348745,-0.055027,107.909917,362,97,275.153456,36.784605,-41.264342,0.024633,78.048947,388,91,193.407821,56.126172,-63.049106,0.133116,119.175278,375,89,387.379003,63.172988,-56.383079,-0.020768,119.556067,369,95,290.122867,50.923715,-50.062987,0.062006,100.986702,381,89,376.132589,29.655176,-31.619416,-0.008753,61.274591,364,147,150.529939,34.176959,-35.769732,-0.032822,69.946690,372,145,106.791650,32.434706,-35.568927,0.013262,68.003633,374,143,98.590793,46.916181,-46.234359,0.005875,93.150541,362,149,284.821131,41.185240,-41.067267,0.004916,82.252506,379,147,245.269677,38.130525,-42.868351,0.176679,80.998876,387,61,257.226428,35.168738,-35.722090,-0.051726,70.890828,381,56,184.987927,34.458415,-35.407832,-0.048083,69.866246,385,59,168.381549,43.297228,-43.448404,-0.083698,86.745632,401,56,171.298761,44.588193,-46.496446,0.202673,91.084639,368,59,291.853735,31.806241,-32.715493,0.014740,64.521734,367,100,140.879337,34.227306,-33.255574,0.014262,67.482880,376,97,114.221443,33.793230,-32.108029,0.000727,65.901259,370,90,125.536916,31.706709,-30.793436,-0.073140,62.500145,381,99,157.438813,56.419449,-51.905804,0.024836,108.325253,384,97,229.270494,25.201833,-25.581870,-0.021705,50.783703,363,141,91.879814,34.208594,-33.114683,0.014947,67.323276,381,147,107.180843,25.055140,-24.152596,0.021531,49.207736,378,155,91.047796,32.909211,-35.900557,-0.010933,68.809768,367,147,163.916911,35.031333,-35.118187,-0.000311,70.149521,371,151,119.903975,26.691731,-25.814590,-0.055052,52.506321,354,67,73.268687,37.525540,-34.723395,0.224980,72.248935,367,63,162.129305,39.282156,-46.609767,0.134182,85.891923,365,59,307.104253,51.946265,-54.492917,-0.237023,106.439182,375,71,410.659219,46.911364,-50.392450,0.119014,97.303814,394,67,375.389914,19.043132,-15.409363,-0.019419,34.452495,380,90,44.536407,21.782479,-23.815223,0.040220,45.597702,370,99,100.295054,44.301079,-38.424375,-0.030451,82.725453,373,91,198.835237,50.271021,-46.750285,-0.108013,97.021306,382,85,326.434359,44.331682,-39.019397,0.045899,83.351078,373,78,268.538215,13.487560,-14.065912,0.006087,27.553472,369,149,28.179430,31.033785,-34.315313,0.043248,65.349098,383,148,106.867601,47.226927,-45.406032,0.018606,92.632959,367,154,148.097484,33.695420,-34.083761,-0.065915,67.779181,366,146,163.166114,36.493427,-35.314208,-0.036347,71.807635,370,144,135.627862,82.513179,-76.539756,-0.420129,159.052935,370,74,1429.833247,73.283277,-70.460314,-0.239974,143.743591,372,74,1159.023483,40.911515,-38.954350,0.179590,79.865865,392,63,198.658703,28.856537,-39.324999,-0.125233,68.181536,401,55,217.801893,47.737433,-45.637598,-0.033271,93.375031,359,61,273.759211,80.807536,-70.606637,-0.231876,151.414173,372,75,1152.797300,64.116392,-60.446360,-0.210362,124.562752,363,76,904.399557,31.864633,-37.564552,0.079331,69.429186,387,92,144.933656,36.598297,-31.391710,-0.042337,67.990007,387,93,148.762517,49.433832,-46.908855,0.030767,96.342687,382,89,213.589802,36.392661,-38.650812,-0.026644,75.043473,377,146,267.006366,45.801161,-46.093929,-0.023326,91.895090,374,149,309.225593,29.163805,-28.551374,-0.024874,57.715179,371,146,86.850171,25.350016,-26.110440,-0.012573,51.460455,368,145,104.654757,35.817240,-32.617060,0.001205,68.434300,375,149,109.868577,49.346092,-42.177000,-0.333169,91.523092,376,54,332.967885,64.347780,-76.267506,-0.171309,140.615286,374,71,743.129405,95.568549,-90.154918,0.054843,185.723467,378,71,1326.486402,60.236175,-65.173125,0.094827,125.409300,386,66,531.000244,79.259494,-69.639088,-0.049264,148.898582,380,65,700.760113,37.637131,-35.644867,-0.029501,73.281998,373,89,170.694606,68.403747,-74.011251,-0.064544,142.414998,383,81,607.661079,74.996251,-75.164080,0.144713,150.160331,380,79,974.107383,53.436133,-53.772643,0.089148,107.208776,377,89,388.606299,56.276195,-61.738406,-0.047531,118.014601,371,89,371.666894,24.574163,-24.627970,-0.018841,49.202133,374,147,96.847182,35.848094,-38.632541,-0.024129,74.480635,376,146,163.000414,59.600237,-61.154809,0.040239,120.755045,379,144,411.825630,44.977319,-46.380168,0.012550,91.357487,376,152,236.920146,62.286906,-59.626638,-0.010290,121.913544,374,150,330.245764,foot
40.075066,-53.620987,0.007265,93.696053,379,62,301.818324,91.444850,-91.061854,-0.103012,182.506705,370,58,703.561131,74.923037,-67.001209,-0.003203,141.924247,387,61,665.784683,64.759243,-61.468579,-0.534165,126.227823,348,51,561.085536,81.084134,-63.378028,-0.343076,144.462162,362,55,669.989303,50.447600,-55.741935,-0.079145,106.189534,373,100,289.470087,32.997516,-37.240431,0.022465,70.237947,360,83,203.430353,54.122723,-55.575680,-0.023658,109.698403,385,89,278.021883,47.837167,-45.790277,-0.146011,93.627444,391,98,238.219786,62.730327,-56.854471,-0.103380,119.584798,373,89,318.226179,60.722296,-54.038758,-0.021983,114.761054,371,150,271.948105,26.706861,-26.107152,-0.014161,52.814013,372,140,76.105138,27.857840,-29.001670,0.017489,56.859510,379,149,133.969370,45.897686,-43.359316,-0.002799,89.257001,369,154,199.105641,41.136021,-38.603785,-0.021162,79.739806,373,147,198.268584,34.691169,-41.575612,-0.260981,76.266780,392,60,192.054541,50.845460,-35.557160,-0.012265,86.402619,365,60,247.923776,35.577293,-34.220201,0.127687,69.797494,382,60,171.700042,47.288287,-36.153710,-0.292693,83.441997,346,57,160.563089,36.913520,-32.230463,0.027562,69.143983,371,60,201.782651,35.865116,-31.039543,0.031898,66.904659,381,91,109.317305,33.865152,-34.761461,-0.029931,68.626613,382,93,157.819741,38.095124,-34.683213,0.003598,72.778337,373,100,137.704315,36.026127,-34.996817,-0.097100,71.022944,381,99,129.270374,28.103460,-33.484320,0.034653,61.587780,375,94,133.273868,28.331880,-28.326577,-0.009576,56.658457,375,158,86.101236,35.240211,-36.402522,0.023069,71.642734,385,151,145.323411,30.300055,-29.688032,-0.022834,59.988087,381,145,98.994262,43.355470,-44.586188,-0.021339,87.941657,383,153,168.158355,31.877619,-31.228413,-0.012098,63.106032,375,148,119.149339,23.904758,-23.218132,0.022003,47.122890,388,56,68.964986,37.286862,-43.507126,-0.171977,80.793988,361,60,216.466061,63.161333,-56.534532,-0.202893,119.695864,363,49,335.268267,39.582347,-34.494706,-0.171683,74.077052,355,55,190.441569,38.070833,-38.758470,0.017758,76.829303,335,57,180.367401,16.433922,-17.421804,0.031073,33.855726,391,89,35.065843,37.164272,-33.018185,-0.081840,70.182458,381,90,185.375569,27.858918,-24.368844,-0.047398,52.227762,379,87,90.795795,32.378226,-28.403250,-0.064049,60.781477,367,91,110.258492,34.097849,-31.397369,0.024142,65.495218,364,101,136.688966,18.969817,-18.665338,-0.004808,37.635155,372,154,21.617879,29.422451,-29.712568,-0.035236,59.135019,368,153,78.846276,26.190983,-26.825749,-0.016826,53.016732,374,159,74.272245,24.464456,-24.975237,-0.032270,49.439693,370,150,91.578430,30.633778,-29.305494,0.023412,59.939271,371,143,105.326540,33.062286,-36.189942,0.003637,69.252228,364,59,141.062315,64.532664,-59.617437,-0.032054,124.150101,370,60,282.777234,25.790212,-29.923124,0.089937,55.713335,379,59,143.258734,43.666695,-46.517040,-0.209289,90.183735,377,56,260.128392,35.560811,-41.115439,-0.089062,76.676250,374,56,220.349723,41.895683,-39.081372,0.001041,80.977055,379,95,98.732581,53.238146,-44.373255,-0.059823,97.611401,359,92,170.755116,28.464041,-29.158159,0.024494,57.622200,362,91,103.719424,32.818192,-31.589168,-0.051878,64.407360,377,94,127.426055,23.648353,-23.361203,0.015829,47.009556,379,93,98.515552,21.327778,-20.113479,0.009342,41.441257,386,148,52.026765,37.730093,-35.264016,-0.047114,72.994110,382,150,130.884653,22.701077,-22.993544,0.024967,45.694620,381,145,72.855648,26.481207,-28.414356,-0.002648,54.895564,384,148,100.249879,33.811465,-31.898762,0.003060,65.710228,371,146,120.936221,48.820836,-62.286457,-0.101951,111.107294,363,57,472.041746,58.755243,-45.200404,-0.275118,103.955647,356,56,440.904208,115.915472,-130.337733,0.312788,246.253205,378,59,907.615676,43.036200,-51.911521,0.335718,94.947720,386,50,289.221856,54.483772,-74.548680,-0.047211,129.032452,379,53,463.691153,42.427913,-39.180622,-0.084178,81.608535,371,94,193.467363,43.633826,-38.001871,-0.075639,81.635697,386,91,235.980546,65.139793,-75.796167,0.063830,140.935960,389,91,357.921857,36.748932,-32.081417,0.153713,68.830348,365,91,143.231952,41.429377,-48.256645,-0.040911,89.686023,370,97,231.328385,27.595049,-24.747195,-0.051114,52.342245,379,146,75.866633,31.738178,-30.302040,-0.011044,62.040219,379,141,106.177403,29.518927,-30.566257,0.035144,60.085184,371,145,111.141907,41.051777,-41.055456,0.037913,82.107233,369,151,164.223276,34.989208,-36.257548,0.007440,71.246756,380,147,142.923413,null
67.530595,-45.072501,-0.447496,112.603096,378,58,345.830605,110.444097,-86.958989,-0.278538,197.403087,377,56,799.076623,46.401481,-48.421361,0.276463,94.822842,379,62,400.794662,84.357190,-72.611199,0.005293,156.968389,384,57,658.683902,48.042339,-58.685183,0.617864,106.727522,381,49,344.047202,67.940471,-69.464493,-0.049613,137.404963,380,101,301.715371,63.396805,-45.328493,0.034307,108.725298,363,84,220.862192,46.364409,-52.757776,0.005397,99.122185,375,94,236.217499,70.891509,-56.847503,-0.047503,127.739012,388,99,401.290153,49.274170,-56.090108,0.149007,105.364278,384,98,326.536481,42.567901,-39.723207,-0.020721,82.291109,374,143,243.145125,28.638590,-32.687966,0.039775,61.326556,385,151,78.389070,34.985459,-34.933360,-0.042573,69.918818,368,142,100.211845,50.590352,-51.863686,-0.003668,102.454038,374,141,281.871142,52.129670,-56.469505,0.045453,108.599175,368,149,232.367476,36.459454,-41.832906,-0.030721,78.292361,375,53,167.341395,36.210394,-40.232992,-0.105816,76.443385,384,57,243.090530,38.965602,-37.294642,-0.209543,76.260244,363,59,241.278772,39.927263,-49.292654,-0.028378,89.219917,375,54,287.049323,47.348984,-38.814437,-0.076119,86.163421,391,52,231.781192,31.400039,-33.129439,0.007201,64.529478,372,95,115.680777,26.610902,-29.567966,-0.034711,56.178868,370,89,115.024614,31.170455,-28.533403,-0.088468,59.703859,367,90,130.628692,29.133128,-32.518259,-0.083509,61.651387,368,92,143.231444,36.161508,-33.510264,0.010555,69.671773,377,97,135.787740,33.525823,-35.048848,0.002416,68.574671,374,148,104.793398,45.848501,-46.637109,-0.025557,92.485610,375,154,164.434268,26.325043,-26.843586,0.024425,53.168629,376,147,68.058108,39.044366,-40.746732,-0.030031,79.791099,375,144,200.127730,33.526065,-34.020303,0.023202,67.546368,379,149,126.942517,19.709173,-32.433288,-0.111296,52.142461,385,54,61.273332,36.473222,-36.485672,-0.049952,72.958895,372,54,181.847405,47.143208,-47.195377,0.245412,94.338585,412,53,316.420950,38.760487,-39.553148,-0.383659,78.313635,372,58,270.789766,37.908182,-37.521006,-0.148829,75.429188,366,64,268.737939,22.552877,-20.039156,-0.024394,42.592034,375,89,38.863541,31.722412,-27.860609,-0.059345,59.583021,367,99,115.683194,39.840061,-41.353592,0.073688,81.193654,364,88,160.647285,40.454631,-41.463218,-0.044243,81.917850,386,89,193.917879,34.841506,-36.951605,-0.037161,71.793110,363,94,196.325943,17.206933,-16.212536,-0.014305,33.419469,378,150,23.848882,31.848963,-32.479992,-0.022893,64.328955,377,150,90.075097,27.065262,-27.189360,-0.003999,54.254622,371,145,90.092940,37.422275,-36.757318,-0.008714,74.179594,368,145,152.845942,30.472561,-33.849536,-0.047405,64.322097,375,149,119.312078,46.129755,-48.741581,-0.161630,94.871336,355,68,221.920780,39.997753,-34.024227,-0.142236,74.021980,371,58,154.886957,51.353773,-52.540650,0.035575,103.894424,369,58,262.627541,34.418879,-38.824367,-0.042864,73.243246,351,56,233.556282,59.998420,-53.453036,-0.100676,113.451457,377,56,274.141330,38.361248,-41.149029,-0.039918,79.510277,388,86,210.093008,43.530772,-41.898215,0.004266,85.428986,379,97,109.550125,38.270813,-46.161852,0.048666,84.432664,381,90,111.331934,49.152115,-47.146912,-0.051273,96.299026,370,95,196.024920,31.675884,-29.552706,0.045051,61.228590,367,96,122.931511,29.604769,-28.267479,0.026563,57.872248,376,144,79.033226,28.161842,-29.558037,0.008030,57.719879,373,153,106.794621,25.522283,-25.207117,0.046189,50.729400,376,143,73.246996,40.912442,-40.291758,-0.010849,81.204199,377,143,103.794921,27.828056,-29.858579,0.006182,57.686635,370,147,98.476240,91.971775,-103.307184,-0.339568,195.278959,378,44,1035.944878,73.444909,-70.705926,-0.059399,144.150836,346,58,489.448028,68.339884,-64.724677,0.036970,133.064560,370,55,696.590975,102.457979,-110.769678,-0.469104,213.227657,358,60,974.512588,52.290695,-68.918759,0.027308,121.209454,387,56,492.071646,47.140546,-56.753836,-0.031775,103.894382,364,86,186.421034,45.570891,-46.774301,0.062322,92.345192,373,90,231.420239,52.192386,-60.204917,-0.019547,112.397302,367,95,336.941609,64.906587,-51.179766,-0.064707,116.086353,379,84,329.913152,51.845631,-52.480490,-0.112546,104.326121,373,95,331.983553,26.753681,-26.348223,0.027657,53.101903,371,149,71.765850,37.942786,-36.477877,0.067336,74.420663,374,142,88.560316,44.436549,-42.746184,-0.009870,87.182733,368,141,198.877908,34.591001,-34.707319,0.017551,69.298320,374,147,176.178791,28.709533,-28.914707,0.008912,57.624240,367,147,91.750852,left-hand
81.153601,-61.500722,0.261406,142.654323,367,58,519.759453,208.328146,-211.787563,-0.466566,420.115709,373,59,5491.187934,188.548126,-179.153194,-0.249146,367.701320,386,62,5246.309516,105.395973,-108.103678,0.198330,213.499651,374,61,1168.851412,54.571407,-79.856486,0.063476,134.427894,381,58,516.451858,43.330591,-33.711906,0.133566,77.042497,375,92,264.443258,106.830513,-110.526633,-0.121993,217.357146,367,78,1369.523161,108.664507,-106.685807,-0.186697,215.350315,382,81,1471.579061,51.396773,-66.547708,0.064034,117.944482,373,88,421.631387,50.468408,-55.745653,-0.064046,106.214061,371,99,387.705671,56.793752,-55.148931,0.101105,111.942683,376,148,278.022193,37.060911,-36.068742,0.046218,73.129653,374,136,144.600427,49.319252,-46.149444,-0.048419,95.468695,370,137,265.794930,53.886874,-54.611104,-0.013978,108.497978,374,144,254.966339,41.675674,-42.836186,0.019890,84.511860,382,144,241.149062,37.362386,-37.621599,0.123814,74.983985,377,59,198.496358,59.844726,-56.321742,0.312691,116.166468,364,59,466.775663,53.041936,-47.104090,-0.343786,100.146026,360,54,301.462553,39.861878,-45.098568,0.130099,84.960446,382,58,230.887741,61.276206,-55.076281,-0.167558,116.352487,363,56,428.367936,31.551587,-29.494743,0.057975,61.046329,383,92,123.802368,35.481789,-45.890305,0.145539,81.372094,390,86,188.536054,39.059709,-33.731852,-0.100272,72.791561,383,90,162.786457,37.747789,-41.509469,0.102610,79.257258,366,91,170.136946,43.662339,-45.316906,-0.009648,88.979246,368,92,226.047361,30.110460,-30.739772,-0.001651,60.850232,381,143,113.807617,35.971083,-35.814289,0.004486,71.785372,365,150,119.756940,31.205773,-34.418647,0.018118,65.624421,377,150,115.468299,32.837136,-30.131717,-0.032131,62.968853,379,149,108.533690,36.056457,-34.245349,0.031255,70.301806,378,146,120.886213,20.384169,-19.651212,-0.046031,40.035382,387,60,67.118135,43.775678,-45.563763,-0.148075,89.339441,369,57,297.613807,43.627350,-70.264832,0.108145,113.892182,387,58,369.034218,58.086188,-57.818672,-0.071529,115.904861,368,60,354.351435,60.052034,-58.921227,-0.063661,118.973261,366,62,560.125199,14.269514,-14.312547,-0.023493,28.582061,384,85,31.225222,33.338499,-32.552063,-0.017054,65.890562,376,94,160.052046,37.470237,-45.932542,-0.019362,83.402779,370,91,159.280035,31.054190,-32.429080,0.024384,63.483270,394,92,158.146163,42.445589,-54.505260,0.058184,96.950849,374,84,254.262072,11.335777,-11.016350,-0.012980,22.352127,370,149,16.164861,26.986084,-28.588226,0.009607,55.574309,386,149,86.120266,28.382390,-28.639817,0.014697,57.022207,373,145,91.255139,38.662722,-39.320378,0.031289,77.983100,377,151,115.752493,28.005110,-26.890965,0.076346,54.896075,377,147,93.441183,38.372433,-42.358133,-0.092382,80.730566,385,65,161.431738,41.966127,-52.201627,-0.018984,94.167754,369,64,255.258781,56.541427,-65.178433,-0.023427,121.719860,375,57,443.937298,34.454916,-36.787148,0.019599,71.242065,379,61,225.367751,47.657706,-52.776323,-0.086049,100.434030,370,59,410.083313,32.694078,-30.272156,-0.023423,62.966233,368,90,154.459892,34.990765,-33.690812,0.085341,68.681577,383,91,182.886160,40.166022,-40.878071,-0.003309,81.044093,367,90,161.440209,28.232253,-32.002479,0.034986,60.234732,380,94,139.855374,41.703179,-34.214046,-0.001157,75.917225,387,89,214.210343,23.664130,-24.683336,-0.015441,48.347466,378,152,73.168990,38.312382,-38.930890,0.016349,77.243272,375,145,100.108262,23.131112,-22.706840,0.019402,45.837953,371,144,70.984555,32.880946,-34.723420,0.011271,67.604367,377,152,103.783981,26.740568,-28.418695,-0.003322,55.159264,373,146,101.936966,150.028910,-135.958488,-0.192884,285.987398,375,57,1623.232878,129.384743,-137.158512,0.132256,266.543255,369,58,2405.147066,90.543169,-115.111767,0.222502,205.654936,389,55,1476.697958,127.382153,-127.902813,-0.360368,255.284966,386,58,2251.877680,86.694545,-130.148928,-0.208990,216.843473,366,59,1077.293397,62.635117,-69.210587,-0.112222,131.845704,384,81,437.982300,71.581470,-67.793333,0.099602,139.374802,373,75,688.773570,72.297392,-82.277330,-0.018357,154.574722,376,84,578.673010,79.885210,-67.941597,0.000047,147.826807,379,83,754.880241,70.821810,-63.284940,-0.032376,134.106750,368,88,471.885786,27.861894,-28.598953,-0.036996,56.460846,376,143,80.900493,40.573462,-41.018210,0.055273,81.591672,372,149,135.274499,59.556671,-58.376509,-0.007679,117.933181,372,146,211.145710,38.478678,-38.036219,0.034886,76.514896,381,144,192.820509,30.022578,-32.597881,0.011459,62.620459,377,143,102.403253,null
41.322767,-44.666193,-0.027383,85.988959,416,59,285.660860,84.612205,-80.164326,-0.111256,164.776531,359,58,1139.913970,53.288931,-49.647547,-0.138382,102.936478,356,54,411.129489,54.877292,-57.791508,-0.000840,112.668800,374,59,464.578568,65.565942,-69.971209,0.051579,135.537151,385,58,466.505735,43.873927,-47.957712,0.018464,91.831639,378,92,220.393910,56.410631,-60.376689,-0.038160,116.787321,374,82,377.263232,54.711586,-60.935406,-0.053187,115.646992,375,95,235.149997,47.382432,-49.119858,0.026925,96.502290,367,96,292.701319,49.575646,-56.791172,-0.000202,106.366818,363,93,303.729159,38.069108,-38.719978,0.076012,76.789087,373,154,149.733603,27.406300,-29.454493,-0.036529,56.860792,370,140,107.334929,35.065111,-38.198185,-0.038041,73.263296,373,139,116.247792,46.963189,-49.500319,0.001013,96.463508,375,151,308.327712,42.194232,-39.456159,-0.014937,81.650391,374,150,183.223313,37.306170,-45.112653,0.249477,82.418823,387,57,212.434366,39.390779,-43.613993,0.044584,83.004771,377,58,187.597936,42.043771,-31.679437,-0.167346,73.723208,390,59,182.319661,31.532744,-41.732759,0.225908,73.265502,383,56,189.598188,27.792603,-34.869791,-0.104917,62.662394,385,57,170.469381,33.424622,-39.818307,0.047277,73.242930,367,93,135.242396,34.902378,-35.102964,-0.002444,70.005341,384,99,182.163569,30.631644,-37.035971,-0.015080,67.667615,383,99,131.771185,38.289731,-33.488640,0.082894,71.778371,372,96,140.989898,39.626936,-43.197772,-0.032481,82.824707,376,97,154.290103,32.460694,-32.251984,0.016367,64.712678,373,150,97.561430,33.183425,-30.383641,-0.005214,63.567066,372,142,99.427851,29.160257,-27.196530,-0.011730,56.356787,371,150,116.639599,28.613189,-28.761015,-0.008165,57.374204,371,148,107.351917,31.645935,-29.927377,-0.017527,61.573312,380,145,123.240387,21.802347,-22.533840,-0.036972,44.336187,365,54,59.817656,40.664745,-28.924737,-0.021090,69.589481,365,62,131.864169,40.788450,-37.810389,0.051197,78.598839,370,59,223.332999,42.413721,-42.723338,0.065124,85.137059,373,58,185.791922,37.955549,-33.025319,-0.120783,70.980868,373,64,162.607675,12.146291,-14.429440,0.027832,26.575731,385,96,24.993013,42.257652,-46.607777,0.034790,88.865429,377,102,141.855771,39.954855,-44.258229,0.021476,84.213084,382,101,190.127278,27.923035,-25.714414,0.084632,53.637450,380,92,120.034158,36.189589,-32.474173,0.054893,68.663763,372,99,155.217847,11.807990,-12.241650,0.016773,24.049640,379,138,18.179934,28.944820,-30.140513,0.007858,59.085333,381,149,123.797772,29.726804,-27.047427,0.012858,56.774231,376,149,97.245117,29.287830,-28.361103,0.039746,57.648933,373,155,102.528740,26.421293,-27.105806,0.016549,53.527099,374,147,93.092790,43.580659,-39.211857,0.013212,82.792515,370,68,180.729804,69.109118,-70.662613,-0.002501,139.771731,367,74,640.779258,48.084539,-46.379486,0.026737,94.464025,391,57,305.520145,38.295877,-33.695738,-0.186609,71.991615,388,52,195.568048,54.078906,-50.744019,-0.067518,104.822925,384,57,269.313301,36.856706,-40.765107,0.029733,77.621813,383,88,158.122606,77.908564,-84.736501,-0.157183,162.645066,375,80,654.934043,34.653807,-32.429722,0.055724,67.083529,382,91,131.779407,32.818561,-29.373809,-0.159060,62.192370,368,102,126.812045,42.199458,-50.643691,0.021148,92.843149,360,95,202.591828,30.874341,-33.265417,0.037156,64.139758,370,152,80.729683,43.430116,-42.018493,-0.016195,85.448610,382,149,161.736152,29.026397,-28.024929,-0.004811,57.051326,378,149,82.591891,37.741568,-39.383613,-0.072258,77.125181,374,149,108.017698,31.143730,-32.106672,0.001579,63.250402,366,147,118.066118,50.318153,-56.339503,-0.195200,106.657656,363,57,407.975313,55.361489,-55.546095,0.292030,110.907584,378,66,639.677790,72.523059,-81.447671,0.121194,153.970730,371,62,623.373964,55.673393,-73.914424,-0.166370,129.587817,376,60,534.253813,63.667839,-63.109873,0.016395,126.777711,357,55,507.633592,32.397176,-35.291599,-0.085484,67.688774,362,89,175.762721,52.050403,-44.831622,0.119144,96.882026,370,82,332.468094,69.482375,-69.249616,0.129041,138.731991,372,96,518.101131,50.667464,-47.703176,-0.073808,98.370640,374,87,301.526809,61.488353,-55.553458,0.150087,117.041811,376,89,344.479915,35.877185,-35.798837,-0.038863,71.676022,362,139,69.262506,29.148811,-30.189507,0.034143,59.338318,378,140,123.575828,40.346306,-36.358025,-0.011670,76.704331,368,147,171.308650,42.812182,-43.184542,-0.012705,85.996724,368,149,182.515057,51.600573,-52.511158,0.071410,104.111730,372,157,237.227364,foot
64.750471,-70.474173,-0.083768,135.224644,379,57,460.627172,224.951463,-244.300734,-0.501615,469.252197,371,62,6809.292685,153.835308,-145.154894,-0.299290,298.990203,366,65,2696.933506,69.956776,-78.545590,0.033324,148.502366,394,54,611.978327,61.359783,-56.061976,0.261341,117.421759,373,54,523.901304,68.774704,-72.937603,-0.056870,141.712307,374,92,392.480831,119.704330,-105.305120,-0.202657,225.009450,389,71,1718.358325,84.939764,-76.924813,-0.165826,161.864577,352,77,906.412117,56.717691,-55.128530,0.130831,111.846220,381,98,330.540572,34.688932,-41.180575,0.163341,75.869507,388,92,227.567398,50.425022,-51.418210,0.031515,101.843232,374,153,321.424472,32.675818,-36.072151,-0.036560,68.747969,383,145,122.518738,38.544271,-37.467957,-0.035029,76.012228,373,143,176.739772,55.757867,-51.348250,0.064373,107.106117,380,149,310.466295,41.217552,-42.887330,0.091177,84.104882,371,151,217.143610,37.006008,-42.729075,-0.054622,79.735083,380,60,243.340567,37.039367,-34.660023,0.186799,71.699390,379,62,219.387529,44.931685,-40.037503,0.120608,84.969188,381,59,190.396919,36.563131,-42.472686,0.118535,79.035817,386,57,202.437088,48.196108,-38.474390,0.058080,86.670498,359,57,212.929563,38.516762,-40.457529,-0.086413,78.974291,375,95,167.553648,33.288361,-31.026156,0.101374,64.314517,369,92,152.790790,31.315334,-30.781549,0.046213,62.096883,370,95,136.072396,35.650351,-31.424109,0.025199,67.074460,375,90,136.987235,33.938578,-29.256156,0.094733,63.194735,369,88,138.704785,26.613677,-26.645879,-0.018656,53.259556,376,150,105.312135,31.927398,-31.231568,-0.031522,63.158966,375,151,130.892640,30.852896,-28.164813,-0.002865,59.017709,373,147,97.526467,35.768558,-36.703784,0.027995,72.472342,381,151,143.939752,40.053539,-37.321342,0.065992,77.374881,374,156,141.824708,14.600467,-17.621165,-0.020840,32.221632,376,58,51.510246,61.943970,-38.392686,0.277157,100.336656,370,59,248.306294,52.583879,-42.118348,0.180550,94.702226,382,59,324.484219,41.994372,-55.507061,0.004673,97.501433,400,56,278.661891,58.223555,-65.280535,-0.205834,123.504090,364,59,382.551858,19.713768,-19.265898,0.034179,38.979666,367,92,39.709933,47.818883,-49.343692,0.088309,97.162575,376,97,183.599419,42.263853,-49.273068,0.038745,91.536922,370,90,201.029451,47.659999,-43.000823,-0.082937,90.660822,375,88,192.793541,40.865141,-40.804932,-0.058754,81.670073,381,89,231.684119,13.712289,-13.228823,0.013799,26.941112,376,147,25.134654,45.518647,-43.972126,0.015983,89.490773,381,151,198.764728,47.919625,-49.745806,0.004405,97.665432,374,151,198.974930,28.161880,-29.830531,-0.035369,57.992411,363,155,153.742495,33.762353,-36.569272,-0.022899,70.331626,375,159,138.183765,61.250301,-47.267025,0.087328,108.517326,379,68,263.277464,41.715588,-40.670284,0.057094,82.385872,382,65,259.037069,81.738074,-76.408987,0.035054,158.147061,387,57,846.584553,43.161586,-54.835410,0.044354,97.996995,366,58,327.309867,64.453712,-55.590460,-0.086373,120.044172,358,61,304.895541,52.891162,-50.580405,-0.021977,103.471567,369,93,297.431033,39.609446,-39.538394,0.038166,79.147840,373,84,218.426069,39.726267,-49.476677,0.008146,89.202944,387,80,247.721920,36.704292,-36.494415,-0.029738,73.198707,356,89,193.680088,46.106417,-36.836674,0.072867,82.943091,381,95,182.735654,38.609932,-36.527311,0.002873,75.137243,368,151,108.514221,37.588867,-38.180751,-0.011812,75.769619,375,153,167.721273,24.886553,-24.220845,0.007674,49.107398,382,152,74.824394,26.925199,-25.804274,-0.004874,52.729472,373,151,83.375640,46.104640,-49.027448,0.008787,95.132088,374,149,180.601748,73.919947,-78.807619,-0.246759,152.727566,359,50,1073.880402,100.401322,-131.503745,0.178978,231.905067,382,61,1506.881061,82.720244,-88.788421,-0.233848,171.508665,363,61,940.177410,122.105869,-112.221929,-0.005428,234.327798,378,64,1322.107396,81.901487,-78.836594,-0.361992,160.738081,358,58,989.613025,43.857114,-47.258771,-0.163561,91.115884,387,84,310.508306,60.065426,-73.666384,0.013022,133.731810,388,83,483.637397,65.705893,-58.100589,-0.036895,123.806482,377,86,534.786047,55.345037,-68.494822,0.106761,123.839859,382,87,488.487093,46.398531,-57.975694,-0.147177,104.374225,371,89,373.337792,29.838383,-28.727933,-0.020013,58.566316,379,143,102.090292,34.572118,-34.673727,0.022869,69.245845,373,146,192.799172,44.370736,-43.154432,0.022440,87.525167,385,151,232.400256,76.892236,-75.364063,-0.016262,152.256300,379,151,520.758830,47.105111,-46.740911,-0.035631,93.846022,377,151,239.151655,null
71.115367,-54.973618,-0.586908,126.088985,333,54,397.929265,53.864945,-60.819632,0.071950,114.684577,388,63,360.462002,63.899181,-53.032522,-0.102203,116.931704,384,61,467.232081,59.025225,-64.960418,0.023643,123.985643,354,55,490.234634,50.305489,-48.259822,-0.128662,98.565310,356,52,408.261730,48.793057,-49.576417,0.023885,98.369475,385,92,222.989789,40.086265,-40.024097,0.004598,80.110362,386,91,181.302269,59.728195,-54.071420,0.018059,113.799615,371,93,388.023097,51.488838,-56.700294,-0.017866,108.189132,383,93,324.525309,43.100018,-43.888263,-0.015112,86.988281,378,100,236.309172,52.058729,-50.510343,0.041176,102.569072,378,159,396.519012,38.842848,-35.002391,-0.002705,73.845240,378,138,120.191283,31.460345,-33.289610,-0.003783,64.749954,382,146,150.618808,54.335570,-54.594451,0.019316,108.930022,376,154,404.046713,47.689623,-48.577525,0.039076,96.267148,376,147,280.474601,61.410167,-54.161230,0.335274,115.571397,389,59,359.185193,52.180683,-38.742250,-0.058203,90.922932,357,59,210.733458,33.249028,-35.111264,0.261058,68.360292,390,54,206.524695,41.339556,-40.287453,0.138058,81.627010,365,53,249.652381,35.925360,-33.428580,0.170673,69.353940,385,57,187.662013,36.760452,-40.154742,0.057328,76.915195,376,90,174.840176,46.179734,-35.656445,-0.051954,81.836178,377,103,153.948305,32.486189,-35.369395,0.062589,67.855584,398,94,109.263368,34.431409,-33.447127,0.016729,67.878536,364,96,173.298215,33.455530,-36.113714,0.022826,69.569244,364,105,152.018290,23.674379,-25.383191,-0.008200,49.057570,382,139,74.050540,39.265836,-41.433521,-0.009856,80.699358,378,151,196.039790,30.592956,-28.809759,0.048176,59.402716,375,152,115.935834,32.247312,-33.250878,-0.036974,65.498190,375,150,183.711616,37.290899,-34.041138,-0.005007,71.332037,376,145,144.006341,54.400579,-90.970406,-0.075254,145.370985,380,57,171.314768,62.145721,-57.147503,-0.221776,119.293224,383,47,339.474593,49.319462,-59.863093,-0.073574,109.182555,381,56,349.351888,48.917949,-47.224798,-0.178679,96.142747,375,63,270.561774,51.924103,-47.027618,-0.013532,98.951721,379,61,290.362359,42.708576,-43.210508,-0.023430,85.919084,378,92,68.644854,38.990906,-38.892464,-0.026430,77.883370,383,98,199.879289,37.604006,-40.429669,0.062314,78.033675,384,90,167.029840,41.201570,-46.420775,0.002793,87.622345,366,89,224.002495,45.367001,-50.525365,0.061622,95.892366,361,93,224.583254,15.291613,-16.213189,0.004393,31.504802,367,149,25.680231,42.617548,-37.464128,0.010381,80.081676,369,149,176.719451,38.441650,-37.246372,0.068736,75.688023,371,156,215.500462,37.915883,-39.409445,-0.018871,77.325328,372,149,184.339076,33.340452,-33.147637,0.001187,66.488089,378,148,177.531907,76.388846,-67.639475,0.097762,144.028322,395,71,526.046594,53.115973,-61.623247,-0.036469,114.739219,385,63,329.034541,37.373473,-40.068137,-0.048670,77.441610,362,59,197.754789,36.920045,-37.396325,-0.025007,74.316371,370,57,173.927334,37.959989,-39.960580,0.074744,77.920569,400,58,234.598605,56.925948,-61.148063,0.046193,118.074011,386,81,404.873618,67.864338,-77.767031,0.001129,145.631370,358,90,294.608770,39.528193,-44.626720,0.011140,84.154912,383,95,122.047458,29.219778,-26.736821,0.009306,55.956598,375,91,91.280070,33.034280,-30.105636,0.047016,63.139916,380,96,137.613806,36.891849,-36.197099,0.004102,73.088948,371,148,139.522900,50.301947,-49.360721,0.024824,99.662669,372,146,245.782179,29.375364,-29.764813,-0.005318,59.140177,376,151,77.893379,26.673265,-28.887443,-0.005077,55.560709,378,150,84.862245,36.175823,-34.200051,-0.030901,70.375874,368,155,188.100282,51.300157,-73.256705,0.006345,124.556862,384,49,523.455138,65.325383,-61.425044,-0.173084,126.750427,351,63,467.278027,73.165196,-81.330492,0.250281,154.495688,368,59,774.098145,65.554107,-82.831435,0.355222,148.385542,386,61,530.141367,70.404555,-61.901360,-0.014322,132.305915,388,60,600.927134,36.304972,-38.256736,0.018723,74.561708,386,91,143.935990,59.207331,-70.498028,-0.050352,129.705359,373,89,315.129612,65.364139,-67.981823,0.045030,133.345962,381,90,507.954146,54.615778,-67.863570,0.017133,122.479347,369,93,342.065362,53.405993,-55.838281,0.016528,109.244274,363,85,373.383511,34.787675,-34.891846,-0.001748,69.679522,373,151,100.069008,44.003026,-41.016179,-0.060663,85.019205,371,149,192.839985,49.284414,-47.202214,0.000842,96.486628,374,147,342.662602,63.619725,-67.074394,0.030898,130.694118,373,154,534.481979,63.343329,-61.769543,0.018988,125.112873,373,149,392.128921,tongue
318.029896,-199.661398,-0.058536,517.691293,358,45,3575.677344,337.709400,-337.168502,-0.359123,674.877903,379,60,7674.614775,129.131226,-105.730293,0.174818,234.861519,394,64,988.449360,56.980695,-55.794986,0.057591,112.775680,369,63,402.118610,64.059389,-53.456321,-0.229282,117.515710,355,59,562.568720,62.828378,-54.513407,-0.188099,117.341786,370,91,416.433086,174.874645,-158.312642,-0.420285,333.187287,384,87,1885.824633,104.388813,-77.138697,-0.119158,181.527510,371,91,556.013580,55.026243,-51.662292,0.071118,106.688535,382,94,306.815139,58.313508,-55.319003,-0.098747,113.632511,371,93,353.950251,86.368335,-79.121981,-0.002431,165.490316,361,155,533.570326,43.826160,-44.715824,-0.023650,88.541984,379,143,157.860941,40.115730,-36.062028,-0.015240,76.177757,369,142,142.380460,55.214442,-57.499415,0.044664,112.713856,370,156,436.113675,55.341563,-49.842161,-0.007808,105.183724,373,147,255.202834,37.247067,-51.824658,-0.155872,89.071725,394,59,238.069265,68.487145,-75.438798,0.184103,143.925942,387,62,378.757931,57.292325,-75.217648,-0.288801,132.509973,364,51,444.912878,46.149507,-55.610274,-0.054823,101.759782,380,61,246.102988,51.416311,-52.610614,0.035882,104.026924,403,60,238.594369,36.674230,-32.260533,-0.047890,68.934763,372,87,131.966081,42.046770,-36.766749,0.110444,78.813519,366,91,200.939612,36.563360,-33.603892,-0.054682,70.167252,377,92,158.132230,32.857119,-34.364038,-0.006675,67.221157,372,91,171.626640,35.914897,-33.411948,0.058240,69.326845,376,100,190.111026,31.245735,-30.455596,-0.014761,61.701332,375,147,97.715912,38.317082,-38.510704,0.005664,76.827786,380,154,223.068654,28.841786,-30.326948,0.016505,59.168734,365,149,112.539816,38.169255,-38.821896,0.022478,76.991151,373,151,188.116859,39.067477,-39.644045,0.063217,78.711522,383,157,231.237401,26.775433,-22.673597,0.036872,49.449030,363,52,67.087592,39.475660,-56.690394,-0.246407,96.166054,389,53,238.924793,50.203941,-54.357116,-0.162116,104.561057,373,56,348.837147,75.137782,-60.560303,0.013148,135.698085,378,56,511.572505,90.184959,-65.536267,-0.340894,155.721226,381,54,494.135047,20.821416,-24.587893,0.003780,45.409309,374,94,38.649177,33.800425,-35.280084,-0.120006,69.080508,377,95,115.698810,38.677449,-42.553145,-0.088237,81.230594,369,93,167.841294,49.742863,-55.866478,-0.075065,105.609341,385,88,188.849874,55.658111,-63.604635,-0.153877,119.262745,367,100,216.526588,15.539255,-15.691766,0.030108,31.231021,382,140,26.910763,33.102409,-33.548150,-0.042913,66.650558,370,146,103.248803,39.501436,-41.305422,-0.031789,80.806859,366,150,125.883521,38.150506,-36.545726,-0.009488,74.696232,382,151,172.743893,38.486759,-36.157789,0.000975,74.644549,371,150,134.002650,55.863901,-48.014922,0.072096,103.878824,376,61,160.675958,41.556179,-35.700709,0.099268,77.256888,372,68,170.536577,115.758300,-124.913564,-0.319871,240.671864,383,62,965.000453,71.532739,-66.185587,-0.005925,137.718326,365,54,415.522793,100.754114,-85.539525,0.068260,186.293640,378,59,514.592343,34.055585,-39.083294,0.064628,73.138878,387,94,123.815475,47.525522,-42.172189,0.133687,89.697711,387,95,203.443968,64.085593,-63.004963,-0.172122,127.090557,366,91,313.783835,46.171940,-46.070482,-0.123416,92.242422,358,90,166.494876,46.988830,-46.540580,0.077026,93.529410,368,91,252.928496,31.463085,-30.805941,-0.013679,62.269026,376,148,84.076838,56.790412,-60.757103,0.067146,117.547516,389,153,219.238227,33.779746,-32.120087,-0.031633,65.899833,365,148,81.671374,26.215264,-26.612354,0.002420,52.827618,379,143,111.282008,54.594805,-55.057958,0.008226,109.652762,387,150,162.367249,109.813700,-113.014629,0.261985,222.828329,376,49,923.851072,235.100765,-177.276919,-0.124203,412.377683,365,54,2244.254422,100.484190,-113.783340,-0.184817,214.267530,367,51,723.611053,188.811151,-251.345975,-0.200908,440.157126,387,56,2206.190686,122.002523,-90.552976,-0.173700,212.555499,371,59,873.054820,49.394433,-53.321421,-0.091744,102.715854,372,93,212.730740,103.827910,-114.363415,-0.178221,218.191324,369,83,597.833487,61.290226,-56.916000,-0.114198,118.206227,367,95,447.393953,129.470158,-89.799101,0.068472,219.269260,373,93,780.171594,47.547025,-46.282349,-0.012777,93.829373,378,88,309.774522,27.408719,-27.636378,-0.014601,55.045097,369,151,88.425649,43.193876,-43.353155,-0.024508,86.547031,371,151,240.989792,56.049548,-56.043205,-0.019615,112.092753,375,146,432.004722,50.443609,-51.842791,0.029993,102.286400,381,151,438.639159,39.267036,-38.467097,0.008528,77.734134,376,152,229.379776,null
51.452627,-56.790952,-0.239199,108.243579,372,51,351.839159,50.038142,-48.499247,-0.217681,98.537389,383,53,439.403343,64.689846,-76.666674,0.335397,141.356520,398,64,606.826045,66.131438,-74.791798,0.189178,140.923236,385,60,593.676102,95.684921,-89.655160,0.170586,185.340081,361,61,701.377887,56.598428,-57.872355,-0.110842,114.470783,373,105,440.317539,38.282524,-43.093123,-0.060175,81.375646,362,92,227.289024,55.369697,-55.395731,0.031178,110.765428,381,89,402.306763,67.409431,-57.456760,-0.069687,124.866192,371,89,397.238606,66.898597,-56.146617,-0.044703,123.045215,373,85,377.396722,65.113334,-62.636589,0.021667,127.749923,381,154,467.000274,45.252673,-40.870822,-0.011662,86.123495,368,145,127.815945,33.657576,-35.987472,-0.000950,69.645048,369,137,163.026295,55.993592,-57.236575,0.044457,113.230167,375,158,395.282331,47.758172,-44.889341,0.019604,92.647512,369,151,222.345459,46.475789,-38.239675,0.050235,84.715464,378,55,226.190845,58.687792,-79.361740,-0.198069,138.049532,375,54,308.013077,54.029823,-72.715545,-0.017064,126.745367,398,59,401.018091,39.282595,-37.108655,0.160378,76.391249,370,54,227.349241,50.354789,-51.623932,-0.140922,101.978721,361,58,291.845764,31.377495,-32.930484,0.041300,64.307980,372,95,140.778965,44.268499,-49.945699,-0.092238,94.214198,372,97,261.941030,37.632071,-33.655345,0.022341,71.287416,383,91,159.190489,36.977471,-33.176108,0.028684,70.153579,382,95,165.172902,39.390245,-43.054680,-0.044322,82.444925,366,96,198.324893,33.550946,-33.291909,-0.015179,66.842855,373,148,91.184537,51.552776,-53.819370,-0.074266,105.372146,368,150,257.995663,31.777914,-30.283515,-0.004912,62.061429,372,150,107.006316,34.960347,-36.706675,0.014961,71.667022,370,145,111.510796,41.341682,-46.151011,0.015380,87.492693,375,148,242.842724,26.554530,-22.789687,0.016146,49.344217,375,64,47.229004,36.682722,-47.691968,-0.077319,84.374690,377,59,201.669716,52.909886,-45.050362,-0.029910,97.960248,372,61,284.740092,58.738545,-40.601496,-0.267644,99.340041,372,61,352.900182,42.665650,-42.081186,-0.023065,84.746836,369,58,207.736375,17.224710,-20.589158,0.065368,37.813868,371,97,30.196341,35.883055,-37.656479,-0.006455,73.539534,368,92,131.601353,50.858920,-59.680720,-0.026443,110.539640,379,93,217.152302,48.093944,-41.600371,-0.021487,89.694316,359,91,227.196997,40.398511,-36.267877,0.010587,76.666388,394,96,159.505028,15.533318,-14.334821,0.018470,29.868140,373,149,27.415866,29.793128,-30.018300,0.016548,59.811428,373,154,99.989907,31.681931,-28.948018,-0.037143,60.629949,376,151,128.988891,34.128046,-33.225841,-0.002914,67.353887,379,147,132.082410,32.481563,-32.843424,0.021883,65.324987,377,146,149.470424,34.026950,-36.869990,-0.005804,70.896941,370,65,108.427804,47.960329,-50.726545,-0.041342,98.686873,366,69,360.080221,40.478474,-32.010650,0.188383,72.489124,380,58,152.397438,34.787607,-42.169765,0.053753,76.957372,395,62,202.070266,42.709561,-49.726024,0.114146,92.435585,366,65,314.012232,35.584491,-37.587222,-0.064883,73.171713,361,96,109.870712,45.565976,-52.838399,0.029801,98.404375,353,81,298.782324,31.497713,-33.210810,0.087875,64.708523,373,97,108.131921,33.959793,-35.179519,-0.064995,69.139313,379,88,154.883894,47.336319,-43.843675,0.021600,91.179994,378,91,219.791009,21.711433,-22.755279,-0.014499,44.466712,382,145,54.351212,46.724099,-49.150939,0.012195,95.875038,369,147,249.217295,25.803208,-23.715947,0.017922,49.519155,381,148,65.611194,32.298460,-30.590480,-0.049251,62.888939,373,147,105.556611,35.076180,-38.166872,-0.009584,73.243052,373,146,155.984060,81.361172,-76.893027,-0.237188,158.254199,333,48,729.789608,79.495017,-78.659221,-0.266455,158.154238,350,59,797.236186,100.179374,-109.922876,-0.037284,210.102250,372,64,909.371902,151.408864,-141.705279,-0.013833,293.114143,367,56,903.526303,74.694761,-91.872057,0.015407,166.566819,375,61,817.806920,47.249799,-48.306117,-0.223368,95.555917,373,89,286.784548,56.533926,-63.489739,-0.138319,120.023665,365,92,459.307997,67.590307,-68.663892,-0.118142,136.254198,361,87,523.257523,83.700088,-93.964596,0.246726,177.664684,369,92,483.137039,58.688053,-59.893886,-0.029037,118.581939,371,89,414.675799,27.922703,-27.773691,-0.073633,55.696394,376,135,81.476474,33.831920,-34.998013,-0.020134,68.829933,371,144,142.341170,41.795775,-44.444084,-0.063673,86.239859,373,147,198.580702,64.509335,-61.753358,0.081803,126.262694,388,145,329.253868,53.947302,-48.324177,-0.033211,102.271478,378,150,240.708198,right-hand
52.763167,-47.806058,0.027659,100.569225,365,56,385.945061,265.439000,-250.982664,0.161340,516.421663,383,61,6266.285323,202.402356,-208.222209,0.628345,410.624565,384,60,4337.067038,60.333773,-60.701643,0.201621,121.035416,370,62,476.256883,54.461790,-65.944734,-0.198038,120.406524,384,57,484.972658,45.521929,-45.126510,-0.087768,90.648439,370,99,243.962661,131.717342,-152.954022,-0.102842,284.671364,388,74,1815.906306,153.878675,-139.158984,0.010250,293.037659,366,82,1456.346594,46.977722,-43.920754,0.116618,90.898476,379,91,328.814117,56.981725,-55.664622,-0.081712,112.646346,371,95,349.949641,50.577521,-50.912317,-0.018781,101.489838,377,152,306.570466,48.801024,-49.537449,-0.055711,98.338473,373,140,203.510652,54.268135,-56.946508,-0.069662,111.214643,380,148,292.221110,56.450699,-57.063028,0.006496,113.513727,374,145,298.416210,48.027744,-45.582941,-0.049129,93.610686,376,145,262.498621,43.961384,-37.362400,-0.177911,81.323784,358,58,263.814832,41.532365,-46.053450,-0.226340,87.585815,383,60,244.757743,37.071773,-41.466897,0.027979,78.538670,366,61,226.592658,57.471941,-53.894442,-0.193613,111.366383,362,60,353.870933,50.465200,-45.534955,-0.029453,96.000155,383,60,379.084923,39.859829,-40.101323,-0.080927,79.961153,357,94,167.650294,38.287542,-41.619018,0.064433,79.906560,380,93,189.652464,33.960967,-36.247392,0.005914,70.208360,384,93,169.463558,55.595750,-55.815195,-0.057691,111.410944,378,90,284.021562,46.117824,-41.715614,-0.009909,87.833438,374,99,251.226465,33.225015,-30.939978,-0.041113,64.164993,370,143,84.833611,31.100094,-31.105180,0.021300,62.205273,373,153,144.131071,35.812908,-34.872108,0.005622,70.685016,382,147,140.685846,37.114744,-35.825331,-0.044838,72.940075,366,144,184.553379,36.351171,-37.161925,0.000041,73.513096,370,137,165.076200,379.385737,-290.050962,-0.780873,669.436699,361,56,2751.892902,67.167683,-61.732097,-0.349269,128.899780,352,53,381.425171,56.818211,-55.104950,0.111203,111.923162,377,58,425.871919,47.757947,-53.729818,-0.005574,101.487765,371,66,365.395505,79.499224,-82.729146,0.127303,162.228370,381,65,664.957573,168.246830,-187.832877,-0.222544,356.079706,373,100,713.408589,38.428300,-46.484708,-0.041550,84.913008,367,91,223.314073,46.988231,-44.536176,0.064688,91.524407,376,82,216.266900,46.916378,-43.896177,-0.066902,90.812554,369,85,257.385526,49.330600,-55.846046,0.071305,105.176646,373,84,384.906554,106.590075,-94.835236,-0.094301,201.425311,377,142,273.281129,43.504130,-42.804730,-0.053314,86.308859,366,146,135.586459,35.154344,-35.757825,0.005924,70.912168,369,149,98.962085,36.225377,-34.355682,-0.009869,70.581060,375,153,116.845687,41.894778,-40.750598,0.031738,82.645377,381,151,172.443734,75.735317,-70.431026,0.008704,146.166343,371,71,823.074608,94.372917,-111.407931,0.188382,205.780848,383,71,1100.838544,119.697883,-115.057429,0.021528,234.755313,383,66,1031.325502,37.406660,-43.571480,0.159662,80.978140,404,60,211.855956,73.886946,-73.384271,-0.217140,147.271218,377,62,650.366065,69.158588,-65.287727,-0.020920,134.446315,379,81,619.253832,80.793626,-88.704280,0.085719,169.497907,369,82,759.066404,72.635699,-65.669359,0.008519,138.305058,380,81,361.295441,40.316974,-39.696937,0.073050,80.013911,369,91,177.750547,47.227117,-44.001654,-0.009137,91.228771,373,82,309.475484,33.676709,-35.044527,0.008170,68.721237,381,147,113.949056,50.473310,-43.849695,-0.034793,94.323005,373,146,233.940276,27.013233,-28.001753,0.010718,55.014986,379,150,72.066395,39.267401,-37.506159,0.022959,76.773560,371,145,124.181516,30.929840,-32.089513,-0.018193,63.019353,371,143,134.685012,118.779290,-100.638798,0.201838,219.418088,374,59,1242.274565,119.175395,-130.054487,-0.022467,249.229882,370,63,1733.540706,145.376763,-160.856615,-0.357580,306.233378,366,63,2804.526528,116.291468,-112.490347,0.034006,228.781814,385,61,1820.334090,98.934117,-106.145054,-0.077978,205.079171,378,67,1137.184844,63.696048,-53.520219,-0.063440,117.216267,371,84,397.700761,70.778453,-84.138974,-0.018826,154.917426,368,77,696.316447,107.911725,-91.141030,0.018957,199.052755,371,74,1245.727983,69.542081,-81.846884,0.043229,151.388964,373,87,909.003288,71.224183,-77.526882,0.019261,148.751065,374,79,585.248578,27.241484,-29.366457,-0.067847,56.607941,381,145,90.952279,34.065611,-33.153295,0.016767,67.218906,374,149,149.001568,52.407188,-48.588129,0.029814,100.995317,375,146,379.259341,45.653548,-43.539176,-0.025129,89.192724,372,140,220.054839,42.112986,-44.083048,-0.010873,86.196034,377,149,185.676954,null
62.284179,-53.876837,0.114754,116.161016,388,55,403.329259,99.947262,-91.147585,0.114103,191.094847,368,61,1213.102339,62.176904,-67.371049,-0.202912,129.547953,379,55,765.583658,102.320977,-98.272643,0.057253,200.593620,387,54,1045.468639,81.879380,-88.119785,0.286148,169.999165,402,59,672.602223,57.575759,-45.236927,0.032865,102.812686,382,105,248.304897,46.395344,-48.877258,0.007111,95.272601,371,79,335.743018,50.166383,-56.663774,-0.032868,106.830157,378,91,386.936331,51.350758,-53.930404,-0.088730,105.281161,351,93,391.767379,76.384029,-71.842555,0.091567,148.226584,374,91,490.040156,40.647553,-39.757257,0.009441,80.404809,382,144,224.306100,30.726878,-34.581431,-0.017255,65.308309,375,147,99.618359,33.051940,-32.157581,-0.032350,65.209522,376,145,131.526620,75.720560,-76.931136,0.022075,152.651696,381,142,356.722272,39.510387,-40.700390,0.025819,80.210777,375,148,220.576701,46.020414,-41.020679,0.152286,87.041094,366,63,215.750871,53.722942,-51.525758,0.141399,105.248700,370,60,383.034094,65.462213,-73.434076,0.188106,138.896289,374,57,471.158624,46.313889,-43.639307,0.146525,89.953196,394,62,297.766711,37.882126,-40.975125,-0.018583,78.857251,400,52,236.945285,41.040374,-41.447146,0.067900,82.487520,370,94,202.628059,54.639145,-52.212865,-0.008839,106.852010,394,97,228.761709,35.542841,-46.533858,0.083729,82.076699,375,93,203.772833,41.259225,-37.587156,-0.052488,78.846381,372,103,219.765950,35.913792,-38.806612,0.045597,74.720405,376,94,161.002103,29.004146,-28.641252,-0.006792,57.645398,382,150,88.303499,35.112399,-37.329974,-0.009646,72.442374,369,150,176.836260,28.432688,-28.560092,0.007387,56.992780,372,146,97.680120,40.469803,-40.345890,-0.017209,80.815694,366,144,164.952104,30.784361,-32.042982,0.062745,62.827343,382,143,125.978438,37.911209,-27.399211,0.285833,65.310419,378,60,80.760808,48.087237,-42.875295,0.169226,90.962532,397,53,228.176677,46.044324,-56.360763,0.039034,102.405088,373,62,331.364383,57.315020,-49.221911,0.094705,106.536931,381,54,263.240926,43.945881,-40.118529,0.208429,84.064410,386,59,287.290714,33.203721,-26.808080,0.119620,60.011801,378,90,65.189603,49.288232,-39.685290,0.051808,88.973522,382,95,168.919749,38.633798,-48.124340,-0.054990,86.758138,374,92,179.842643,35.772208,-35.979860,-0.043029,71.752068,368,94,190.684422,47.645584,-42.658948,0.082776,90.304532,384,95,201.978123,21.425381,-15.576823,0.057599,37.002204,383,154,28.531652,31.662678,-33.463835,0.003467,65.126513,386,149,111.200371,39.625825,-41.724764,-0.003933,81.350588,372,144,143.576932,34.078916,-32.427436,-0.072692,66.506352,374,148,145.877113,36.105597,-35.642952,0.028805,71.748549,365,145,119.479277,47.862332,-64.255100,-0.044111,112.117432,381,68,312.935359,43.979178,-33.637290,-0.022729,77.616468,360,63,168.672555,63.526281,-65.332698,-0.171269,128.858979,373,57,520.465153,51.293468,-42.718224,0.041019,94.011692,376,60,284.235864,62.710617,-53.068237,-0.056229,115.778855,393,56,369.383947,50.789284,-48.557648,-0.065508,99.346932,370,96,326.389188,44.678908,-42.836046,-0.043712,87.514954,385,97,138.900625,42.507782,-41.900275,-0.040286,84.408057,368,102,206.109969,38.730960,-34.660863,0.055790,73.391823,374,89,189.303528,59.545144,-47.812837,-0.083614,107.357980,380,95,238.677316,45.111291,-41.819164,-0.012695,86.930455,376,146,144.373356,45.995515,-45.470829,0.007341,91.466344,372,144,143.218077,38.961382,-35.751594,-0.058543,74.712976,367,137,124.215557,29.778786,-32.315543,0.021440,62.094330,386,146,80.649153,39.007205,-33.744014,-0.028375,72.751219,370,144,101.716275,143.278312,-134.708884,0.054892,277.987196,378,49,1705.578762,130.060272,-119.401848,0.097979,249.462120,373,57,1305.552729,132.587172,-137.815991,0.128253,270.403162,376,59,1191.650806,112.570339,-135.061392,-0.091585,247.631731,370,59,1880.974910,77.599805,-67.555488,0.249811,145.155293,357,57,686.294289,67.434443,-54.400560,0.027390,121.835002,359,89,449.070357,72.289609,-54.829052,-0.051982,127.118662,375,92,465.316615,77.737752,-72.059751,0.001626,149.797503,362,87,548.659519,70.172139,-64.573452,0.058121,134.745590,383,83,496.752230,60.735586,-58.004199,-0.030137,118.739785,383,92,353.921055,25.150578,-25.300443,0.013083,50.451020,375,139,64.470455,43.231065,-47.920424,-0.044580,91.151489,373,137,166.776918,61.342073,-56.031568,-0.002640,117.373642,374,141,184.751035,39.584128,-40.585485,0.035245,80.169613,376,139,210.635930,42.990323,-46.411405,-0.017506,89.401728,376,148,181.207470,left-hand
43.911045,-56.723784,-0.176749,100.634829,392,55,318.682212,291.104134,-276.834215,0.351390,567.938349,376,62,10039.767642,129.050225,-134.727914,0.195176,263.778138,384,59,2605.690810,87.993580,-94.753337,0.185395,182.746917,355,59,989.393037,69.964403,-65.016894,0.440601,134.981297,377,58,607.004980,48.841616,-48.208485,-0.108154,97.050102,372,105,311.946036,162.805741,-175.741335,-0.118938,338.547076,370,73,2850.799669,102.243088,-85.757106,0.065344,188.000193,377,79,887.895603,69.390514,-54.857321,0.026650,124.247835,357,91,472.785493,54.712546,-51.092996,-0.020136,105.805543,375,95,367.322882,52.065269,-55.502076,0.008751,107.567345,382,149,297.788319,44.596783,-46.824942,-0.071440,91.421724,371,145,202.994115,49.077851,-47.307663,0.015254,96.385514,375,144,197.967924,51.829923,-46.772249,-0.012274,98.602173,380,148,334.171873,37.921282,-41.378003,0.026477,79.299285,379,150,246.576329,34.588468,-46.128896,0.045740,80.717364,391,66,236.715890,51.228908,-46.244780,-0.022608,97.473689,369,59,343.283721,50.833148,-49.718913,0.216176,100.552061,364,59,322.673177,42.223962,-46.034306,-0.026636,88.258268,375,53,282.293620,55.308535,-60.927855,0.318963,116.236390,383,55,552.092173,39.271685,-39.984908,0.094578,79.256593,390,92,172.899590,38.426693,-41.405251,0.074158,79.831944,366,93,202.718292,38.068631,-34.859738,0.021720,72.928369,375,88,186.638170,41.356194,-43.217745,0.003382,84.573939,381,92,187.298249,40.625163,-34.578419,0.089093,75.203582,374,90,170.361643,30.647308,-28.802082,0.054191,59.449390,380,145,85.879665,32.976145,-33.934089,0.012028,66.910235,382,152,139.377954,29.786216,-31.293418,-0.048492,61.079634,376,141,104.737202,31.853815,-30.967489,-0.028209,62.821304,369,148,122.972222,36.114240,-36.904732,0.001765,73.018972,374,148,190.608575,44.119389,-19.117256,0.091462,63.236645,330,55,74.727544,47.391167,-43.397456,0.208826,90.788622,366,54,266.925244,51.894487,-53.467844,-0.076021,105.362331,373,58,420.012183,80.092932,-81.442548,-0.147405,161.535480,362,60,510.457392,83.750614,-80.192306,0.018952,163.942920,373,60,646.319629,29.858366,-18.923043,0.101710,48.781410,392,91,33.351353,46.371506,-54.038200,-0.054045,100.409706,375,98,181.088930,49.660941,-44.081693,-0.029113,93.742634,369,93,202.130995,53.611504,-49.052693,-0.115208,102.664197,366,92,264.528519,50.164452,-48.240502,-0.122638,98.404954,362,92,309.240556,25.084926,-18.901702,0.026809,43.986627,375,153,27.452687,32.473865,-30.250282,-0.029462,62.724147,374,150,120.852006,44.482836,-46.453060,-0.009122,90.935896,384,145,109.265468,35.438352,-33.850975,-0.054202,69.289327,372,142,121.803419,33.278042,-33.996345,-0.058694,67.274387,385,139,114.811017,41.013097,-47.890241,-0.066485,88.903338,379,65,244.431109,45.450264,-50.891310,-0.198566,96.341574,380,63,258.407620,110.481071,-109.868169,0.252412,220.349240,382,54,1103.898914,57.596270,-52.381900,-0.096078,109.978170,374,61,513.879621,72.415199,-65.399235,0.054800,137.814434,365,61,614.372328,46.314571,-48.688676,0.051845,95.003247,373,91,264.878424,51.597695,-47.080770,-0.060158,98.678466,389,90,204.108969,63.885006,-65.724973,0.006446,129.609979,366,86,316.593929,46.327144,-38.662971,-0.022799,84.990115,366,88,233.125689,57.930493,-45.660270,-0.005487,103.590763,365,83,225.316174,22.173463,-23.648015,0.012132,45.821478,373,142,49.431509,24.924189,-24.071964,0.014212,48.996153,383,145,79.344299,24.165711,-23.841586,-0.008443,48.007297,374,147,80.142577,33.205603,-32.626990,-0.039502,65.832592,368,149,103.017103,28.355782,-28.713554,-0.000362,57.069336,371,149,126.190581,128.810192,-141.851593,0.470479,270.661786,377,61,1921.765062,156.633038,-161.278303,0.062108,317.911340,380,58,3316.226915,87.105085,-94.396416,0.250129,181.501501,371,57,930.444331,134.117513,-136.208505,0.467487,270.326018,372,57,2871.019280,82.862799,-64.569114,0.304002,147.431913,368,59,872.918052,69.727608,-54.501466,-0.002464,124.229074,368,81,507.243956,104.938007,-111.622459,-0.119773,216.560466,374,84,1022.052396,69.098574,-75.498397,0.080144,144.596971,383,94,502.696933,89.783852,-95.110689,0.035579,184.894541,373,77,848.991089,55.268815,-61.988386,0.061398,117.257201,369,90,354.534811,36.442073,-36.248680,-0.010075,72.690753,374,149,110.524758,46.861481,-48.137550,-0.042826,94.999031,382,136,118.571781,42.390246,-44.680670,-0.029213,87.070916,372,145,200.539764,46.584917,-41.878257,0.016647,88.463174,369,143,168.731783,35.124211,-34.899998,0.003921,70.024208,375,146,154.648841,null
47.466528,-28.161460,0.021451,75.627989,357,55,208.115212,218.111259,-222.337254,0.016559,440.448513,376,58,3372.783330,161.839313,-152.570538,-0.154645,314.409852,364,58,1764.435863,88.539214,-90.516267,-0.173296,179.055481,368,62,758.831772,60.472876,-74.754719,-0.396516,135.227595,367,58,532.452023,42.294751,-38.554985,0.007387,80.849736,377,106,230.545492,98.413604,-107.900024,0.036034,206.313628,378,84,774.821800,94.492899,-101.738600,-0.104648,196.231499,353,82,573.176302,54.246551,-56.663919,-0.134496,110.910470,365,97,388.530287,61.142988,-73.367980,-0.185748,134.510969,368,95,370.328184,56.336617,-54.852979,0.015591,111.189596,371,144,335.892446,33.606657,-34.530544,-0.070560,68.137201,366,145,119.820718,40.967695,-41.710207,-0.065017,82.677902,379,144,143.541236,48.607023,-49.789277,-0.070956,98.396300,373,153,348.593731,53.770720,-49.122795,-0.033034,102.893514,380,155,338.871645,50.320416,-47.765258,-0.153492,98.085673,382,58,264.997114,40.427735,-41.838324,0.101916,82.266059,403,61,183.832892,47.055149,-46.084305,-0.117602,93.139454,369,55,292.118975,44.277664,-50.616029,-0.067101,94.893693,370,64,210.379685,39.727565,-31.455020,-0.062888,71.182584,382,60,154.676822,34.180501,-34.084243,-0.012048,68.264744,374,95,134.069683,43.302756,-40.375028,0.015774,83.677785,357,94,142.917458,34.643507,-37.173879,-0.034378,71.817386,366,92,153.820935,39.042649,-46.755331,0.026024,85.797980,375,96,188.281359,35.529686,-29.456020,-0.055348,64.985706,382,101,143.020214,25.524061,-24.027840,-0.000097,49.551901,362,145,71.149172,29.524313,-29.390077,0.029163,58.914390,379,149,119.066801,35.802946,-36.163423,0.006827,71.966370,366,140,138.994701,29.733238,-30.372385,0.020477,60.105623,372,139,159.901190,37.521225,-35.879592,-0.005264,73.400817,365,145,147.269848,60.265640,-32.559299,-0.093086,92.824939,359,49,112.423089,49.484516,-48.583511,-0.150274,98.068027,359,60,244.142100,38.659915,-35.046326,0.002982,73.706241,376,63,220.293924,32.840798,-46.048271,0.126317,78.889069,405,57,192.434905,62.575618,-63.459761,-0.115913,126.035380,400,58,441.033394,28.771034,-27.641054,-0.052496,56.412088,377,100,63.480491,40.174360,-40.883387,0.050427,81.057747,354,94,170.565242,35.232843,-31.154490,0.022416,66.387333,374,90,128.770580,28.327176,-26.609194,0.007438,54.936370,367,93,109.825667,44.206182,-40.359179,0.059129,84.565361,392,95,229.151191,23.609233,-22.610411,-0.030048,46.219644,375,149,39.741629,31.956855,-28.689601,0.079774,60.646456,372,150,122.033735,25.987573,-26.328879,0.037025,52.316452,377,148,102.487731,28.633188,-28.905204,0.008636,57.538392,377,148,85.432641,30.453628,-28.238597,0.000174,58.692225,378,146,120.665410,32.520602,-28.697648,0.232982,61.218250,384,61,160.063398,42.511573,-31.940745,-0.084146,74.452318,368,60,195.383937,143.379687,-150.201091,-0.026140,293.580778,370,57,1526.091040,38.547608,-44.141794,0.117511,82.689402,391,59,238.688776,67.516913,-70.186340,-0.018522,137.703253,382,60,525.482652,35.137072,-38.735639,0.060607,73.872712,382,98,158.835776,36.003377,-38.251910,-0.009734,74.255288,362,94,126.859300,82.381804,-63.895489,0.058805,146.277293,377,85,311.427737,43.329335,-39.716559,-0.008784,83.045894,371,99,187.798800,38.946389,-34.631078,-0.011280,73.577468,368,90,185.333261,25.508140,-25.488272,-0.008792,50.996412,369,132,70.877777,29.748820,-29.264819,0.013229,59.013639,366,146,103.882556,30.766101,-29.971444,-0.004974,60.737545,369,146,75.474409,31.026203,-32.087972,0.030106,63.114175,371,138,125.108961,32.000295,-31.978781,-0.047998,63.979076,381,144,150.444143,132.990000,-126.493291,-0.197847,259.483292,382,56,950.980061,134.086583,-129.849852,0.175464,263.936435,371,57,1558.329550,142.333297,-136.664666,-0.313448,278.997964,358,50,1159.633234,93.068790,-103.317802,-0.142388,196.386592,382,58,835.396584,98.976421,-119.928579,-0.003496,218.905000,377,59,1066.272133,63.870881,-62.655397,-0.131747,126.526278,385,90,308.593941,57.329220,-62.200628,0.097919,119.529847,376,79,346.270537,60.633283,-92.093257,0.069555,152.726540,377,100,464.436072,60.728220,-58.785914,0.051756,119.514134,378,85,338.723134,51.101888,-63.921184,-0.012681,115.023073,374,84,300.229275,29.858431,-31.446233,-0.049238,61.304663,374,139,91.652097,34.799399,-32.089662,0.022862,66.889061,383,140,96.364965,60.002209,-64.155452,0.036644,124.157661,368,140,221.807599,50.802355,-49.829035,0.016169,100.631390,368,148,245.352899,40.876050,-42.787547,-0.081567,83.663597,381,148,192.083579,left-hand
337.389472,-45.912413,2.396069,383.301886,372,52,1425.074829,55.876634,-60.364016,-0.128264,116.240650,370,58,462.063795,55.958734,-57.163045,-0.119667,113.121779,392,61,314.837716,70.091183,-56.752059,-0.031424,126.843242,375,56,423.104539,75.309146,-62.316475,-0.090568,137.625621,357,58,457.776344,179.987727,-55.207748,0.965887,235.195475,387,96,500.445932,39.575974,-45.666714,-0.112071,85.242688,381,84,179.192243,44.591375,-38.936411,0.038341,83.527785,381,91,222.918732,49.679284,-52.926003,-0.082342,102.605287,371,96,298.967737,54.163840,-60.244823,-0.073170,114.408662,368,92,338.623905,150.101194,-119.720638,0.377301,269.821832,375,147,323.220166,27.213431,-30.364541,-0.083350,57.577972,370,150,73.573610,25.734408,-28.412750,0.008504,54.147158,370,151,111.743142,44.190550,-45.617518,-0.026167,89.808068,376,153,241.591891,46.441128,-44.011858,-0.084223,90.452986,375,153,233.307140,46.064913,-39.515101,-0.291871,85.580014,381,53,218.492207,44.628422,-39.437036,-0.276318,84.065458,350,53,227.392004,31.766051,-57.946973,-0.488405,89.713024,388,58,231.307159,34.041818,-34.750055,0.045164,68.791873,375,59,186.842293,36.909703,-45.846899,-0.207869,82.756603,377,54,290.396222,35.514798,-28.340283,-0.036035,63.855081,394,97,110.660629,30.548428,-26.841296,-0.062875,57.389724,357,90,112.182009,35.829720,-40.410654,-0.177807,76.240373,370,98,156.904891,34.946564,-32.772489,-0.009766,67.719053,392,98,166.513945,34.342624,-32.467408,-0.163981,66.810032,377,94,170.287954,25.273804,-26.209614,-0.006819,51.483418,366,143,63.712500,29.051596,-29.983561,0.003157,59.035157,376,142,117.852969,32.910093,-41.420397,-0.097862,74.330490,369,144,116.602888,31.362888,-32.962777,-0.072138,64.325665,371,149,131.927932,43.190489,-42.433501,-0.062659,85.623990,372,145,158.893648,19.693983,-16.384864,0.031426,36.078847,369,54,37.984256,37.098239,-34.491674,-0.021065,71.589913,381,64,207.861944,43.608363,-46.026937,0.127636,89.635300,389,57,239.874571,66.726437,-32.301615,0.489225,99.028052,372,54,236.271409,40.633079,-40.652542,0.212875,81.285621,396,55,207.212333,18.032299,-19.387091,0.053209,37.419390,381,100,34.430066,35.083744,-35.369148,0.096060,70.452892,374,88,137.705268,28.569115,-33.601035,0.050293,62.170149,356,92,127.007318,41.323523,-34.888332,0.240502,76.211855,368,100,185.136353,37.284774,-36.051805,0.121743,73.336578,393,95,154.508658,11.167056,-11.091358,0.023146,22.258414,381,144,18.864749,24.098374,-24.837487,0.029823,48.935862,373,153,106.527328,29.244810,-26.807862,-0.009866,56.052672,372,153,97.618390,30.625426,-29.285366,0.022494,59.910793,366,143,85.376307,28.375405,-30.543516,-0.005513,58.918920,377,145,114.550732,42.064152,-38.005098,0.078059,80.069250,352,59,170.250813,57.831067,-61.681377,0.103682,119.512444,390,72,329.503143,33.583260,-36.554516,0.193053,70.137776,387,61,142.107024,41.082136,-31.079809,0.214913,72.161945,383,55,165.567611,38.777387,-56.321061,0.028867,95.098448,378,57,252.462761,32.392245,-30.905017,-0.005993,63.297261,381,85,129.833134,51.632579,-43.007551,0.070512,94.640130,372,83,292.352340,28.451241,-25.922383,0.105348,54.373624,378,91,104.603239,33.153466,-35.326397,0.082910,68.479863,371,92,136.586716,50.512143,-41.269483,0.012279,91.781626,383,93,177.065196,25.478194,-26.096455,0.019580,51.574649,376,146,62.746905,31.216752,-31.998066,0.061715,63.214819,377,147,133.441809,25.550966,-25.073958,0.008084,50.624923,386,143,78.222160,26.972553,-26.619871,0.042971,53.592424,369,145,89.080647,27.693497,-25.960071,-0.011661,53.653567,370,150,90.866639,70.014389,-77.745562,-0.106216,147.759952,380,45,503.419887,82.379314,-51.942629,0.667030,134.321943,378,48,421.938936,67.964438,-62.537443,-0.241300,130.501881,378,64,453.090528,51.998903,-68.180243,-0.346125,120.179146,386,61,439.485472,83.979970,-121.642902,-0.628680,205.622872,386,56,739.652253,54.404787,-57.237181,-0.015695,111.641968,371,91,228.255390,45.655895,-39.843629,0.287460,85.499524,380,90,217.682021,37.387211,-37.595176,-0.047420,74.982387,370,85,259.246313,52.375691,-51.275909,-0.163062,103.651600,373,89,272.028272,47.286284,-55.619017,-0.272793,102.905301,377,90,293.792846,29.754409,-29.493219,-0.021640,59.247628,373,141,89.686633,29.649885,-30.434273,0.065836,60.084157,381,141,92.437093,32.134034,-31.189820,-0.027443,63.323854,373,148,119.832456,36.339622,-38.693595,-0.026618,75.033217,372,143,116.483985,45.921745,-49.647262,-0.134809,95.569007,371,144,170.683692,null
46.796321,-40.743461,-0.202283,87.539782,372,55,236.286497,58.101715,-58.639301,-0.093236,116.741017,382,51,396.922825,74.565973,-70.919741,0.008455,145.485714,366,62,575.875029,53.185961,-53.348142,0.149703,106.534103,367,57,402.020773,64.934988,-60.213250,0.108016,125.148238,396,55,510.371355,44.085339,-50.480902,-0.016015,94.566241,367,101,226.748517,44.824912,-43.075389,0.042232,87.900301,380,91,223.311774,40.388742,-44.235185,-0.153301,84.623927,369,88,240.403807,57.424756,-57.026641,0.096254,114.451397,373,93,298.447404,47.509331,-53.142503,0.175621,100.651834,391,90,315.016308,52.307843,-52.832259,0.009342,105.140102,369,145,241.438356,25.294555,-26.151065,-0.016581,51.445620,377,140,81.146741,30.113919,-30.493837,-0.043250,60.607756,370,145,124.226240,38.433688,-38.077465,-0.028517,76.511153,379,150,215.176047,39.674358,-38.715672,0.062398,78.390030,381,144,181.645706,54.451719,-34.248803,-0.084808,88.700523,384,52,187.399097,49.401491,-42.910176,0.147841,92.311667,400,60,244.466003,43.328517,-40.522535,0.221209,83.851053,364,55,260.266211,41.611393,-50.190683,0.198597,91.802076,376,54,333.595547,49.969195,-53.807086,0.030714,103.776280,358,59,263.378045,37.053279,-40.290972,-0.101323,77.344251,380,96,121.948730,40.146618,-43.673793,0.084101,83.820412,395,91,174.358555,37.320790,-35.000619,0.006234,72.321408,373,97,155.746065,45.773128,-40.793252,0.091703,86.566380,383,91,229.010661,49.530906,-55.376515,0.010070,104.907421,375,97,222.535075,37.498331,-36.029137,-0.008472,73.527468,381,144,101.295603,36.501954,-36.521590,0.031318,73.023544,370,146,127.501077,29.334711,-29.952235,0.009383,59.286945,380,147,108.158244,39.234252,-38.230371,0.030406,77.464623,380,149,116.354325,39.179418,-41.851960,-0.002622,81.031378,373,147,198.795182,21.495052,-19.004947,-0.046461,40.499999,359,60,63.410264,35.725123,-38.783120,0.047737,74.508243,380,58,176.431806,51.571693,-46.795976,0.108624,98.367669,377,52,264.245440,35.293650,-46.590210,-0.133342,81.883860,346,57,231.137150,40.607248,-29.401480,0.010967,70.008727,362,60,197.350681,21.584169,-18.351298,-0.065526,39.935468,375,96,47.257399,29.481861,-28.832287,0.148183,58.314148,386,100,114.294820,33.515232,-39.308970,0.091188,72.824202,382,94,123.430632,34.336678,-36.790818,-0.058156,71.127496,386,91,129.682683,31.637367,-33.324734,0.020916,64.962101,382,95,128.412966,11.431393,-11.387422,-0.035029,22.818815,375,143,19.407174,37.758076,-35.193821,0.056041,72.951897,375,141,132.143754,21.457152,-22.848096,0.057786,44.305248,381,142,70.535825,29.924292,-30.774521,-0.007438,60.698813,370,150,112.445423,29.491986,-29.503906,0.004500,58.995893,370,145,119.058502,32.379666,-27.531622,0.115879,59.911288,377,61,109.120818,44.412806,-33.356521,-0.066409,77.769328,367,62,191.958499,27.636540,-25.448091,-0.020201,53.084631,391,58,110.628954,41.399396,-46.050861,0.049696,87.450257,360,55,266.361261,42.675917,-38.708146,0.106611,81.384063,358,58,190.410380,24.798247,-26.227161,0.052419,51.025408,376,94,90.284469,41.352926,-44.847686,-0.060428,86.200612,368,93,186.866104,32.521742,-33.002949,0.028044,65.524691,376,101,87.895035,37.330511,-36.804023,-0.000551,74.134534,395,90,120.558402,43.689893,-40.516233,-0.041587,84.206126,375,96,167.170518,28.219035,-26.672736,0.010843,54.891771,373,144,59.424196,28.304620,-28.442271,-0.009327,56.746891,375,146,81.943994,30.475526,-30.077041,-0.009391,60.552567,376,143,88.447321,28.400401,-29.253949,-0.022474,57.654350,373,152,88.387981,30.491554,-27.846982,-0.039982,58.338536,377,146,109.450695,56.347837,-69.785668,-0.284057,126.133505,377,59,481.629800,56.854267,-85.192569,-0.101726,142.046836,366,64,522.077987,80.070821,-70.731898,0.289497,150.802718,357,60,615.373162,45.321139,-52.482327,-0.088697,97.803467,365,63,298.676318,50.536709,-62.248397,0.354813,112.785106,388,60,408.371604,36.411692,-38.002301,-0.008736,74.413993,380,88,205.000436,40.936403,-39.723758,0.050976,80.660161,373,82,243.417286,60.911270,-57.584221,0.298835,118.495491,386,84,361.803472,56.927798,-61.923777,-0.066199,118.851576,368,90,270.149254,45.389911,-52.965552,0.171028,98.355464,365,96,256.483672,21.342291,-21.797950,-0.020371,43.140241,375,142,64.778890,25.188561,-23.508548,0.019428,48.697109,376,140,72.744166,43.518641,-40.661016,0.116599,84.179658,375,146,193.854621,28.828757,-26.889944,-0.034188,55.718701,377,143,98.269105,40.784439,-38.376733,-0.000310,79.161172,377,152,165.558155,right-hand
47.657364,-46.491018,0.225017,94.148383,406,55,319.147668,80.192339,-71.207887,-0.043718,151.400226,373,63,618.517368,64.747880,-47.963743,0.015490,112.711623,378,67,456.199955,60.293796,-61.495514,-0.163930,121.789310,380,54,474.379725,64.580132,-49.326417,0.208526,113.906549,373,65,390.841182,54.701399,-46.960022,0.042202,101.661421,391,98,245.412433,49.522605,-53.763725,-0.005304,103.286330,365,89,338.002605,49.351936,-48.232670,0.005511,97.584606,361,80,269.574343,43.277045,-46.217409,0.010341,89.494455,369,96,313.810407,61.998311,-55.810583,0.081653,117.808894,380,93,425.101780,67.020556,-66.839503,0.016244,133.860060,372,139,257.349338,29.795141,-28.322638,-0.007410,58.117779,384,141,86.640888,32.041886,-31.331853,-0.005053,63.373739,374,152,127.163318,52.552301,-49.242154,0.044472,101.794455,381,144,271.550595,41.448154,-41.286536,-0.001582,82.734690,375,147,250.127124,39.667240,-41.045276,0.224579,80.712517,399,54,237.880716,42.360105,-38.421354,-0.022343,80.781459,390,57,247.274495,55.409182,-38.047071,-0.054996,93.456253,367,65,181.667281,37.862560,-39.419023,-0.237108,77.281583,379,57,253.945376,40.476125,-33.539653,-0.006430,74.015778,369,51,190.363540,32.094407,-23.571217,0.126390,55.665625,389,91,120.084635,31.770550,-29.147969,0.040921,60.918518,391,93,136.696576,56.109225,-44.856634,-0.043225,100.965859,357,87,157.022780,36.385993,-42.057651,-0.059813,78.443644,377,91,159.616997,33.901725,-35.297725,0.007893,69.199450,380,96,116.076739,32.645934,-32.333441,0.022543,64.979375,369,147,77.098014,32.698853,-31.967391,-0.021696,64.666243,381,145,113.359293,38.457523,-35.917469,-0.028752,74.374992,375,145,130.633014,39.112508,-40.757820,-0.021737,79.870328,369,148,127.533728,33.288137,-32.941260,0.000028,66.229397,384,145,108.757723,19.628803,-16.770740,0.002312,36.399544,381,63,53.280720,40.034773,-42.109688,-0.211713,82.144461,371,60,225.058596,44.565739,-38.103364,-0.194882,82.669103,372,53,205.113656,52.955798,-45.213795,0.073793,98.169593,381,59,292.067058,50.623854,-41.055756,-0.079261,91.679610,364,61,256.335502,17.328257,-19.452048,0.001944,36.780305,377,95,31.379013,28.092521,-31.363082,-0.128392,59.455603,378,92,147.478162,43.556020,-40.193376,-0.025253,83.749396,384,91,141.818893,51.900700,-42.599568,0.041171,94.500268,371,86,180.227781,46.149481,-47.892984,-0.010123,94.042466,367,91,248.908908,13.194489,-12.937900,-0.012545,26.132389,372,153,20.956059,34.470558,-33.279008,-0.032952,67.749567,376,145,99.363881,30.256524,-30.184834,-0.003032,60.441358,371,141,98.648272,41.072570,-39.845499,-0.048530,80.918069,366,146,158.726159,33.884276,-35.355686,0.016718,69.239962,367,155,141.839190,57.347140,-62.008507,-0.040219,119.355648,383,73,366.799021,35.805035,-43.139621,0.167176,78.944656,396,63,174.571952,34.211319,-34.265350,0.086673,68.476669,373,57,161.886003,40.881701,-37.445725,-0.333981,78.327426,381,62,169.766394,65.989621,-47.084340,-0.055468,113.073961,364,61,395.045348,66.492075,-63.537879,0.033559,130.029955,383,83,361.987369,32.723673,-33.111568,0.020126,65.835241,381,89,165.580644,27.367970,-29.018194,0.007200,56.386164,384,92,98.002724,29.471433,-30.369289,0.029897,59.840723,374,97,98.285557,50.803310,-46.181708,-0.004311,96.985019,379,85,188.430907,33.080240,-34.230014,-0.011846,67.310254,377,150,144.188923,25.347320,-27.983579,0.033146,53.330900,376,146,66.679043,24.886034,-24.357155,0.002163,49.243188,374,154,70.738188,27.287998,-27.775870,-0.001881,55.063867,374,150,87.920871,35.489724,-34.824905,-0.013325,70.314629,382,145,114.843965,55.599110,-53.091521,0.097819,108.690631,342,53,374.894617,73.765702,-73.352436,0.053880,147.118138,394,61,672.696988,83.520551,-88.344727,-0.179513,171.865277,365,63,605.180999,69.674944,-86.775439,0.007001,156.450383,374,56,666.205348,90.514345,-87.428510,0.202163,177.942854,384,57,676.532077,36.407482,-44.724904,0.023889,81.132386,368,87,181.137370,67.853821,-62.458034,0.071157,130.311854,367,89,365.319539,79.649446,-70.733857,-0.095675,150.383303,381,86,423.735015,62.647031,-49.190601,-0.139451,111.837632,382,91,357.073613,63.511820,-56.235129,0.040426,119.746949,389,81,329.652719,20.941213,-23.004252,-0.007274,43.945465,387,142,55.102511,34.849244,-33.948834,-0.032120,68.798078,377,142,139.002598,43.035196,-41.208512,0.015878,84.243707,375,144,214.574528,30.978407,-29.929300,0.000291,60.907707,378,144,137.003616,52.255223,-50.507836,0.019070,102.763060,375,147,195.486571,null
46.450088,-39.113488,-0.199724,85.563576,361,63,342.745769,61.588691,-56.876900,-0.109419,118.465591,375,59,462.605226,89.452543,-84.699877,0.201496,174.152420,379,59,890.447648,75.739954,-72.630541,-0.008251,148.370495,380,62,539.582195,62.628102,-80.577905,0.055263,143.206007,380,58,562.092435,49.554256,-49.666399,-0.034415,99.220654,382,93,293.021361,43.435266,-51.725877,-0.035088,95.161143,363,91,273.767665,60.238550,-60.586480,0.033383,120.825030,359,83,371.233164,63.363227,-58.336048,0.106044,121.699276,373,86,314.803217,46.287919,-43.462247,0.030964,89.750166,377,92,275.167021,49.708195,-44.965159,0.006539,94.673354,365,146,180.869907,28.277374,-28.584618,-0.011408,56.861992,369,142,79.504154,37.300897,-37.239200,0.037849,74.540097,369,146,125.897978,53.636357,-48.949959,0.050300,102.586316,370,141,191.990595,49.889662,-50.857676,-0.083911,100.747338,373,152,284.549387,44.594163,-39.397980,-0.028902,83.992143,369,56,208.314349,34.124311,-27.196372,0.009310,61.320683,372,60,152.265084,42.811967,-34.748640,0.068566,77.560607,388,61,192.761629,35.208602,-32.992678,-0.030674,68.201280,357,55,160.145595,52.825846,-46.463160,-0.118927,99.289006,365,54,286.540518,29.687783,-27.690427,-0.015921,57.378210,372,96,98.834344,38.059936,-40.950284,-0.030335,79.010220,378,94,141.843217,34.677780,-36.294300,0.060219,70.972080,373,97,148.028204,34.539516,-35.112426,-0.056142,69.651942,374,101,142.869877,45.674381,-51.518233,0.001133,97.192615,370,95,251.513793,25.558976,-24.659566,-0.028524,50.218542,376,149,68.143382,31.029668,-30.197023,-0.031869,61.226691,382,148,115.030307,31.883981,-32.202012,0.004112,64.085993,377,151,112.162404,31.343524,-28.100119,0.006889,59.443642,372,138,94.966917,29.603909,-30.457079,-0.013567,60.060988,378,147,104.168131,205.110924,-330.502740,0.186528,535.613664,385,51,2581.726375,54.962969,-45.915721,0.012032,100.878691,376,58,369.357369,79.930486,-59.101348,-0.255125,139.031834,371,58,390.479144,56.157140,-46.913144,-0.211541,103.070284,363,55,277.339261,47.953795,-52.456374,-0.047423,100.410169,380,59,314.208367,106.269722,-103.557514,0.084030,209.827236,375,92,330.956242,41.741741,-52.890205,0.044336,94.631946,391,85,168.319079,44.542173,-48.936220,-0.124655,93.478393,375,88,210.677705,41.894473,-42.571740,-0.047585,84.466213,375,95,189.925004,46.572487,-39.944167,0.012462,86.516654,363,91,208.884169,64.951862,-57.256428,0.038426,122.208290,380,150,99.170853,31.130904,-29.971090,0.022012,61.101994,380,151,130.407616,41.675079,-42.510265,-0.048569,84.185344,373,148,167.742710,31.100287,-32.987929,-0.009898,64.088215,372,150,119.010583,32.069680,-31.562031,-0.036479,63.631710,388,141,115.549774,36.876545,-29.795755,-0.018589,66.672300,384,66,174.224233,40.644358,-38.512316,0.082415,79.156675,373,61,157.982078,31.697454,-40.582034,0.033235,72.279487,387,60,195.562249,42.223629,-43.940093,0.096253,86.163723,380,60,246.991261,38.298160,-34.952168,0.090187,73.250328,411,58,187.046169,33.211807,-36.288606,0.029866,69.500413,378,86,166.781915,32.893462,-32.226834,0.031323,65.120296,383,97,131.524990,33.936427,-35.347604,-0.022680,69.284031,382,90,128.906187,53.387408,-51.599256,0.015399,104.986664,392,90,226.210880,29.838857,-38.125491,-0.008382,67.964348,362,91,136.134135,22.220063,-24.354630,0.008854,46.574693,374,147,60.087078,27.618173,-26.170415,0.002091,53.788588,373,146,76.916259,23.901565,-23.319754,-0.030963,47.221319,374,149,71.237996,30.111020,-28.854822,0.016420,58.965841,378,146,92.255690,30.817051,-32.356885,0.033659,63.173937,380,154,85.086903,54.460264,-60.317019,0.191540,114.777283,384,54,491.327178,58.227249,-63.699068,-0.495934,121.926317,367,56,537.967851,84.039558,-80.245545,0.138467,164.285103,378,62,648.035497,80.397291,-73.228291,0.002650,153.625582,380,57,635.264798,57.571409,-68.012771,-0.112403,125.584180,364,60,524.929734,37.445636,-37.660865,0.133181,75.106500,383,92,175.811825,53.261468,-54.259366,-0.168775,107.520835,381,87,315.382556,78.980659,-84.632905,0.087638,163.613564,376,89,438.837171,61.968742,-58.142420,-0.053094,120.111162,382,92,285.040231,38.449511,-36.177360,-0.085785,74.626871,382,90,217.923873,31.410686,-27.078062,0.069393,58.488749,376,139,56.909713,33.925575,-32.032008,-0.043456,65.957583,378,146,79.996177,38.601404,-38.759879,0.027410,77.361283,378,145,143.053886,28.495217,-28.870238,-0.003020,57.365454,376,145,121.129562,33.856798,-35.826267,0.011559,69.683065,372,145,131.217223,tongue
44.987840,-45.181639,0.129351,90.169479,391,58,256.169452,147.293627,-149.917680,-0.068711,297.211307,366,65,2047.685095,89.433695,-90.297900,-0.162378,179.731595,374,61,812.804837,70.260165,-52.454706,-0.177178,122.714870,370,60,499.074582,73.540373,-63.670900,0.026702,137.211273,369,56,468.233213,38.179389,-44.381291,0.052419,82.560680,375,101,173.150553,74.274728,-95.025754,0.062368,169.300482,381,77,624.073353,64.050852,-50.347546,-0.046533,114.398398,367,84,373.656082,62.636009,-56.496130,-0.171776,119.132138,374,91,426.118126,57.845192,-66.147594,-0.063982,123.992787,375,90,284.277361,53.351458,-50.700671,0.031659,104.052129,377,157,312.827297,34.058491,-33.292870,0.042843,67.351360,373,146,144.057749,32.337752,-31.245602,-0.033189,63.583354,377,143,133.430151,52.755600,-53.902473,-0.009747,106.658073,376,148,351.595824,58.242862,-54.740694,-0.054221,112.983556,376,150,252.797467,38.242245,-32.452628,-0.042460,70.694874,382,51,179.925052,52.099678,-57.353168,0.208373,109.452846,360,63,326.263439,34.467046,-30.835813,-0.217463,65.302859,355,57,147.795111,44.162693,-40.067806,0.073526,84.230500,381,56,199.479539,54.434104,-31.993905,0.117122,86.428010,386,52,178.329376,31.622483,-30.643397,-0.012446,62.265881,377,101,108.419883,40.331627,-47.406149,0.011622,87.737776,363,91,178.289112,31.745939,-33.636963,-0.047100,65.382903,368,95,116.792844,36.603272,-38.321520,0.105773,74.924792,392,96,167.390267,36.742329,-35.880812,0.082020,72.623141,387,92,133.612209,25.107419,-27.380244,0.001083,52.487663,380,147,83.013639,43.701525,-41.286108,0.002462,84.987633,378,157,153.556184,29.098051,-29.338196,-0.024931,58.436247,377,146,107.362504,37.583612,-38.269245,0.045023,75.852856,376,145,116.024475,40.334676,-38.614026,0.044000,78.948702,369,150,136.946651,17.573119,-16.303719,-0.004231,33.876838,366,55,45.721357,46.554283,-40.793320,-0.178896,87.347603,350,54,245.102325,38.627104,-48.511257,-0.127518,87.138361,378,57,298.934267,40.840986,-38.399569,-0.042760,79.240555,371,57,199.385337,39.021516,-51.496020,0.170340,90.517536,404,60,209.992480,13.274691,-14.521415,0.000011,27.796106,384,91,26.467808,31.742356,-32.835009,-0.087104,64.577365,369,97,127.031327,36.546568,-31.452644,-0.022207,67.999212,380,92,132.631918,43.738040,-44.485409,0.046831,88.223449,378,97,186.173790,38.642710,-38.786794,-0.023116,77.429503,377,98,143.803157,12.106631,-11.952854,0.012784,24.059485,375,151,16.894870,37.247831,-37.477301,-0.023133,74.725132,374,155,119.096948,35.529618,-34.979574,-0.023837,70.509193,375,154,137.365277,29.257809,-31.557404,0.013396,60.815213,380,152,112.485126,35.839873,-33.528390,-0.038296,69.368263,375,146,109.915183,39.948059,-41.335993,-0.179146,81.284052,368,67,146.675965,44.395057,-46.453686,0.145741,90.848743,368,66,240.415054,37.669578,-38.926740,0.038477,76.596318,363,60,202.727529,49.764201,-44.462557,0.020525,94.226758,392,55,232.562834,39.512259,-39.310726,-0.074025,78.822985,365,62,237.715909,34.924104,-37.116245,-0.011961,72.040348,379,87,143.221523,42.745589,-43.479313,-0.020972,86.224901,372,80,212.205139,27.788826,-25.916715,0.043000,53.705541,364,94,106.511880,41.844858,-41.843567,-0.007365,83.688425,381,102,127.881622,39.425277,-36.114135,-0.103688,75.539412,377,88,155.642016,29.561845,-30.208141,0.013921,59.769986,372,145,66.010250,26.465333,-27.753985,0.003876,54.219317,371,147,75.012062,22.330379,-20.715114,0.007039,43.045493,374,146,59.433399,24.901773,-23.219969,0.037033,48.121743,376,153,88.928730,32.515290,-32.931936,-0.062531,65.447226,383,143,98.578492,67.602055,-63.281937,0.284967,130.883992,381,60,610.547159,87.618497,-88.419224,0.161614,176.037721,369,62,832.831344,54.581626,-65.879408,0.338607,120.461034,374,55,508.630878,85.235152,-80.537782,0.117894,165.772933,369,61,994.195941,64.079138,-78.101578,-0.430649,142.180715,370,57,617.990030,41.296882,-36.991059,-0.038807,78.287941,382,83,198.485573,55.160063,-65.429108,0.185331,120.589171,369,83,340.064880,40.606012,-47.491681,0.108851,88.097693,387,89,218.305841,48.892374,-54.369933,0.061599,103.262307,385,87,378.378799,47.563702,-42.207926,-0.146308,89.771628,368,87,281.032221,25.096750,-26.689401,-0.005094,51.786151,372,147,63.202209,25.176197,-23.244355,0.056207,48.420553,370,141,80.395531,32.820497,-34.132825,0.025945,66.953322,367,149,124.075243,44.124768,-43.881624,-0.002709,88.006392,371,141,187.984787,41.525295,-42.140413,-0.082952,83.665708,370,148,159.263084,null
46.005888,-38.636953,0.051819,84.642841,362,59,294.211613,58.040241,-52.603166,-0.182664,110.643407,374,60,375.066266,86.455507,-93.848104,-0.208569,180.303611,368,62,638.378761,73.663003,-64.745139,-0.087803,138.408142,370,66,484.392269,53.829683,-56.591091,0.069524,110.420774,384,54,469.562501,48.793729,-49.484358,-0.002128,98.278087,367,102,324.450800,33.935305,-36.026553,-0.026473,69.961858,367,89,138.272330,51.769889,-53.769596,0.042516,105.539485,382,98,349.115322,61.154859,-60.533639,0.009528,121.688498,388,96,466.401861,40.413382,-39.596739,-0.043208,80.010121,388,96,258.423250,62.022144,-64.326741,-0.028054,126.348886,373,145,378.294241,23.872091,-22.923428,0.001769,46.795518,368,146,75.168771,40.696566,-38.451808,0.024199,79.148374,375,145,175.351054,55.770427,-60.511336,0.015070,116.281763,374,148,337.845669,42.828342,-39.519774,-0.050964,82.348117,373,144,235.549742,43.775694,-41.319248,0.210044,85.094942,391,57,232.631814,43.544916,-44.892527,0.161895,88.437443,398,57,230.990415,49.351952,-40.017545,-0.060529,89.369497,391,52,317.721573,39.083435,-41.793280,0.510886,80.876715,389,58,220.483131,35.353006,-35.056217,-0.051200,70.409223,369,50,219.740639,34.105871,-33.535191,0.034213,67.641062,391,91,171.148790,42.752353,-37.616944,0.046058,80.369297,378,98,162.811530,31.961280,-34.501030,0.087920,66.462310,380,99,157.562980,36.055288,-31.773494,0.159125,67.828782,377,91,155.891527,50.109956,-40.846571,-0.022021,90.956527,374,95,167.281717,32.101598,-33.115379,-0.026132,65.216977,377,148,128.217795,31.059604,-32.151253,-0.003995,63.210857,376,151,137.632252,28.432390,-27.489573,-0.005003,55.921963,372,147,108.056986,31.906209,-32.053715,0.054792,63.959924,380,149,141.266670,47.218501,-49.197735,-0.028408,96.416237,369,149,150.473095,26.562262,-19.344171,-0.001896,45.906432,363,51,70.764990,38.482917,-35.274338,-0.150296,73.757255,366,59,223.428524,47.075770,-44.093159,-0.141087,91.168929,349,56,234.184979,33.581248,-32.283396,-0.014895,65.864644,369,58,178.876941,41.052220,-47.909064,-0.112150,88.961283,390,63,192.442440,16.617809,-18.634449,0.015540,35.252258,372,92,33.263898,45.151288,-46.202824,-0.046140,91.354113,370,96,177.008156,42.237942,-36.900172,-0.108783,79.138115,386,94,169.767550,37.491883,-33.640029,0.035414,71.131912,385,101,142.259048,37.245938,-40.514174,-0.067219,77.760111,379,95,133.033939,11.356523,-11.462610,0.017769,22.819133,380,156,16.044821,51.410692,-56.415744,0.032183,107.826436,380,146,142.819561,34.032842,-34.944160,-0.003880,68.977002,367,149,124.112752,52.241320,-52.930810,0.003235,105.172130,381,144,217.540721,36.652395,-35.229091,0.012775,71.881487,373,150,123.556763,35.725717,-39.477441,-0.075957,75.203158,353,65,176.526920,65.771005,-67.099210,0.006278,132.870215,381,63,296.749535,34.926640,-35.716649,-0.015831,70.643289,372,51,170.246713,34.733258,-37.141868,0.035307,71.875125,390,60,145.675601,50.646989,-37.808431,-0.024227,88.455421,377,58,256.998733,36.999284,-42.722324,0.001662,79.721607,392,90,177.385304,50.803897,-49.208876,-0.014670,100.012773,363,96,233.791404,31.009920,-32.622293,-0.016935,63.632212,380,99,117.746984,36.489623,-39.002135,0.081351,75.491758,388,94,127.402407,38.889675,-36.892742,0.052192,75.782417,383,92,130.327677,30.546074,-29.582071,0.019799,60.128145,389,141,100.976178,33.835540,-32.352035,-0.027421,66.187575,369,147,139.807012,29.723116,-28.871559,-0.022024,58.594676,364,146,86.615174,28.999930,-28.266640,0.048381,57.266570,384,143,111.362926,27.982490,-28.481120,0.057148,56.463610,374,148,116.843658,55.651443,-55.870957,-0.038151,111.522400,356,56,456.362002,51.582742,-68.639531,0.198090,120.222273,372,54,390.220542,70.325624,-72.505933,0.400329,142.831557,392,56,693.600782,72.498684,-67.770928,-0.175614,140.269612,349,58,567.632647,51.022601,-54.635681,0.047898,105.658282,372,56,386.916472,32.948554,-43.871318,0.084661,76.819872,388,84,156.156488,37.545533,-39.140739,-0.010119,76.686272,381,92,217.730008,49.573080,-55.501127,-0.017720,105.074207,366,86,302.270633,61.159987,-62.781874,0.043742,123.941861,376,97,383.803191,45.564403,-43.127390,0.057115,88.691792,383,96,248.482063,24.076770,-24.004244,0.035932,48.081013,381,142,83.423280,32.871992,-32.410600,-0.002455,65.282593,372,143,116.092540,62.054046,-58.883083,0.003713,120.937130,377,144,257.989571,42.900192,-39.072705,-0.022884,81.972897,382,149,169.320260,46.573828,-44.087685,0.002955,90.661513,382,147,222.304348,right-hand
63.483965,-64.793992,-0.032801,128.277958,359,51,552.553593,319.897439,-307.507331,-0.160549,627.404770,365,60,6396.480675,167.029546,-188.695984,-0.045605,355.725530,369,64,2151.076638,82.260374,-83.770483,0.138666,166.030857,381,60,742.637573,67.605494,-65.052023,0.231493,132.657517,391,59,687.639279,46.583608,-47.950692,0.002850,94.534300,383,95,289.577945,160.577129,-149.981790,0.028226,310.558919,385,77,1724.154997,113.754971,-100.770768,-0.074347,214.525740,367,86,858.884729,62.686651,-62.183357,-0.080702,124.870008,366,88,462.493561,52.632625,-56.784482,0.094414,109.417107,378,91,392.727337,63.823197,-59.855670,0.025123,123.678867,368,151,399.394980,45.621252,-46.994881,0.061588,92.616133,384,141,112.990444,49.429949,-48.917048,-0.012823,98.346997,382,149,181.467164,57.297639,-52.649678,-0.038044,109.947318,366,150,268.623660,54.997944,-51.958181,0.032215,106.956125,374,154,229.391187,46.500986,-42.846069,-0.084288,89.347055,375,61,205.429062,40.348312,-44.218391,-0.005961,84.566703,358,57,233.756710,33.387731,-37.062842,0.109894,70.450573,385,63,162.305693,60.525608,-55.428726,-0.111053,115.954334,338,57,364.246471,50.307455,-54.435375,0.016969,104.742830,375,57,295.411035,29.785031,-30.973719,0.003796,60.758750,380,94,140.053330,31.696505,-35.683960,-0.000109,67.380465,386,87,144.552953,33.765211,-26.396277,0.048449,60.161487,377,93,103.073946,40.817379,-39.761412,-0.020320,80.578791,387,89,181.695797,41.433617,-52.425003,-0.011907,93.858620,375,99,213.002238,24.818134,-28.165468,0.006445,52.983602,373,148,77.953176,34.661078,-38.451428,-0.003884,73.112505,382,150,173.859345,37.390830,-39.322052,0.021138,76.712882,364,145,127.290194,34.399984,-37.963241,-0.007821,72.363225,375,151,125.194645,34.708357,-33.031422,-0.024584,67.739778,376,154,166.042531,28.017439,-28.122322,-0.012958,56.139762,353,58,60.135216,44.932576,-48.494020,-0.182470,93.426596,364,52,210.205410,73.683650,-65.699671,-0.156179,139.383321,377,58,396.452718,81.119979,-87.947050,-0.078569,169.067028,379,56,554.315586,83.897807,-93.399733,-0.165493,177.297540,374,63,623.373393,17.918144,-19.809432,-0.006304,37.727576,378,98,39.583057,36.524286,-42.589679,-0.098152,79.113965,369,99,147.542895,31.502002,-46.709220,0.041670,78.211222,379,90,167.041273,41.402653,-57.237879,-0.003130,98.640532,388,92,289.331435,47.983644,-56.369909,-0.011828,104.353553,369,91,283.928318,15.774842,-14.837510,-0.004469,30.612352,373,148,26.342644,35.172817,-35.884200,-0.029051,71.057017,378,147,139.542460,31.462498,-30.346174,-0.009402,61.808673,372,150,114.850347,32.496016,-34.374990,0.031261,66.871006,371,146,92.686418,39.907472,-40.708849,-0.013469,80.616321,374,157,125.660323,46.004154,-63.517571,-0.034115,109.521725,378,70,329.985120,46.537603,-39.916960,-0.062572,86.454563,363,67,216.940317,104.254801,-110.465269,0.008778,214.720070,354,58,692.674474,72.127671,-63.015887,0.105414,135.143558,411,55,462.127770,72.820755,-69.069275,0.203124,141.890030,366,63,532.851888,64.677789,-69.923773,-0.002661,134.601562,375,86,362.278588,44.100209,-38.092968,-0.031545,82.193177,381,92,202.297304,55.260308,-59.816672,-0.030785,115.076980,374,87,229.072555,48.630137,-51.476848,0.013112,100.106985,374,94,236.397547,40.724675,-38.909189,0.011423,79.633864,382,85,236.906211,30.778327,-32.624078,0.055086,63.402405,372,150,88.374732,34.880000,-35.847080,0.030455,70.727080,377,146,113.361552,30.224173,-29.532720,0.002536,59.756893,380,154,71.332601,26.859457,-24.964182,-0.005426,51.823639,384,143,88.542822,32.781601,-32.926114,-0.015053,65.707715,371,143,133.832977,107.068447,-109.008306,0.085186,216.076753,376,53,1174.290907,173.048369,-171.191443,-0.058572,344.239812,393,60,2002.252295,84.310244,-79.905706,-0.134058,164.215950,357,61,597.263339,112.361824,-108.595916,-0.072999,220.957740,372,61,1355.289296,88.706563,-117.080844,-0.072599,205.787406,388,55,905.035803,58.709070,-47.926139,-0.021160,106.635209,370,78,305.248137,81.887192,-87.407974,0.020922,169.295166,388,82,699.626372,55.391919,-61.797647,0.010092,117.189567,367,93,548.200123,81.107333,-77.070618,0.008986,158.177950,361,89,543.004393,85.687441,-95.183221,-0.002983,180.870663,364,90,520.477185,25.416281,-26.896182,0.001591,52.312463,374,147,66.063385,36.974640,-35.000132,0.048716,71.974772,373,144,148.802434,35.323536,-37.535609,-0.059841,72.859145,377,146,190.515713,37.657237,-37.431297,0.040132,75.088534,381,141,178.177719,35.919863,-33.210585,0.010380,69.130448,373,144,148.299657,null
44.347012,-51.132045,0.077228,95.479058,388,55,254.086961,67.787306,-82.570828,-0.117272,150.358134,354,58,610.235865,78.187720,-79.904664,0.025232,158.092383,366,57,655.330710,63.268633,-56.367883,0.038616,119.636516,386,59,533.030934,46.747868,-52.606012,-0.167369,99.353880,358,60,352.683876,41.050899,-37.823544,-0.069280,78.874443,386,105,156.890292,60.385438,-46.487487,-0.115430,106.872925,375,89,233.911237,43.165279,-36.333115,0.042412,79.498394,375,87,229.648783,61.785832,-71.008144,-0.005633,132.793976,375,95,348.041727,58.175487,-49.829371,-0.068294,108.004858,369,96,358.636522,75.596749,-73.053255,0.037564,148.650004,386,150,409.273377,28.682356,-31.333718,-0.016066,60.016074,373,149,94.219125,45.135281,-44.757340,-0.014344,89.892622,366,144,116.287278,74.207953,-70.315858,0.051169,144.523811,379,146,433.897357,55.258012,-50.203753,0.048614,105.461766,387,148,264.996403,30.805989,-31.687145,0.054034,62.493134,341,53,171.904411,40.622297,-42.450088,0.257742,83.072385,381,62,297.589438,36.320443,-38.334645,-0.046022,74.655087,368,55,205.225507,45.692988,-36.818966,0.114238,82.511954,366,61,180.641835,45.040997,-38.887641,-0.031978,83.928638,356,61,189.557151,32.464707,-37.905553,0.097189,70.370260,382,97,113.565038,45.541161,-38.680718,0.002385,84.221879,382,90,152.147597,30.344729,-32.461415,0.005679,62.806144,377,87,137.528941,38.793329,-33.097613,0.025555,71.890942,378,99,141.895190,42.184658,-39.651495,-0.044646,81.836153,368,98,192.675706,30.608734,-34.130434,0.010901,64.739167,383,148,90.240679,46.622661,-46.849426,-0.013248,93.472087,385,156,198.037822,30.585645,-30.341490,0.003014,60.927135,370,148,114.934043,37.665152,-37.697163,0.004226,75.362315,380,148,186.232392,36.101802,-35.017384,-0.030277,71.119186,370,153,145.988249,25.875984,-24.913320,-0.003575,50.789305,378,53,61.563103,46.263754,-41.469084,0.051498,87.732838,350,51,174.949718,43.242365,-43.511280,-0.080459,86.753644,379,50,205.702798,42.945293,-44.147772,-0.000736,87.093065,379,61,230.802328,41.735379,-54.214120,-0.184912,95.949499,377,61,182.012358,24.804879,-19.984963,0.000876,44.789842,378,89,48.761291,35.143007,-32.514478,0.033979,67.657485,379,97,144.822044,38.386542,-33.208407,-0.043932,71.594949,365,97,125.742643,36.982822,-36.908734,0.007403,73.891555,371,93,144.768803,34.925415,-40.731668,-0.097487,75.657083,370,98,158.421017,21.234277,-20.943106,0.008708,42.177383,367,140,27.981159,35.489052,-34.403503,0.015388,69.892555,378,147,145.932327,39.952559,-44.190560,-0.013408,84.143118,381,151,98.404214,33.961432,-33.579032,0.003936,67.540464,368,150,120.538844,34.779842,-34.066689,0.026618,68.846531,376,154,134.998329,49.562642,-47.755862,0.084073,97.318504,378,67,262.512545,32.933250,-34.670543,-0.048942,67.603793,355,62,127.700422,51.058741,-42.328585,0.120318,93.387326,372,56,288.184572,39.007031,-31.615859,-0.060903,70.622890,378,50,211.817388,55.956070,-50.078308,0.083369,106.034378,399,55,278.133240,41.460424,-40.833424,0.010241,82.293848,387,84,205.736006,28.823854,-33.497753,-0.064954,62.321607,374,94,97.660576,32.419063,-29.885313,-0.007280,62.304376,375,89,124.676154,27.176539,-28.981906,-0.051400,56.158445,382,97,107.873556,30.560300,-29.224641,0.045419,59.784941,361,95,120.286768,32.931135,-33.302330,-0.002841,66.233465,371,147,94.441149,32.208240,-30.680465,-0.024287,62.888705,379,146,91.196132,24.084470,-24.200698,0.005386,48.285168,375,151,78.003071,31.808236,-28.853582,-0.024836,60.661818,372,148,91.173176,29.842121,-28.879097,0.008373,58.721218,378,147,113.662103,66.178810,-66.082115,0.091899,132.260924,373,57,525.555776,74.001293,-69.524124,0.026414,143.525417,372,60,693.499164,81.981970,-84.876327,0.134518,166.858296,382,63,698.245463,65.070283,-76.345002,0.037469,141.415285,379,57,661.251993,72.172971,-79.676809,0.052070,151.849780,404,54,567.079306,46.748057,-45.764625,-0.065172,92.512682,366,92,259.958154,40.201787,-40.305604,-0.072202,80.507391,393,72,222.676812,63.900639,-56.867072,-0.000991,120.767711,380,87,409.167418,45.831327,-57.119116,0.030217,102.950443,389,93,260.090601,41.951911,-48.014906,0.119724,89.966817,382,88,241.296047,23.375078,-23.986642,-0.011608,47.361719,373,149,74.107651,34.777022,-37.474226,-0.021902,72.251248,374,149,108.592676,52.234418,-50.713492,0.001723,102.947910,380,146,224.675807,47.231317,-46.714254,0.016623,93.945571,377,151,202.655333,33.613699,-36.685453,0.104903,70.299152,375,149,163.753537,left-hand
48.639442,-58.047524,0.011973,106.686966,379,57,310.857884,96.070271,-91.080925,0.179864,187.151196,391,59,454.889502,59.404099,-72.960696,-0.134878,132.364795,382,57,461.234525,53.964839,-64.514791,-0.105594,118.479630,367,56,534.000393,45.039061,-48.826863,0.271986,93.865925,381,68,385.958266,45.882361,-45.815776,0.008891,91.698137,379,93,204.166881,35.937316,-37.512738,-0.001241,73.450054,367,96,192.570025,54.610157,-51.057055,-0.074732,105.667212,370,96,277.221768,49.147289,-46.270441,-0.064895,95.417731,373,92,256.784594,47.475778,-49.133175,0.011589,96.608954,360,90,354.319207,45.846205,-50.914999,-0.015085,96.761204,379,143,171.980767,32.329882,-31.194369,-0.028463,63.524251,371,144,104.171502,33.041070,-29.994519,0.020772,63.035589,375,151,123.446604,35.788949,-37.819446,0.017987,73.608396,362,149,260.524970,51.473157,-48.586132,-0.045936,100.059290,378,143,199.455668,32.418012,-35.793497,0.058044,68.211508,384,62,153.261307,41.034935,-41.294712,0.028870,82.329647,375,50,184.419046,51.876335,-51.805883,0.030135,103.682218,379,60,215.255975,38.948103,-38.555579,-0.079331,77.503682,367,57,188.168133,35.379650,-41.112038,0.089663,76.491688,394,56,272.017746,32.073942,-26.965593,0.073755,59.039534,392,94,109.455519,31.796910,-37.141293,0.050180,68.938203,364,96,127.947614,35.144594,-36.510696,-0.005514,71.655290,367,94,157.317259,37.418001,-40.105412,-0.038079,77.523413,374,94,172.504010,29.562189,-27.962945,-0.091343,57.525135,368,92,112.054854,26.555110,-26.648043,0.015196,53.203153,371,149,93.493098,27.386444,-23.991770,0.021638,51.378215,370,146,84.504122,27.198504,-27.957654,-0.026760,55.156158,360,143,89.796922,37.164674,-35.959058,0.012487,73.123732,375,146,143.334468,29.575496,-29.229575,-0.005646,58.805071,380,152,113.166524,20.488666,-21.661157,-0.015386,42.149823,360,55,41.282701,30.953179,-29.139224,-0.171981,60.092403,390,56,152.674151,38.144107,-49.648310,0.052295,87.792417,388,60,233.046411,36.113451,-41.242323,0.035334,77.355774,391,53,195.823527,38.583224,-33.560413,0.085714,72.143638,359,52,151.833178,15.849914,-16.798670,0.025602,32.648585,372,98,34.409913,29.016422,-28.458439,-0.051664,57.474861,376,100,93.822202,34.336058,-33.771783,0.026114,68.107841,369,98,137.325324,33.982102,-35.392609,0.005833,69.374711,372,91,154.510310,32.897676,-30.128104,0.043946,63.025780,377,99,103.509322,11.507440,-12.237866,0.010751,23.745306,383,147,20.962030,46.410466,-45.132604,0.023354,91.543070,374,148,138.311453,33.406003,-32.012555,0.005232,65.418558,373,151,98.519321,34.078392,-32.996522,-0.042370,67.074914,372,149,146.948201,30.036467,-31.625598,0.022433,61.662065,375,147,93.542093,30.204378,-38.387764,-0.055262,68.592142,360,65,147.794730,40.198434,-31.228093,-0.207335,71.426527,375,66,168.777533,36.909524,-26.723352,-0.033163,63.632876,360,51,151.694996,49.299481,-39.756273,-0.005796,89.055754,366,53,234.032949,44.803902,-43.912260,-0.165651,88.716163,372,60,273.510037,34.172360,-34.876535,0.015948,69.048895,381,87,108.615287,37.384057,-29.548676,-0.105876,66.932733,363,92,151.557418,31.709329,-24.782202,-0.031438,56.491530,367,96,82.782711,31.514140,-30.267842,0.033500,61.781982,372,85,103.841566,33.461424,-28.563830,-0.102605,62.025254,374,96,150.944598,24.201105,-23.173199,-0.026852,47.374304,376,149,70.025612,37.636362,-38.841495,-0.021587,76.477856,362,151,102.626486,26.771393,-26.493923,-0.055151,53.265316,370,151,73.582100,26.457232,-26.483246,0.006674,52.940478,378,148,104.820096,33.065603,-34.780466,-0.058465,67.846069,373,146,120.339137,59.812832,-98.479238,0.030637,158.292070,418,43,475.185008,74.316348,-75.607150,0.013783,149.923498,384,52,440.682007,52.995371,-48.961126,0.148348,101.956496,361,59,364.229327,66.712745,-95.003579,-0.112804,161.716324,374,54,383.677108,44.167100,-44.657909,0.311600,88.825009,383,51,362.788206,34.208758,-40.438020,0.005461,74.646777,376,95,117.286167,34.793603,-34.929787,0.073774,69.723390,365,86,179.867916,52.547090,-51.958343,0.113237,104.505433,363,87,293.413577,58.931136,-41.846523,-0.158033,100.777659,376,99,213.605981,34.214274,-38.932353,0.145793,73.146627,376,93,215.798297,34.026076,-35.504921,0.011642,69.530997,381,153,78.697327,28.585700,-29.091048,-0.038882,57.676748,382,143,112.731886,44.586476,-44.673476,0.029017,89.259951,378,150,169.710187,60.615890,-55.944257,-0.028509,116.560148,379,145,206.880882,39.678057,-40.116274,0.020332,79.794331,374,149,223.658921,null
50.854801,-58.286977,0.012550,109.141778,374,62,314.166038,43.603620,-35.259158,0.039689,78.862778,371,62,231.514642,62.090709,-57.797219,0.003907,119.887928,396,58,491.918442,66.676144,-51.414537,0.513404,118.090681,405,54,375.554613,54.737791,-49.425995,0.067782,104.163787,359,52,413.610163,46.514201,-49.065868,0.139460,95.580070,390,95,211.948474,54.344659,-45.895894,0.088154,100.240553,374,88,163.856153,43.090398,-44.372922,0.068910,87.463320,368,89,227.059411,60.059026,-61.834702,0.313465,121.893728,383,95,316.478604,51.550721,-62.922132,-0.091437,114.472853,366,95,242.092143,38.189954,-38.578421,0.004544,76.768375,371,150,126.531933,27.763553,-28.706608,0.013241,56.470162,366,139,61.699448,35.417304,-36.777105,-0.012794,72.194409,373,151,138.665844,50.014008,-52.244865,0.060345,102.258872,380,156,219.470589,46.926832,-47.171866,-0.017413,94.098698,374,150,269.360703,24.870620,-32.857278,0.144560,57.727898,380,57,117.852011,37.980670,-32.834268,-0.147786,70.814938,369,62,154.845498,47.573757,-42.171846,0.197651,89.745604,388,54,221.349921,27.264044,-32.906565,0.164115,60.170609,377,61,157.175703,34.200650,-35.527776,-0.084132,69.728426,407,58,161.922252,27.792748,-28.534991,0.029020,56.327739,372,99,95.149855,28.658487,-29.945560,-0.086500,58.604046,376,93,114.947440,34.526427,-33.183131,0.056617,67.709558,383,95,136.575915,30.870022,-34.232371,0.037017,65.102393,384,93,122.607178,31.570738,-32.897554,-0.045690,64.468292,372,92,130.247517,27.915889,-25.936189,0.009075,53.852078,377,146,86.821840,25.137603,-24.215968,-0.024579,49.353571,375,141,79.352313,27.846646,-31.428727,0.029318,59.275373,380,143,108.643550,30.503879,-29.364499,0.016088,59.868378,382,144,112.155752,24.814364,-22.309559,0.009799,47.123923,382,147,70.179896,18.513828,-27.409483,0.021144,45.923311,396,62,58.124808,35.622903,-35.900651,0.022481,71.523554,388,56,186.544614,51.192322,-51.372334,-0.052885,102.564656,367,58,254.881157,43.560618,-34.485565,0.062019,78.046183,384,53,206.004272,42.459929,-37.992371,0.271336,80.452300,395,60,205.154294,13.289047,-16.308304,0.034510,29.597350,387,88,29.083480,25.621397,-26.896159,-0.038734,52.517556,377,94,108.496019,38.190072,-33.635502,-0.040680,71.825574,380,92,133.105076,40.928489,-35.577122,0.038087,76.505611,380,94,166.748144,41.566715,-39.316784,0.183736,80.883499,369,91,164.134129,15.801302,-15.579009,0.011621,31.380311,382,153,21.882601,24.090112,-24.307020,-0.001301,48.397132,376,151,74.348462,31.398284,-32.389291,-0.055381,63.787575,373,152,90.459282,26.787509,-25.769217,-0.008867,52.556727,372,143,89.787562,34.951414,-34.914485,0.042767,69.865899,377,143,100.534774,45.691147,-46.842165,-0.052644,92.533312,356,68,285.224798,72.688846,-70.575869,0.014065,143.264716,375,70,617.220102,60.165799,-53.822324,0.060854,113.988124,362,57,307.708241,49.147688,-43.313394,-0.088314,92.461082,385,52,242.694643,45.929259,-39.424582,0.299123,85.353841,378,58,252.348355,60.400723,-53.883169,-0.042282,114.283892,383,81,340.338413,68.602920,-64.419641,-0.165191,133.022561,370,81,554.388390,43.109350,-44.710419,-0.015451,87.819770,379,88,197.571262,31.523617,-32.721081,0.091965,64.244698,371,99,139.268498,30.978744,-31.376429,0.070567,62.355174,367,90,148.615066,34.095852,-33.243804,0.018541,67.339656,374,149,79.701808,40.552277,-37.203602,-0.018417,77.755879,374,152,188.128213,31.702105,-30.428263,-0.031561,62.130368,377,145,92.036099,23.426960,-23.385335,0.028483,46.812296,380,148,87.370506,35.723387,-33.391879,-0.016650,69.115266,390,154,134.480672,51.982883,-53.224410,0.050116,105.207292,389,52,428.409403,55.808808,-53.467884,-0.234437,109.276692,369,59,340.246978,60.171047,-58.983531,0.095155,119.154578,392,66,591.910351,62.085410,-61.547729,0.112900,123.633139,379,60,471.376824,62.664355,-63.497496,0.223816,126.161852,362,65,538.815744,63.237300,-56.232269,0.122536,119.469568,368,88,217.777917,57.994412,-63.249603,-0.048416,121.244015,382,93,320.725398,58.092361,-66.414890,0.151699,124.507251,384,81,425.726018,53.554207,-53.463232,-0.176976,107.017439,372,91,290.458684,46.154707,-46.046251,0.001793,92.200958,356,85,311.447437,29.214779,-27.353066,0.048984,56.567845,376,144,62.928076,28.533983,-31.821052,-0.003856,60.355035,375,145,90.814314,40.969183,-40.935103,0.049154,81.904286,371,147,151.322182,29.943965,-28.247953,-0.005057,58.191918,381,145,106.489778,31.967890,-31.383143,0.032283,63.351033,371,152,145.990523,foot
65.300748,-85.411262,-0.037917,150.712011,380,58,592.734815,165.176904,-175.487110,0.108832,340.664014,381,59,3496.662969,87.914428,-90.038027,0.073067,177.952454,388,61,773.826052,73.164635,-86.214129,0.012690,159.378763,382,58,681.366365,53.090188,-51.680693,-0.324071,104.770881,376,61,345.784939,59.086995,-48.022250,-0.030694,107.109245,357,97,259.141159,98.448632,-117.321346,0.076837,215.769979,391,77,1025.690629,74.333694,-64.492309,0.044242,138.826003,380,87,422.020933,66.273925,-66.108500,-0.023173,132.382424,367,97,436.400125,41.046924,-41.548693,-0.152023,82.595616,372,96,221.300766,44.670011,-46.203862,-0.012087,90.873873,369,142,183.801399,44.656554,-45.597456,-0.008373,90.254010,374,140,138.494513,42.396222,-41.341646,0.019453,83.737868,376,141,180.062053,39.960494,-41.299244,-0.004897,81.259737,377,147,240.716024,41.932680,-46.033996,-0.074494,87.966677,375,147,252.240114,34.795773,-38.828934,0.058484,73.624708,375,64,184.705541,56.015094,-55.553888,0.071810,111.568983,374,55,324.345835,51.934306,-43.581839,-0.001570,95.516145,355,59,263.128225,39.064401,-42.423006,-0.174382,81.487407,370,62,246.475258,38.787953,-45.622130,0.174874,84.410083,396,61,239.278946,30.346602,-29.206678,0.079458,59.553280,384,92,119.985699,58.455450,-49.475685,0.064401,107.931135,385,95,164.597441,37.516371,-36.662051,-0.008410,74.178422,379,90,171.908158,33.213454,-36.317184,0.020139,69.530639,376,93,130.031196,41.972055,-41.854845,0.005655,83.826900,391,92,232.073772,24.620139,-23.405047,-0.014246,48.025186,376,146,72.763659,27.045121,-29.709373,-0.005720,56.754495,379,151,72.216492,38.624999,-34.834958,0.029858,73.459957,375,141,91.962943,27.051863,-29.209220,-0.004477,56.261083,371,150,99.623609,31.619387,-31.690712,-0.015549,63.310099,370,138,102.175765,19.001122,-21.546340,-0.019770,40.547462,373,60,54.724123,34.230536,-33.927142,-0.206548,68.157677,364,59,206.643602,56.768730,-59.699517,-0.267769,116.468247,388,55,358.762184,55.944013,-63.384732,0.192647,119.328745,382,59,271.457396,61.700704,-69.627258,-0.041626,131.327961,394,59,362.391669,14.903247,-13.797503,0.015259,28.700750,387,96,33.751275,27.953058,-31.859708,-0.101322,59.812766,381,91,126.037800,60.084409,-61.383367,-0.062165,121.467776,373,89,266.779477,44.097615,-45.489835,0.057332,89.587450,386,94,213.234351,35.235758,-35.215631,0.021442,70.451389,374,89,184.461400,15.198599,-14.957445,0.015208,30.156044,376,149,25.042308,26.423212,-29.169373,-0.010052,55.592584,381,148,87.415727,29.217647,-31.205403,-0.021288,60.423049,376,143,104.156673,28.954766,-30.586053,-0.015318,59.540820,377,148,124.303669,31.228136,-30.177287,-0.011356,61.405423,375,144,130.332545,49.437882,-55.638156,-0.135633,105.076037,375,64,274.791291,33.780288,-32.053529,0.030299,65.833816,403,61,158.637412,56.395828,-58.700798,-0.021412,115.096625,372,65,420.179337,60.295896,-66.862239,0.008298,127.158135,354,61,406.895375,48.734697,-45.167503,-0.066035,93.902200,372,60,296.060942,50.106041,-52.919446,-0.074025,103.025487,380,91,279.565261,27.375789,-29.408855,0.026854,56.784644,379,89,118.495477,35.016002,-32.267384,-0.020068,67.283385,364,87,172.270690,53.373138,-44.488867,0.051636,97.862005,394,86,178.414417,49.838765,-44.190787,0.067993,94.029553,373,102,225.479089,35.905681,-35.432230,-0.033782,71.337911,371,143,123.118225,32.216875,-29.882303,-0.007240,62.099178,378,145,86.575426,22.957426,-23.896431,-0.001061,46.853857,370,146,80.299876,26.718671,-26.414742,0.047226,53.133413,378,148,85.287056,46.138333,-45.768500,0.004047,91.906834,375,144,150.286206,78.510097,-74.843107,0.335645,153.353205,380,49,624.267935,96.570741,-108.475239,0.075773,205.045979,377,60,1179.713380,94.763391,-94.908518,-0.004176,189.671909,373,57,1076.819527,74.279175,-70.484529,0.193312,144.763705,381,55,713.325306,48.191290,-65.403900,-0.263315,113.595190,386,59,452.955452,56.759896,-58.168559,0.088426,114.928455,369,89,281.144689,58.387273,-65.077135,-0.041818,123.464408,387,78,370.474265,69.977696,-70.181911,0.009186,140.159608,376,90,503.422237,53.032420,-60.998723,0.040960,114.031143,364,96,373.720632,53.926547,-57.247817,-0.138061,111.174364,375,91,301.732706,26.138904,-25.872234,0.017911,52.011138,375,144,75.986539,28.106724,-29.657162,-0.023373,57.763886,366,147,83.186008,40.692820,-42.095446,0.036580,82.788266,375,142,177.544527,54.427220,-55.195469,-0.011157,109.622689,380,144,252.982213,41.676522,-39.055817,-0.012023,80.732339,370,149,157.038700,null
46.223201,-48.654483,0.035970,94.877684,387,52,258.057065,66.974723,-68.098488,0.105990,135.073210,366,55,455.461805,69.857487,-54.695248,-0.046635,124.552735,380,61,555.274455,57.300631,-57.304574,0.181530,114.605205,387,58,390.996037,57.161733,-70.348566,-0.289479,127.510299,377,60,387.028783,29.931230,-32.135164,-0.030033,62.066394,367,92,101.496051,44.068329,-46.606685,0.034709,90.675014,395,88,221.558121,46.167108,-50.473818,0.049983,96.640927,386,92,324.042269,51.139412,-58.431628,-0.034998,109.571040,376,97,325.862190,52.452515,-49.078886,0.053274,101.531401,375,93,300.508375,42.345772,-39.831871,-0.040548,82.177643,365,147,109.155925,24.512220,-25.801193,-0.005201,50.313414,375,136,82.536412,38.727069,-36.504946,0.053572,75.232015,370,144,157.606101,58.381204,-61.377824,0.017932,119.759029,360,149,241.649434,49.555121,-49.211040,-0.005974,98.766161,373,156,235.076413,53.561540,-41.420134,-0.097270,94.981674,383,56,206.748198,34.219512,-45.424556,0.042184,79.644068,400,59,144.639578,32.916326,-38.820000,-0.079116,71.736327,384,56,194.736264,47.195696,-42.251115,-0.078918,89.446810,376,60,258.973958,41.446747,-39.145895,-0.228953,80.592642,359,56,214.955383,34.826745,-31.627406,-0.044742,66.454151,383,88,100.951952,24.638230,-24.857454,-0.009732,49.495684,360,91,85.648560,35.910125,-38.061689,0.060798,73.971814,387,92,128.681131,37.612409,-40.863323,0.095139,78.475732,382,90,157.951120,39.937034,-40.869658,-0.105206,80.806693,375,102,176.201004,30.408580,-28.176857,-0.066449,58.585438,378,146,94.972110,26.618067,-25.677314,0.000319,52.295381,370,153,74.366508,26.427483,-26.053703,0.028453,52.481186,378,146,85.834854,39.897511,-38.888273,0.033073,78.785784,377,150,120.789195,44.995062,-44.876685,-0.021409,89.871747,381,145,122.492019,25.805587,-19.638306,0.068350,45.443893,388,58,56.319329,38.231033,-31.172994,-0.117314,69.404027,371,61,151.185029,35.945976,-33.332493,-0.024241,69.278468,376,55,195.963058,35.747604,-45.281641,0.024625,81.029245,387,58,187.201771,49.747839,-48.768501,0.153223,98.516341,373,64,287.931195,17.741971,-19.965836,0.028943,37.707807,376,98,35.555090,31.353438,-28.439988,-0.057572,59.793426,374,93,113.211529,27.540025,-26.653987,0.051983,54.194012,391,94,113.785005,46.432733,-45.882767,0.096556,92.315500,381,89,157.570759,53.174997,-56.411715,-0.129983,109.586712,385,85,244.143590,14.919740,-16.023956,0.038161,30.943695,378,146,26.332273,28.175712,-28.897188,-0.007810,57.072900,377,151,91.608005,29.388237,-28.216759,0.011126,57.604996,378,148,90.736835,27.285070,-28.009045,0.007060,55.294116,377,146,77.427595,23.975110,-23.779477,-0.004658,47.754586,379,147,64.630861,50.976533,-44.003319,0.104694,94.979851,379,76,337.857865,56.379447,-56.821276,0.040679,113.200723,368,72,559.794242,57.347565,-52.563301,0.069765,109.910866,380,61,363.633587,50.456198,-36.455524,0.087038,86.911722,358,53,165.512422,56.030921,-56.205722,0.094668,112.236643,376,60,446.621542,56.440477,-52.584114,0.172055,109.024591,384,86,474.983075,61.219206,-58.884639,-0.098360,120.103845,370,82,581.341861,30.490195,-39.256605,-0.024366,69.746801,372,88,149.487461,33.917134,-36.409116,-0.002459,70.326251,366,95,118.570732,39.071788,-43.901305,-0.086995,82.973093,381,82,200.486401,36.300188,-39.157041,0.023163,75.457230,373,148,139.794336,44.870122,-42.177517,-0.033643,87.047639,379,150,154.499926,26.130334,-27.221366,-0.008340,53.351701,378,142,70.548056,35.386984,-35.688986,0.014409,71.075970,365,146,96.233542,25.522325,-23.583573,-0.004502,49.105898,382,154,84.227444,60.487949,-82.995794,-0.082922,143.483743,375,53,617.877241,80.035209,-71.030363,0.067975,151.065572,377,63,684.783973,69.338285,-80.334933,-0.240805,149.673218,399,68,690.061261,56.879318,-68.785307,0.099954,125.664625,374,72,637.058249,71.728163,-61.323581,0.202209,133.051744,377,66,619.377763,43.251380,-45.100203,-0.093587,88.351583,368,98,205.800465,51.951892,-65.465416,0.042892,117.417307,376,80,348.491443,57.894997,-72.011730,-0.176768,129.906726,374,81,634.592439,64.135381,-61.193303,-0.167170,125.328684,370,84,451.286214,65.197061,-67.583084,0.205812,132.780145,372,87,481.127801,31.679369,-30.704470,-0.033324,62.383839,382,144,95.728802,29.034702,-30.064418,-0.026927,59.099120,371,144,91.973297,36.158346,-34.433900,-0.035061,70.592245,377,147,171.736824,42.234903,-42.247109,-0.049816,84.482012,365,147,174.385908,38.484087,-42.091575,0.014817,80.575662,377,148,138.610345,foot
87.118483,-79.058033,-0.143952,166.176515,371,61,550.609342,178.928648,-178.620792,-0.244587,357.549440,367,61,2760.276936,94.166790,-99.200975,-0.078518,193.367765,367,61,784.233650,67.277041,-66.791625,-0.056219,134.068666,394,59,643.701427,53.126323,-70.259601,0.223282,123.385924,392,55,539.749805,55.617782,-66.321919,-0.009260,121.939700,377,87,377.951181,105.204122,-105.278136,-0.050490,210.482258,376,78,759.000569,62.980154,-49.965298,-0.010204,112.945452,388,85,381.676371,52.530344,-56.465292,-0.086108,108.995636,383,90,384.823754,71.031879,-67.340915,0.062067,138.372794,380,97,310.719526,39.488589,-37.220850,0.012253,76.709440,372,147,207.816936,31.108310,-33.673380,-0.005200,64.781691,370,145,140.157788,39.172570,-34.012712,-0.003611,73.185282,367,143,148.928983,40.989970,-40.957265,-0.050110,81.947235,375,147,224.825079,46.082518,-46.933080,0.001766,93.015598,380,153,255.299227,40.775023,-36.932036,-0.122358,77.707059,385,56,225.122879,60.737664,-57.465664,-0.112235,118.203328,383,56,320.628306,59.768037,-49.198997,-0.002221,108.967034,376,55,303.998201,49.338269,-41.017488,0.102944,90.355757,377,56,235.254849,37.614408,-37.187344,0.155180,74.801752,380,63,199.365574,46.176269,-43.942595,0.044394,90.118864,358,93,145.422073,38.200135,-38.371762,0.030432,76.571897,389,95,171.629831,36.072761,-39.834949,-0.040467,75.907711,369,93,204.590617,46.253578,-42.200282,0.062649,88.453860,380,95,167.399115,33.144590,-34.873909,0.018944,68.018499,362,88,138.038351,26.830773,-30.083638,0.028343,56.914412,369,144,77.103417,28.587499,-30.187624,0.003006,58.775123,374,145,95.649110,29.274532,-25.867440,0.015097,55.141972,383,150,94.569911,28.400770,-27.160963,-0.015770,55.561733,368,152,99.160098,28.358097,-27.577239,-0.034168,55.935336,390,143,82.024724,28.253600,-26.112953,0.055654,54.366553,370,59,70.249684,43.753119,-42.479029,0.037831,86.232148,374,58,267.193325,43.313309,-42.469204,-0.060353,85.782513,398,60,263.926305,40.654285,-49.353390,-0.054286,90.007675,396,58,238.372989,62.213638,-64.588425,0.167761,126.802063,407,57,334.780899,16.755786,-18.733977,0.039654,35.489763,370,95,39.388992,40.484299,-38.093357,-0.005284,78.577656,386,92,158.699206,35.773358,-31.058321,0.044406,66.831680,368,88,121.526375,44.365158,-39.497996,-0.028069,83.863154,385,91,163.203134,38.637496,-48.640896,0.061845,87.278392,362,92,219.487497,12.303281,-12.880331,0.018275,25.183612,391,141,25.430261,34.253666,-36.564885,-0.016404,70.818551,372,153,106.051036,31.824359,-30.015384,0.035692,61.839743,377,149,93.468999,30.729636,-29.206538,-0.000280,59.936173,383,151,94.941359,37.137437,-38.076586,0.059328,75.214023,376,144,112.805922,52.367631,-56.447067,0.039425,108.814698,381,72,311.482401,37.728990,-32.406179,0.077188,70.135169,377,63,197.492833,36.368935,-39.790152,0.067668,76.159087,395,60,212.282281,40.074061,-35.626313,-0.100605,75.700374,382,57,187.401902,49.361585,-47.910893,-0.056767,97.272478,379,57,246.675021,52.290462,-50.260349,-0.052228,102.550811,382,88,312.757620,35.060640,-30.976202,0.024308,66.036843,374,86,137.801174,25.519547,-25.743198,0.000064,51.262745,372,84,112.262183,32.732908,-31.761251,-0.006354,64.494159,367,99,150.285600,33.285067,-33.347636,-0.010148,66.632703,384,95,148.226409,26.743180,-28.674873,-0.045602,55.418053,374,141,94.889812,40.460310,-40.476340,0.006890,80.936649,376,150,149.011916,21.754637,-21.314247,0.004522,43.068883,382,148,65.499136,39.122131,-42.456580,0.001589,81.578711,372,153,135.551289,37.187514,-36.994528,-0.002687,74.182042,373,145,129.648953,74.599817,-90.726364,-0.283026,165.326180,367,56,1060.607631,73.870848,-76.299585,0.073967,150.170434,349,59,688.803281,69.728493,-74.942064,-0.114568,144.670557,381,59,751.953329,106.662043,-117.335971,0.138663,223.998014,372,63,855.402652,75.498866,-64.510721,-0.144924,140.009587,373,61,818.882150,44.783049,-50.788597,-0.163102,95.571647,366,84,282.724551,45.759422,-43.435291,0.040425,89.194713,361,81,300.869953,57.038800,-53.241905,-0.014623,110.280705,379,84,375.793911,83.042484,-66.924679,0.012534,149.967162,381,85,416.414556,59.380706,-63.348313,-0.080713,122.729020,383,84,504.101825,26.711541,-24.499046,-0.068255,51.210587,365,143,82.923662,33.025306,-35.528918,-0.006841,68.554224,375,141,130.931466,49.391293,-51.468275,0.012873,100.859568,372,141,196.304524,43.118814,-43.617320,0.016015,86.736134,376,153,167.640074,40.165447,-39.223905,-0.053006,79.389353,378,143,172.822638,null
63.188294,-60.982343,0.498886,124.170637,409,50,403.989935,153.152462,-139.108558,-0.068855,292.261020,357,57,2645.400595,119.953174,-122.414507,0.130313,242.367681,376,61,1571.660486,372.125936,-212.228939,0.227480,584.354876,363,53,2765.923469,221.778296,-353.093024,-0.201073,574.871320,392,58,2099.961475,40.287640,-44.788617,0.151390,85.076257,399,91,197.290458,83.118000,-67.373311,0.059953,150.491312,365,78,644.366806,85.118220,-72.394397,0.036497,157.512618,359,85,579.487814,152.132135,-166.690583,0.025881,318.822718,374,88,708.056142,188.518324,-190.808401,0.023648,379.326725,375,98,787.887098,31.583297,-33.881373,0.034776,65.464670,385,150,146.421078,39.506577,-45.211380,0.076593,84.717957,380,144,134.941208,39.341741,-43.945221,0.004800,83.286961,369,138,166.286838,67.695521,-72.133614,-0.018750,139.829136,366,147,276.023418,94.138738,-87.945994,0.032398,182.084732,382,141,338.494505,37.435233,-37.392503,-0.054544,74.827735,377,61,162.605540,39.187388,-54.666363,-0.209109,93.853751,357,57,294.312171,53.462757,-77.531861,-0.125568,130.994618,384,52,282.486705,30.032281,-38.977690,0.104453,69.009971,385,57,166.044904,66.917784,-40.920191,0.099734,107.837975,353,64,222.568897,26.959128,-28.328686,0.038791,55.287814,380,89,113.431575,35.323545,-39.436464,-0.014062,74.760009,379,95,157.846326,45.036552,-40.945905,-0.081974,85.982458,361,90,145.192599,38.408644,-39.979783,0.020951,78.388427,375,99,151.865762,38.941126,-38.084930,0.014528,77.026056,366,99,170.475711,25.006018,-23.685775,0.006292,48.691793,384,146,74.157320,32.493347,-31.852237,0.001329,64.345584,378,155,128.506130,29.772771,-28.481360,-0.074300,58.254131,372,155,126.956291,38.521735,-39.562306,0.019889,78.084041,374,149,159.278851,27.837185,-26.222222,0.006176,54.059407,374,149,101.411508,21.856543,-24.487472,-0.005654,46.344015,402,52,63.256653,46.955696,-64.474818,-0.252144,111.430514,361,59,282.600046,44.244330,-44.053314,-0.010386,88.297645,369,56,291.260207,54.747732,-62.484955,0.182216,117.232687,383,53,398.289500,38.612720,-37.493563,0.028084,76.106283,349,53,234.758930,18.076718,-20.457152,-0.021969,38.533870,371,90,30.003746,44.004670,-35.584636,0.008671,79.589306,395,94,163.748159,45.916443,-45.798614,0.111435,91.715057,379,95,240.328907,38.076921,-38.841002,0.028606,76.917923,369,95,188.376365,37.616364,-41.583114,-0.026244,79.199478,379,95,191.699542,15.574986,-15.265497,-0.017288,30.840482,384,142,20.905783,40.800673,-40.248504,0.040455,81.049177,382,146,120.348871,41.060319,-44.116555,0.041575,85.176873,378,141,150.349272,30.936015,-28.990516,0.002417,59.926531,375,152,124.056912,35.281592,-36.963307,0.008980,72.244899,374,140,142.976378,48.980421,-54.790379,-0.010586,103.770800,382,74,198.738574,49.000885,-49.942396,-0.024767,98.943281,364,65,221.521247,47.999005,-67.237196,-0.192852,115.236201,386,57,335.140929,53.103227,-41.524422,0.104020,94.627649,410,63,207.882225,55.975927,-56.644103,0.044817,112.620030,379,58,400.125830,49.514847,-52.019694,-0.049055,101.534541,365,83,201.420446,55.624091,-47.602331,0.028401,103.226423,362,97,169.844336,45.429300,-50.621634,-0.001633,96.050934,382,86,147.583464,41.135008,-43.965582,-0.010898,85.100590,370,101,183.376137,40.500690,-45.186779,0.119915,85.687469,388,94,187.667370,29.885631,-30.271528,-0.045581,60.157158,374,148,67.995727,41.022151,-41.264756,-0.013615,82.286907,373,142,209.888508,32.884731,-31.857645,0.002108,64.742376,378,152,87.015678,30.056031,-30.168549,-0.028899,60.224579,370,135,125.083881,36.897360,-31.804119,0.036393,68.701480,375,153,127.395062,73.091716,-62.908107,0.093449,135.999824,345,55,703.463781,103.503825,-86.400945,0.227712,189.904770,386,57,1011.895245,101.995056,-70.356990,-0.170214,172.352046,379,60,695.934371,99.303755,-103.135554,-0.421220,202.439309,362,61,1305.273349,66.563910,-67.399497,-0.352601,133.963406,358,59,548.161587,51.826554,-56.163241,0.060276,107.989795,359,86,312.972543,53.942580,-54.576111,-0.001762,108.518691,367,83,310.880037,62.366361,-66.432748,-0.019432,128.799108,371,90,441.750094,71.705278,-54.431960,-0.085219,126.137238,385,86,396.673854,47.820616,-44.881569,-0.125287,92.702185,361,92,272.072531,26.469972,-29.489839,0.066043,55.959811,381,138,90.669038,33.650907,-34.590210,0.021609,68.241117,369,152,136.165677,38.672851,-38.821723,0.040991,77.494574,371,138,168.331677,55.420090,-57.800290,-0.024157,113.220381,371,145,289.601720,39.814173,-37.201677,0.002712,77.015850,373,147,169.003334,left-hand
45.209450,-50.626644,0.031401,95.836094,386,58,287.162081,117.680445,-111.949641,-0.373562,229.630086,354,57,1391.649728,63.184552,-71.610382,0.051380,134.794934,378,64,700.961313,95.761640,-80.682121,0.359913,176.443762,376,59,943.741557,60.474830,-54.070250,0.010413,114.545080,372,60,576.339074,48.187733,-46.596413,0.072975,94.784145,398,90,238.714418,54.369620,-56.892800,-0.080072,111.262420,371,79,385.293775,45.279368,-46.276637,0.121708,91.556005,360,84,371.307749,74.417467,-74.411168,0.182485,148.828635,372,90,553.957599,56.504272,-54.236902,-0.227152,110.741174,369,90,422.553741,43.740928,-41.371381,0.039098,85.112309,358,147,193.981264,27.007717,-27.792118,-0.029995,54.799835,373,142,76.557127,34.521030,-34.961002,-0.040471,69.482032,369,146,114.424991,44.922119,-48.377665,-0.071220,93.299784,378,144,252.101589,44.085882,-43.851830,-0.058333,87.937712,375,146,231.384182,36.121530,-38.586304,0.137000,74.707833,362,58,170.799445,53.723667,-45.129261,-0.062222,98.852928,383,58,290.147576,44.635304,-36.058521,-0.212647,80.693825,372,54,272.411316,38.737520,-43.115733,0.077943,81.853253,396,55,201.718367,33.973467,-41.829974,0.062377,75.803441,379,62,186.072459,33.986103,-32.535683,0.050480,66.521785,379,99,140.543979,40.424807,-36.320054,0.055121,76.744861,392,90,149.152881,34.141494,-32.610630,-0.144080,66.752124,361,90,138.951905,32.884917,-42.542435,0.029646,75.427352,360,87,163.123057,36.547165,-32.955926,-0.064624,69.503090,385,96,156.860938,29.240380,-33.741354,0.027421,62.981735,376,146,73.297102,32.375223,-32.395903,0.042692,64.771126,374,145,109.349741,28.688130,-30.511358,-0.041751,59.199488,376,152,107.577068,43.012848,-39.946801,0.015517,82.959649,378,149,113.067801,31.958127,-35.044582,-0.021053,67.002709,380,147,139.359934,22.575754,-16.912299,-0.092791,39.488054,359,52,70.012521,36.874420,-36.530591,-0.037724,73.405011,380,54,216.651588,41.754300,-47.051313,0.138352,88.805613,367,60,289.246703,30.692863,-39.324198,-0.305574,70.017061,367,57,209.450333,34.898786,-36.283899,-0.034936,71.182685,377,58,169.931717,21.598145,-20.184074,0.014886,41.782219,376,95,42.207652,41.841009,-41.516424,-0.067823,83.357434,362,95,138.087995,31.214735,-34.126176,-0.009629,65.340910,388,88,152.763342,34.731845,-34.665895,-0.124648,69.397740,374,96,160.794070,26.687311,-27.055030,-0.018723,53.742342,387,94,100.355479,13.524491,-13.520090,0.009927,27.044581,381,149,21.860177,26.997750,-25.824404,-0.009643,52.822154,382,142,88.849341,35.062368,-35.401277,0.020672,70.463645,390,146,98.441383,34.994732,-35.909542,-0.006633,70.904274,377,150,105.984063,33.626778,-32.263645,0.021846,65.890423,379,148,123.961626,40.602924,-32.739495,-0.073431,73.342419,369,64,163.114350,48.577730,-40.941912,0.129391,89.519641,388,63,210.189942,36.927001,-41.165592,-0.009527,78.092593,366,59,185.830367,38.111810,-35.040011,-0.057893,73.151821,356,52,235.482022,51.457157,-44.296227,0.248016,95.753384,353,58,314.624259,37.957168,-36.107309,-0.071614,74.064477,381,88,179.301511,40.693066,-40.017491,0.036683,80.710557,366,91,144.198435,25.570419,-32.993532,-0.009980,58.563951,379,86,100.900533,50.902672,-50.071775,0.026988,100.974447,359,91,136.024927,38.399812,-38.400305,0.138859,76.800117,358,91,213.548544,27.640099,-27.165019,-0.045148,54.805117,378,150,68.870500,25.074193,-24.853551,-0.006320,49.927744,368,149,64.083546,22.169031,-22.174099,0.009886,44.343130,375,152,76.408561,36.988304,-36.754544,-0.014110,73.742848,368,146,100.818874,29.448689,-28.321918,0.027523,57.770607,370,148,103.629447,99.992777,-85.946362,-0.229567,185.939140,376,58,1187.099766,79.992089,-81.376131,-0.261935,161.368220,373,64,729.699793,48.189544,-49.602540,-0.143541,97.792084,382,52,481.757721,95.383355,-70.321115,-0.016836,165.704470,371,57,955.399543,62.118705,-64.333387,-0.413230,126.452091,360,50,530.737168,53.504040,-58.540374,0.056714,112.044414,393,77,293.676219,51.526951,-50.847274,-0.111091,102.374225,374,82,341.058176,47.233590,-45.074166,0.024534,92.307756,389,88,228.932041,63.867797,-63.070584,-0.019362,126.938381,376,89,439.307878,49.164202,-50.523353,-0.259010,99.687556,366,90,248.909972,27.038936,-26.754021,-0.013765,53.792957,372,145,69.181352,25.213932,-25.982727,-0.009622,51.196659,373,143,85.878469,32.296102,-32.668716,0.042688,64.964818,378,149,167.794277,35.408260,-34.194810,-0.022006,69.603070,374,150,118.747740,41.246625,-41.798144,-0.124654,83.044769,378,148,135.017585,null
57.204771,-60.042905,-0.047257,117.247676,393,58,305.608560,87.431258,-82.035666,0.134996,169.466923,372,61,720.799218,66.008602,-72.513083,0.127436,138.521685,371,65,813.637338,94.209194,-92.518649,-0.011571,186.727843,355,63,675.181206,62.784190,-74.918903,0.090602,137.703093,375,56,627.422567,49.102710,-55.353662,-0.062586,104.456373,373,95,250.914894,54.851875,-58.665416,0.000555,113.517291,370,92,424.604634,75.515497,-68.812714,0.033656,144.328212,382,89,506.178585,72.479042,-76.666070,0.014213,149.145112,374,93,592.836068,70.523556,-72.158945,0.152773,142.682501,381,98,388.651707,39.461632,-42.043455,0.020696,81.505087,378,145,187.179635,29.607937,-29.298001,-0.051874,58.905938,371,136,121.828331,35.175265,-33.416293,0.017400,68.591558,380,140,171.716989,43.387820,-49.964771,0.040833,93.352590,373,140,320.096177,54.186627,-50.069049,-0.008123,104.255676,375,150,216.138474,33.789412,-40.810580,-0.051266,74.599992,375,60,181.465294,32.023481,-34.971687,0.021131,66.995168,384,61,166.412484,39.337902,-38.135180,0.158270,77.473083,376,59,164.364021,37.549960,-49.270957,0.027959,86.820917,387,65,176.632438,39.986510,-29.913035,-0.070805,69.899546,391,56,166.252230,31.312306,-31.383171,0.040659,62.695477,369,95,135.536011,30.709855,-34.645584,0.035356,65.355439,365,93,141.686177,36.733828,-36.509020,-0.008970,73.242848,367,96,174.186989,33.111985,-31.747580,0.013686,64.859565,381,95,174.803955,38.559334,-34.009407,-0.124409,72.568741,364,98,186.902353,26.066488,-27.667866,0.011378,53.734354,381,147,86.741725,29.472744,-31.630148,0.031092,61.102892,378,139,86.288279,33.664524,-35.403343,-0.019612,69.067866,376,149,94.376050,30.703122,-31.902552,0.003606,62.605674,381,146,117.610728,30.877562,-32.658497,-0.026071,63.536059,380,148,99.822811,17.002654,-19.497561,0.085742,36.500215,392,59,39.581773,40.006908,-48.538927,-0.051531,88.545835,381,54,286.115701,50.820034,-48.382869,0.008768,99.202903,357,58,333.227965,47.999571,-44.648740,0.287894,92.648311,365,63,274.529498,48.344964,-37.865930,0.054792,86.210895,374,64,287.262892,20.429686,-17.502366,0.034119,37.932052,378,97,35.657887,31.428875,-27.117414,0.034596,58.546289,397,95,105.338245,57.587614,-51.535043,0.081659,109.122657,369,97,270.000175,37.571640,-44.261754,0.087496,81.833394,375,94,265.181453,60.134890,-59.755123,-0.038094,119.890013,373,89,330.555184,15.955813,-15.763475,0.006476,31.719288,366,146,22.938020,67.017850,-65.778896,-0.005497,132.796746,379,152,245.226463,51.239215,-50.903437,0.018431,102.142651,374,145,189.651269,28.050443,-30.759328,-0.022081,58.809771,385,151,117.090606,35.936483,-36.479518,-0.021329,72.416001,378,145,127.254977,43.239523,-58.001416,0.045387,101.240938,371,76,302.074618,39.042687,-40.427582,-0.006584,79.470269,372,67,209.365254,57.569295,-63.631669,0.188263,121.200965,379,60,342.242951,54.907289,-46.434923,0.059044,101.342212,382,54,334.700722,60.942156,-44.758058,0.070697,105.700214,359,56,248.743035,60.032012,-66.095770,0.095395,126.127782,378,89,501.243845,39.851442,-35.816633,-0.002801,75.668075,379,90,190.394470,49.282664,-43.893307,0.094520,93.175970,361,87,145.107096,40.852046,-37.054135,0.062859,77.906181,379,86,172.660360,47.846971,-47.813572,-0.044066,95.660543,375,87,164.361072,35.432882,-31.934416,0.030429,67.367298,379,144,78.643084,33.145172,-33.186591,0.021491,66.331763,367,152,153.604799,22.801247,-23.515976,0.020337,46.317223,381,156,76.500652,25.769790,-24.844663,-0.010282,50.614453,373,146,99.322888,32.815694,-31.243659,-0.018139,64.059353,378,156,117.262457,60.360596,-58.702278,0.201585,119.062874,379,52,545.966396,83.970635,-68.178849,0.176548,152.149484,374,61,608.510013,95.892914,-104.849335,0.036144,200.742249,365,61,944.709074,76.707026,-70.570580,-0.234367,147.277606,356,56,557.471935,81.134444,-69.319844,-0.000513,150.454288,388,62,591.168615,59.408273,-57.839004,-0.060590,117.247277,374,94,366.561488,57.445325,-50.629131,0.093160,108.074456,374,87,333.845212,74.338724,-70.973797,0.017759,145.312521,392,87,745.836934,70.481644,-68.403646,-0.161859,138.885290,370,90,447.886682,64.972592,-68.739875,0.023485,133.712467,370,91,557.734190,28.254199,-29.932156,-0.033683,58.186355,367,139,99.337325,36.995152,-36.464330,0.019906,73.459483,377,147,123.354836,40.869110,-42.294831,0.064640,83.163940,379,146,218.674102,53.375358,-55.475122,0.000893,108.850480,374,148,353.560283,66.640958,-67.935417,0.014905,134.576375,379,151,279.957624,tongue
38.342339,-46.404394,-0.160869,84.746733,392,52,285.273139,101.683472,-108.339917,0.128414,210.023389,377,59,1263.388657,78.046790,-73.494807,0.050639,151.541596,387,62,700.431028,55.468104,-69.349469,0.380439,124.817574,395,56,624.757001,57.451062,-68.485582,0.012521,125.936644,373,57,495.253314,55.198663,-50.968406,-0.100689,106.167069,374,95,213.755120,62.933835,-67.086453,0.022913,130.020288,375,81,404.981117,46.609033,-52.857811,0.083592,99.466844,385,84,343.958876,53.852545,-61.930478,0.048683,115.783023,368,93,367.511948,61.171920,-62.624141,0.007117,123.796061,381,94,349.217352,44.283793,-45.251202,-0.026108,89.534995,376,152,244.271283,24.889049,-24.987328,0.013226,49.876377,377,145,100.256143,27.408286,-27.863837,0.064114,55.272123,383,145,128.438508,48.913058,-51.872459,-0.003606,100.785516,378,149,291.688695,38.339191,-39.600129,0.075575,77.939320,384,148,201.710269,35.281325,-27.479732,-0.082014,62.761057,355,64,156.175434,44.928890,-42.137770,0.045742,87.066660,373,64,249.124340,36.763674,-44.695749,0.166477,81.459424,385,54,193.442509,45.169937,-39.943637,0.111212,85.113574,387,60,259.167412,43.819803,-35.983284,-0.041895,79.803087,369,53,222.536751,28.899388,-33.342617,0.071165,62.242004,380,88,134.769090,34.823731,-31.630303,-0.103773,66.454034,373,97,162.237000,39.512288,-37.453762,0.078730,76.966050,377,99,133.052838,35.511281,-34.874887,0.063940,70.386168,376,87,141.094216,38.889298,-36.373627,-0.023621,75.262925,384,103,164.751645,30.633903,-32.955320,0.041882,63.589223,379,146,113.656789,38.650813,-39.600540,0.004211,78.251353,375,146,145.970462,28.922081,-31.269214,0.003592,60.191295,378,151,119.574832,32.934941,-31.783108,0.023214,64.718049,383,145,92.437963,29.361931,-29.579175,0.009596,58.941106,380,151,121.163642,20.477607,-20.275170,-0.051233,40.752777,351,52,53.415113,40.486132,-41.930780,0.080563,82.416912,395,60,207.991963,36.326351,-41.408006,0.073291,77.734357,384,54,188.606485,54.892650,-51.869586,-0.131641,106.762236,354,56,415.001150,26.118133,-37.090840,-0.017256,63.208972,406,55,145.912278,14.651768,-14.364059,-0.035069,29.015828,367,96,31.957243,29.973852,-30.342049,-0.040722,60.315901,378,98,133.070647,29.526027,-30.821503,0.054360,60.347530,379,92,125.788485,40.458564,-40.393648,-0.066660,80.852212,378,92,214.710155,27.287940,-29.046668,-0.038227,56.334608,368,101,116.911830,17.881667,-17.620004,-0.010279,35.501671,380,145,25.296906,33.718627,-34.865802,-0.019811,68.584429,376,152,97.072880,35.183763,-33.397109,0.078499,68.580873,381,148,118.548649,30.145961,-31.084654,-0.058038,61.230615,381,150,95.307926,24.302477,-25.342431,-0.004297,49.644909,375,146,96.653429,30.998180,-27.975405,-0.103982,58.973585,361,67,167.536044,29.847669,-33.707484,0.096156,63.555153,399,62,175.932821,36.646065,-29.201756,0.160042,65.847821,346,64,118.531206,44.513770,-38.805867,-0.005547,83.319637,363,59,218.839675,40.131285,-38.460954,0.028869,78.592238,378,62,193.571986,29.630519,-32.553543,-0.026656,62.184062,377,84,153.427149,31.071817,-30.055406,0.026648,61.127223,366,88,105.850724,31.131751,-33.535507,0.006689,64.667258,371,97,124.634703,32.263611,-30.651404,0.012745,62.915014,367,93,174.441053,29.395776,-33.374423,-0.040672,62.770199,361,104,142.973299,27.388619,-24.901283,-0.002049,52.289902,378,153,55.108712,37.576309,-36.710682,0.021573,74.286991,371,144,117.958321,18.992144,-20.106715,-0.011087,39.098858,374,147,63.222699,25.527343,-26.356532,0.011873,51.883875,381,149,89.259455,29.706614,-28.139364,-0.052477,57.845978,380,142,105.724925,67.547624,-69.930028,-0.091896,137.477653,382,50,525.323788,71.776987,-69.784523,-0.112953,141.561509,381,62,609.688743,59.070981,-61.864528,0.168542,120.935509,381,59,614.313412,61.244157,-71.879115,0.146677,133.123272,395,57,583.083814,69.723251,-46.458867,-0.019390,116.182118,370,59,519.553929,33.696712,-40.813828,-0.166884,74.510540,366,92,177.678677,49.340643,-57.105084,-0.139256,106.445727,374,84,213.167273,52.593006,-63.714883,-0.003642,116.307890,374,83,319.231269,62.679213,-69.399562,0.021179,132.078775,374,81,257.692387,43.570805,-47.967467,0.004747,91.538273,360,81,267.719646,24.748507,-25.458491,-0.049675,50.206999,375,144,69.786820,24.917175,-24.073874,-0.046503,48.991050,373,146,70.995450,48.761280,-47.387838,-0.000399,96.149117,374,148,199.989498,41.829618,-40.632703,0.000140,82.462321,376,147,191.788082,38.472923,-40.469044,-0.020851,78.941967,373,149,161.727361,null
52.743201,-49.924122,0.118015,102.667323,380,54,339.571856,77.214968,-65.204012,-0.077045,142.418979,364,64,404.019074,48.210998,-59.447337,-0.147775,107.658335,390,56,378.197764,50.900546,-56.189374,-0.082216,107.089920,376,62,427.935320,54.606547,-40.816090,-0.029148,95.422636,386,57,296.172131,51.837124,-54.538707,0.025427,106.375831,382,97,207.222334,37.152686,-40.374659,-0.098863,77.527345,367,94,185.390548,52.968777,-47.698916,0.047516,100.667693,388,96,254.215692,48.485475,-49.000049,-0.050043,97.485524,375,91,326.166965,60.735123,-63.700091,-0.000465,124.435214,371,97,295.184153,42.256651,-44.729740,0.010096,86.986391,379,149,198.239649,26.422580,-24.584280,-0.024400,51.006860,373,147,90.881067,28.679231,-30.008990,0.010896,58.688221,378,150,95.633407,53.560467,-51.772505,-0.018097,105.332973,382,159,297.454902,47.595085,-44.132042,0.001927,91.727127,380,142,279.432886,37.308133,-31.852798,0.176542,69.160932,379,59,158.270382,55.709595,-43.774447,0.025823,99.484041,383,62,226.902233,31.176210,-25.693417,0.100445,56.869627,363,57,136.565651,45.540296,-36.189101,0.253540,81.729397,388,56,218.187954,29.390001,-35.508313,-0.052383,64.898315,374,58,167.222086,34.440209,-33.137486,0.051387,67.577695,379,93,129.157063,44.082848,-54.472724,0.038598,98.555572,378,94,158.445812,39.509020,-36.430077,0.041074,75.939097,384,96,139.215966,25.592305,-28.720385,0.007259,54.312690,390,94,110.693263,35.415543,-34.758184,-0.070951,70.173727,362,92,135.200045,27.389498,-27.063010,0.012355,54.452507,377,154,63.590221,31.470786,-35.857217,0.026054,67.328003,383,154,120.114110,29.381964,-29.459904,0.035092,58.841868,378,147,116.039817,28.890774,-31.257193,0.025769,60.147968,377,150,92.807638,30.689002,-34.616303,-0.023707,65.305305,378,152,112.678862,22.872044,-16.325070,-0.030885,39.197114,370,60,45.214000,49.265113,-39.082327,0.017148,88.347440,370,54,255.953500,44.397333,-40.527141,0.070473,84.924474,372,62,220.458911,43.688211,-40.865187,-0.150025,84.553398,397,57,246.171911,41.649343,-39.250811,0.086562,80.900155,369,51,194.265226,16.472441,-17.016155,-0.026277,33.488596,376,94,35.214606,32.647173,-40.174504,-0.060771,72.821677,375,93,125.173267,42.313377,-43.054898,-0.029373,85.368275,356,93,155.171300,33.660014,-30.658500,-0.020328,64.318513,381,85,127.213501,32.315688,-32.012789,0.017788,64.328477,375,97,118.799999,12.848065,-12.470905,-0.005326,25.318970,383,155,16.215703,30.110668,-30.293505,0.005979,60.404173,377,143,103.534363,34.926739,-33.160698,-0.005565,68.087438,371,144,107.572217,28.029387,-28.449192,0.004642,56.478579,376,150,105.717733,32.779754,-31.265540,0.007062,64.045294,371,152,90.658813,36.898021,-32.130370,0.055132,69.028391,378,69,158.383621,39.215377,-35.205296,0.078363,74.420673,372,64,162.142145,29.084329,-41.188898,0.046799,70.273227,395,65,143.219418,37.338182,-42.697215,0.022067,80.035397,389,62,184.004832,35.569807,-41.092433,-0.059756,76.662240,383,58,203.186121,37.541074,-31.870415,-0.003085,69.411490,382,90,149.762614,38.937442,-35.557038,0.064409,74.494480,373,93,122.847797,30.392861,-31.729728,-0.001508,62.122589,388,93,117.429390,32.493155,-31.043467,0.023916,63.536622,373,92,126.041876,31.635020,-38.078139,-0.061257,69.713159,379,89,154.488713,30.965945,-30.006184,0.035791,60.972129,384,143,69.694959,38.187816,-41.258509,0.000156,79.446325,375,145,133.251474,29.559226,-30.845733,0.007231,60.404959,379,147,72.548668,33.106201,-33.739025,0.000012,66.845227,369,149,120.021559,39.071060,-39.221451,0.008523,78.292512,373,152,133.000505,61.497480,-60.692702,-0.606285,122.190182,370,50,533.766413,69.613100,-65.265537,-0.029210,134.878637,386,60,461.076860,129.158397,-101.893722,0.132924,231.052119,360,62,802.818188,56.430778,-53.129748,0.066648,109.560526,380,56,431.084909,60.391037,-53.046118,-0.139417,113.437155,356,59,400.787708,33.359301,-36.888407,-0.070879,70.247708,391,86,163.742396,49.089997,-49.732890,-0.018606,98.822887,373,87,236.209884,69.674681,-58.286882,-0.071814,127.961562,376,90,505.492541,52.839220,-58.476792,-0.066954,111.316012,363,90,196.930341,47.706088,-44.819830,-0.076565,92.525918,367,90,233.607495,20.173182,-22.888259,-0.022107,43.061441,377,141,54.545908,31.112552,-30.532791,-0.001891,61.645343,369,140,103.760430,60.730657,-56.929759,-0.011452,117.660416,382,143,219.241484,42.211319,-44.092877,-0.022443,86.304196,379,151,145.721708,37.776089,-38.375730,0.010175,76.151819,374,153,144.432581,left-hand
74.409917,-72.489096,0.191986,146.899013,388,54,568.151581,123.670525,-125.752888,0.021794,249.423413,360,59,1586.987326,93.939302,-84.948824,0.503974,178.888126,375,65,795.490709,74.664722,-75.789090,-0.536243,150.453812,360,59,684.682182,62.258676,-63.378810,-0.093548,125.637486,369,61,527.947310,65.298314,-75.202883,-0.010619,140.501197,379,96,401.397636,62.532069,-67.009405,-0.003067,129.541474,400,88,504.448674,79.010610,-70.951342,0.167623,149.961951,379,84,434.288303,63.313598,-57.571889,-0.098860,120.885487,365,92,370.619631,54.975433,-56.840755,0.010659,111.816188,374,93,463.100832,45.458628,-43.751451,-0.040928,89.210078,376,144,234.756406,22.832992,-25.405029,0.041307,48.238021,374,141,87.174871,31.480173,-31.308062,-0.047538,62.788235,371,136,134.869772,48.250710,-46.443497,-0.011017,94.694207,372,155,239.041338,38.258790,-39.576308,-0.062633,77.835098,373,146,186.418541,41.920031,-35.169023,0.127032,77.089054,387,58,248.493628,36.501823,-43.601298,-0.137996,80.103121,390,62,256.959264,41.088571,-37.843060,-0.259202,78.931631,355,58,245.284685,39.758042,-38.274502,0.096485,78.032543,392,54,217.519528,43.793759,-37.443268,-0.058189,81.237027,372,61,255.819375,38.598466,-37.039222,0.099904,75.637688,380,94,170.819129,35.451878,-36.461907,-0.005539,71.913785,375,96,173.127218,31.307625,-31.857938,-0.093270,63.165563,375,89,134.134778,38.950011,-32.138010,0.065130,71.088021,380,95,144.268787,36.305408,-31.748744,-0.008016,68.054151,382,97,137.644088,25.703077,-25.558334,-0.002299,51.261411,376,140,103.236121,32.866738,-32.196289,0.026854,65.063027,377,154,136.198129,32.468166,-36.129221,-0.027124,68.597387,374,147,129.756293,35.987338,-35.321244,0.015740,71.308583,380,153,110.901834,30.611660,-28.981988,-0.019084,59.593647,376,144,94.066303,16.696343,-17.019751,0.070001,33.716094,402,54,39.380948,31.478848,-38.788732,0.084732,70.267580,380,58,205.356615,49.690209,-32.806699,-0.012333,82.496907,374,56,191.299516,40.393991,-54.641124,0.026090,95.035115,383,56,304.583151,43.845190,-42.945290,0.016727,86.790480,362,55,282.952477,18.174333,-15.791770,0.045698,33.966104,378,102,37.628217,36.220274,-35.211211,-0.048094,71.431485,373,94,161.596004,37.892234,-34.348997,0.006278,72.241231,390,95,123.583316,39.888629,-52.191207,-0.052202,92.079836,378,93,179.145663,39.193334,-43.203701,0.000193,82.397035,360,87,160.427850,16.131658,-15.947029,0.010051,32.078687,379,146,22.579462,38.143591,-41.421415,-0.026792,79.565005,372,143,137.308123,25.965695,-25.058525,-0.010225,51.024221,378,146,71.105238,42.703156,-42.674690,-0.014001,85.377845,372,148,142.750164,37.319520,-40.522040,0.046856,77.841560,381,147,112.317658,53.912159,-47.284889,-0.048106,101.197048,357,65,318.573171,41.039947,-30.974777,-0.033540,72.014724,359,64,173.011521,37.064251,-41.536452,0.086009,78.600703,382,59,272.457121,51.167560,-48.433085,-0.146317,99.600646,379,57,281.072197,40.822266,-37.414573,-0.194683,78.236839,374,57,207.636329,51.236467,-57.518695,0.011505,108.755162,380,85,260.464125,32.959573,-31.783104,-0.026950,64.742678,375,87,155.082825,29.714225,-31.859997,0.035019,61.574223,380,85,105.553514,40.348633,-30.226956,-0.012524,70.575589,367,95,138.109723,37.733075,-37.979781,-0.027264,75.712856,375,94,182.530718,25.259500,-24.293554,0.006078,49.553054,377,146,85.303444,40.905640,-38.380599,-0.006727,79.286239,366,146,95.077632,25.207481,-23.094266,0.010205,48.301747,365,147,75.301555,25.628526,-26.195029,0.010407,51.823555,367,138,77.626461,32.426637,-31.318554,0.023417,63.745191,379,148,118.355900,84.647572,-85.542053,-0.134952,170.189625,374,60,1087.748405,74.158099,-79.420214,0.004946,153.578314,374,57,679.404630,87.313028,-85.700147,0.116791,173.013175,377,63,945.764743,71.184114,-85.956024,-0.120018,157.140138,361,58,626.374646,87.794616,-73.988893,0.089079,161.783509,401,63,673.446829,47.981939,-54.237461,0.034469,102.219400,375,82,368.612021,45.793541,-45.413144,0.011190,91.206686,392,88,279.403600,76.901396,-64.484881,0.049771,141.386277,375,84,523.732887,47.870995,-54.313909,-0.078965,102.184904,353,87,285.545415,56.576498,-62.887908,0.064625,119.464406,378,87,324.007298,22.244615,-21.523454,0.049622,43.768069,381,136,73.746707,38.792988,-37.510209,0.034916,76.303198,380,142,131.183836,41.883544,-40.279806,0.092732,82.163350,375,144,138.760882,36.380527,-35.240992,-0.018031,71.621520,373,143,142.345301,32.942535,-31.616491,0.047891,64.559026,377,145,130.107214,null
68.690693,-61.977225,0.054836,130.667918,389,50,344.572434,64.345368,-61.469392,0.051072,125.814759,373,61,681.153328,68.413692,-75.325905,0.064448,143.739597,377,61,654.674025,63.659547,-69.215814,-0.190944,132.875361,350,53,532.127292,64.934806,-52.538020,0.046578,117.472826,372,58,515.852461,41.213315,-37.390719,0.002206,78.604034,380,100,150.721979,50.689087,-44.667445,0.029827,95.356532,359,84,289.917050,55.356055,-53.890383,0.021604,109.246439,364,88,467.280022,62.206719,-49.572944,-0.137963,111.779663,395,91,297.759960,44.825909,-43.143982,0.122293,87.969891,384,96,327.119565,35.775873,-33.897205,0.045012,69.673078,372,154,161.517489,27.825158,-25.409238,-0.016231,53.234397,377,149,98.237290,34.186493,-36.310752,0.041064,70.497245,377,147,210.985751,63.592085,-64.861619,-0.063723,128.453704,372,146,293.439080,51.797042,-52.666508,0.041161,104.463550,376,149,237.449333,31.481147,-36.039240,-0.025773,67.520386,395,60,155.584325,34.601023,-40.128150,-0.111234,74.729174,374,65,198.481735,42.103127,-36.245898,0.063296,78.349025,363,56,228.316118,42.011443,-34.237777,-0.113275,76.249220,357,58,179.340644,43.491566,-44.623504,0.248618,88.115070,361,59,283.704834,29.121216,-30.346834,0.048571,59.468050,368,97,108.115250,47.454633,-44.571635,-0.005991,92.026268,376,95,223.083606,47.622007,-41.717574,0.021736,89.339580,367,95,135.879731,37.198635,-35.459860,-0.121396,72.658495,360,99,177.927343,41.413291,-37.594282,0.046671,79.007573,371,92,148.475197,25.093418,-25.612588,-0.005149,50.706006,372,151,72.076906,33.865454,-37.369967,-0.007483,71.235421,379,142,102.572543,32.969956,-31.633025,-0.007448,64.602981,380,145,139.575014,35.957436,-38.037007,-0.030684,73.994442,375,137,137.766293,34.088684,-34.170466,-0.010550,68.259150,374,152,105.625326,26.213335,-21.773320,-0.026900,47.986656,383,60,83.981998,58.314599,-35.075347,0.004230,93.389946,365,55,254.551392,52.643319,-46.692933,-0.072819,99.336253,397,54,395.730078,46.857374,-53.571996,0.078241,100.429369,379,61,340.138264,43.738063,-36.319277,-0.112696,80.057340,369,56,219.110207,29.215665,-29.234502,0.037251,58.450167,385,90,48.988933,37.332305,-34.635657,0.005860,71.967962,376,100,132.563372,39.098499,-38.712514,-0.042912,77.811013,375,94,225.131659,38.983370,-46.608400,-0.050792,85.591771,363,90,232.624258,37.217950,-38.483743,-0.123043,75.701693,367,94,149.727396,14.923239,-16.324201,0.020120,31.247440,379,141,25.048244,62.691246,-64.055284,-0.064619,126.746530,364,149,211.514082,38.183144,-40.601460,0.045529,78.784604,379,151,174.073677,36.066157,-38.358522,-0.051306,74.424679,370,149,147.489003,30.435457,-32.913761,-0.024298,63.349218,380,149,126.082578,44.631303,-47.087373,0.051323,91.718676,385,71,242.426552,54.949219,-51.252980,-0.126098,106.202199,364,67,228.169986,53.315476,-49.702541,0.229564,103.018017,377,59,293.251476,40.249398,-35.224006,-0.240657,75.473405,369,54,192.716589,56.772568,-45.514263,0.067562,102.286830,387,60,260.969114,48.682929,-42.732455,0.020832,91.415384,373,83,231.172299,50.640823,-47.761151,0.012078,98.401974,378,87,184.776585,30.409110,-35.863648,0.059319,66.272758,365,90,134.282135,27.670817,-29.033409,-0.141798,56.704226,382,93,128.746895,38.897912,-45.487842,-0.070233,84.385754,385,90,185.938455,30.541767,-30.148374,-0.010995,60.690141,376,147,92.390843,34.645225,-33.786820,0.007877,68.432045,373,144,137.785379,25.889432,-26.801755,-0.026377,52.691187,382,150,80.601026,29.828071,-27.974344,-0.050665,57.802415,370,148,97.551887,25.481006,-25.140762,-0.035286,50.621769,365,152,67.535210,82.753493,-89.134548,0.144096,171.888041,386,52,1178.184164,66.666755,-64.663431,0.238932,131.330186,362,59,790.819044,77.865662,-94.085603,-0.278230,171.951265,363,63,1108.851866,76.634040,-86.433040,0.124995,163.067080,372,61,899.987842,75.151253,-68.346335,-0.095456,143.497589,364,60,671.159951,36.305017,-39.169148,-0.005582,75.474165,379,78,294.954109,44.796642,-47.008811,-0.071183,91.805453,357,86,313.959608,74.573685,-81.455623,-0.055199,156.029308,377,89,567.056365,50.987812,-53.603956,0.103829,104.591768,356,84,352.458471,52.969988,-59.736870,0.148932,112.706858,393,87,412.476896,26.641451,-26.793325,-0.034041,53.434776,376,142,58.457392,26.758012,-26.475335,-0.053400,53.233347,379,149,93.864181,60.654222,-64.874192,0.013241,125.528415,378,141,228.774390,50.128070,-48.528299,-0.070823,98.656369,371,148,234.796676,56.549540,-55.394011,-0.017415,111.943551,373,148,283.860756,tongue
71.442056,-84.362974,-0.090703,155.805030,373,61,465.243442,330.517449,-321.282067,0.029327,651.799517,382,62,9397.158773,197.073094,-188.132611,-0.546739,385.205705,369,60,4627.405852,94.805310,-96.516336,-0.232222,191.321646,365,61,1266.706575,72.697342,-61.332244,-0.029568,134.029586,372,61,618.797766,53.727416,-51.601406,0.023757,105.328822,376,87,230.462444,176.396668,-206.952005,0.463661,383.348674,386,72,3106.141303,148.847400,-141.388504,-0.190724,290.235904,369,77,1586.603541,84.879616,-79.549378,-0.211946,164.428995,383,86,663.908728,43.272992,-46.302938,0.109697,89.575930,378,91,321.224309,38.787787,-39.808826,-0.021489,78.596612,373,145,144.890246,64.204840,-63.563253,0.123420,127.768093,378,142,287.702255,52.050904,-49.748256,-0.019489,101.799160,374,141,304.328362,46.721395,-48.632240,0.029774,95.353635,369,144,343.950472,42.626058,-46.054959,0.019417,88.681018,374,150,209.364924,41.753716,-41.531815,0.029252,83.285531,389,59,250.326539,68.638087,-76.499891,0.169504,145.137978,378,62,546.674861,39.416440,-47.797032,-0.048367,87.213472,363,55,228.742318,57.668297,-45.085218,-0.091901,102.753515,382,58,408.885119,59.239018,-64.979977,-0.008325,124.218995,390,59,323.210291,31.735122,-34.103148,0.019122,65.838270,358,89,139.792172,44.090881,-53.563637,0.085298,97.654518,377,87,230.647357,37.955917,-35.346628,0.014741,73.302544,377,96,150.751074,44.471728,-42.299720,-0.055331,86.771448,369,83,195.396255,49.040686,-55.610177,-0.004305,104.650863,375,92,189.837028,27.161328,-28.719969,-0.045586,55.881298,371,148,71.696484,35.511047,-35.315586,-0.002570,70.826633,373,141,118.324044,29.137506,-27.840594,-0.042308,56.978099,382,146,92.566411,27.205402,-28.473438,0.041011,55.678840,370,152,110.564071,25.869260,-24.765372,0.026304,50.634632,368,146,107.596436,17.826733,-25.464468,-0.067218,43.291200,359,54,66.936172,53.965871,-53.461074,0.031216,107.426945,382,54,351.940713,55.227053,-64.104080,0.109705,119.331132,350,63,353.947325,45.703895,-44.638031,0.159872,90.341926,370,60,312.935406,47.898746,-53.143690,0.075124,101.042437,370,62,343.325490,19.898467,-23.191043,0.023876,43.089510,369,97,48.282226,40.760548,-38.530248,0.052008,79.290796,393,88,175.274708,50.087802,-48.411145,0.039015,98.498947,381,95,249.968220,44.183410,-50.823357,0.118172,95.006768,371,89,247.569600,53.017031,-56.020649,0.035751,109.037681,368,88,241.871686,22.539999,-23.634963,-0.008499,46.174963,357,141,39.812251,30.148472,-29.542380,-0.009531,59.690852,382,150,101.052461,39.751340,-39.384905,-0.009946,79.136245,373,140,150.467933,33.967179,-31.810244,0.026044,65.777423,369,146,99.784304,34.737346,-34.291419,0.055735,69.028765,380,143,113.810170,70.525210,-64.285355,0.220940,134.810565,385,65,369.041978,72.831267,-85.497017,0.156242,158.328284,370,66,563.423954,122.392822,-135.969250,-0.080299,258.362071,371,66,1105.112663,59.937408,-69.565363,-0.468652,129.502771,377,59,424.391056,73.025102,-82.825688,-0.021261,155.850790,375,63,544.438088,59.996197,-74.601771,0.119217,134.597968,381,90,327.624123,67.238314,-67.769683,0.103223,135.007997,380,85,437.068991,69.023622,-83.170451,0.158769,152.194073,369,84,451.033996,68.998638,-53.586269,-0.172883,122.584907,383,96,242.397137,60.848842,-48.942440,-0.124308,109.791282,370,93,266.300467,40.526578,-41.209829,-0.009921,81.736408,370,142,129.532575,51.749488,-49.089050,0.011601,100.838537,374,146,225.217435,38.100780,-37.539794,0.071773,75.640574,375,141,149.456972,32.319594,-30.087938,-0.049323,62.407532,377,144,99.568926,36.663801,-35.203591,0.001269,71.867392,381,146,180.715313,112.397741,-96.702479,-0.491346,209.100220,362,61,2358.500496,172.548920,-168.959564,0.402836,341.508485,379,62,2719.501785,113.663221,-104.204213,-0.197866,217.867434,377,63,1705.332387,207.938702,-197.404202,0.395980,405.342904,381,65,4632.574994,108.558344,-122.566985,-0.150453,231.125329,382,66,1426.152634,75.424680,-64.487634,-0.134436,139.912314,377,75,715.619969,100.486997,-98.342612,0.419152,198.829608,369,78,1043.106248,69.457419,-73.409359,-0.090968,142.866777,384,83,830.700157,114.472128,-128.713453,0.373540,243.185581,390,76,1609.173223,95.159570,-93.370938,0.109987,188.530508,373,86,778.719654,37.443418,-34.768989,-0.018283,72.212407,371,143,124.725681,43.654397,-43.691852,0.090657,87.346249,376,145,201.997179,44.411184,-48.428241,-0.006233,92.839424,369,151,199.904336,53.968752,-53.191727,0.082998,107.160479,376,150,307.388772,47.047288,-45.435287,0.027819,92.482574,372,151,269.698793,null
62.154645,-49.568043,0.394315,111.722689,387,55,465.665416,79.122727,-82.645086,0.103963,161.767813,379,58,547.958043,61.159686,-55.896522,0.117582,117.056208,370,58,428.327695,78.968707,-71.389880,0.038572,150.358587,367,60,479.134274,47.518419,-33.557953,0.063380,81.076372,379,53,279.304170,43.007471,-43.659298,0.074664,86.666769,396,90,245.245412,46.666699,-51.219008,-0.018778,97.885708,379,89,241.446688,45.940050,-47.814354,-0.025292,93.754403,363,88,229.007569,44.609547,-46.600196,0.181784,91.209743,383,90,339.442569,41.228121,-44.282892,0.128530,85.511013,384,106,200.359793,40.525878,-43.951009,0.008750,84.476888,382,143,124.054048,21.133140,-21.935640,0.001567,43.068780,385,151,80.023078,37.973811,-34.114196,-0.038899,72.088007,374,144,130.750148,42.239309,-38.858560,0.037651,81.097869,377,143,181.437683,41.798584,-42.964986,-0.032673,84.763569,374,153,200.275837,32.155697,-39.924800,-0.014336,72.080497,395,57,175.941656,40.288807,-53.680173,-0.035535,93.968980,391,60,229.459927,45.759952,-54.154362,0.035226,99.914314,387,60,235.575484,33.756924,-37.430059,0.153128,71.186983,411,62,178.017524,43.953868,-48.409872,-0.135781,92.363741,386,60,230.834946,24.355938,-27.833250,0.013768,52.189188,368,93,93.359811,32.020559,-38.421045,-0.115303,70.441604,387,92,155.536838,42.998344,-41.553781,0.044677,84.552125,371,96,141.579101,37.930873,-40.826009,0.010738,78.756882,385,89,164.829477,36.631279,-42.318437,-0.076654,78.949715,380,90,169.734804,27.400410,-26.048438,0.004523,53.448848,372,143,80.202407,30.548594,-29.098613,-0.043791,59.647207,370,147,88.521056,34.743553,-33.870299,0.006397,68.613852,381,153,120.955594,27.677822,-29.625976,0.030867,57.303798,381,144,94.847799,27.585791,-26.638650,-0.052723,54.224442,370,148,113.573637,20.779479,-20.655851,-0.010615,41.435329,368,65,55.936644,41.248831,-59.537584,-0.134715,100.786415,380,52,229.796197,42.837233,-37.106447,-0.172721,79.943679,377,64,254.397559,59.900923,-50.072041,0.387434,109.972964,392,51,289.527465,35.681897,-38.419561,0.068312,74.101458,351,56,256.113468,24.225157,-23.070122,0.007289,47.295279,378,91,52.016063,40.861644,-47.181450,-0.022907,88.043094,377,95,158.421552,32.464144,-34.890639,-0.082298,67.354784,371,88,180.478421,48.297985,-53.740867,0.010206,102.038852,357,93,177.220004,30.673328,-33.712611,0.043999,64.385939,371,87,174.241326,13.668761,-13.322900,0.012203,26.991661,384,146,20.978246,28.994028,-29.741969,-0.032679,58.735998,379,146,104.798239,28.613398,-26.421512,0.005784,55.034910,376,144,101.673714,32.239668,-33.842071,0.036871,66.081739,374,146,95.545616,26.633696,-24.985275,0.002621,51.618971,381,149,77.210310,58.670727,-65.992230,0.042088,124.662956,386,75,299.591316,52.095008,-52.143041,0.208679,104.238049,381,74,547.488975,35.298372,-31.028361,0.024863,66.326733,371,62,175.547783,43.446561,-41.627580,-0.197910,85.074141,351,64,232.796139,41.410279,-37.959790,0.012352,79.370070,371,60,243.838710,78.426590,-63.068997,0.009386,141.495587,387,90,409.808827,45.908291,-50.234562,0.166544,96.142853,362,77,408.121070,24.296878,-30.161892,-0.038991,54.458770,385,93,91.188902,38.051738,-43.523273,-0.049914,81.575011,365,98,186.298913,39.405901,-41.292528,0.056974,80.698429,368,84,145.313836,41.602771,-40.062698,0.061889,81.665470,376,142,130.937613,40.690326,-38.211130,0.015238,78.901456,374,147,159.189252,31.257412,-32.591782,-0.009980,63.849194,372,147,83.024652,30.968042,-32.182855,0.003567,63.150897,385,146,100.581980,29.040385,-27.015031,0.033483,56.055416,382,149,113.380741,52.807965,-48.230116,0.078752,101.038081,355,56,284.553413,63.700956,-61.975362,0.107500,125.676318,364,62,584.473155,57.594692,-61.735408,0.050801,119.330100,360,63,654.903264,70.909755,-98.952485,-0.014029,169.862240,372,59,763.921675,76.670887,-68.193709,0.239164,144.864596,392,66,821.852955,38.259933,-40.326300,0.067042,78.586233,371,87,143.380271,56.711238,-59.490357,-0.058354,116.201595,360,86,305.560596,65.116946,-58.787791,-0.004204,123.904737,357,82,403.856289,66.794894,-76.806909,0.049336,143.601803,364,86,454.344669,58.512701,-55.977800,0.048384,114.490501,376,84,484.760087,21.612191,-18.450175,0.012397,40.062365,378,150,53.621496,33.725942,-34.229184,0.003171,67.955126,366,148,111.753283,40.237263,-42.906764,-0.008232,83.144027,365,143,158.343535,35.569535,-33.713655,-0.026565,69.283190,370,148,127.272722,47.952781,-50.323003,0.052810,98.275784,370,147,231.816077,tongue
63.252207,-57.429168,0.306029,120.681375,379,54,482.883021,220.421540,-234.889482,0.608722,455.311022,381,57,3736.834697,127.730251,-149.223262,0.047996,276.953512,353,59,1521.897997,74.891961,-69.424156,-0.099432,144.316117,398,56,659.491735,78.514778,-59.863522,0.107587,138.378300,397,47,481.769972,44.436229,-50.159978,0.087223,94.596207,377,92,274.287196,160.101494,-138.511414,0.339651,298.612908,388,78,1174.712285,112.122521,-99.965178,0.094752,212.087699,385,85,695.986752,50.630246,-51.812072,-0.054867,102.442318,363,89,303.478550,37.445677,-33.101596,0.063593,70.547273,376,93,241.498742,51.957165,-51.286364,0.036964,103.243529,375,149,275.506061,33.276621,-36.002662,-0.002764,69.279284,368,144,104.001146,43.031115,-43.204441,0.005261,86.235556,380,143,177.053667,40.554861,-38.623196,0.024351,79.178057,377,140,253.483299,47.054952,-46.295831,0.006942,93.350783,381,158,202.578854,39.422699,-34.166397,0.082107,73.589096,376,63,219.852953,62.171559,-58.503542,0.052545,120.675101,360,62,341.065816,31.950225,-33.794947,0.059277,65.745172,374,63,167.638867,37.401074,-48.462332,-0.028035,85.863406,374,57,269.804909,51.049170,-45.465247,-0.023350,96.514417,373,56,349.115331,40.964607,-35.144339,0.029939,76.108947,369,95,142.101291,34.909305,-40.735637,-0.070125,75.644941,365,90,201.543365,33.571630,-31.928323,0.039341,65.499953,383,95,124.980925,39.039924,-34.223511,-0.001306,73.263434,368,95,154.920278,45.987059,-36.697598,-0.043307,82.684657,377,91,170.181259,30.939318,-29.065526,0.022066,60.004844,374,151,81.144018,36.824968,-34.815957,-0.022474,71.640924,370,147,100.948424,39.166549,-36.499536,-0.004579,75.666086,369,151,115.349565,36.524785,-35.496334,-0.008117,72.021119,377,148,132.345105,32.449934,-33.240283,-0.003673,65.690216,365,146,117.521001,20.799525,-20.749373,-0.031014,41.548898,371,58,60.642370,34.170255,-31.075412,-0.130290,65.245666,364,50,214.350559,51.353901,-59.384957,0.302181,110.738859,369,60,332.250195,55.100892,-57.651909,0.083695,112.752800,343,53,362.472538,58.784827,-55.019743,0.121197,113.804570,372,55,415.122467,19.436094,-19.848481,0.015249,39.284576,377,92,33.872528,25.896852,-29.921409,-0.031748,55.818261,374,96,108.202267,31.964635,-36.131458,0.140743,68.096093,379,92,153.215881,37.059953,-38.743320,0.029171,75.803273,375,95,231.433770,41.912452,-43.860851,0.003191,85.773303,374,95,180.023580,13.858621,-14.749971,0.003533,28.608592,378,152,23.982873,32.105813,-35.188140,-0.007357,67.293954,367,150,113.995046,36.162052,-39.223096,0.020179,75.385148,384,155,126.437624,38.995286,-36.364908,-0.005488,75.360194,366,150,150.800051,38.906069,-36.723857,-0.002819,75.629926,376,155,119.118914,52.884375,-58.325487,-0.122176,111.209863,377,72,274.485139,31.760766,-30.443854,0.103780,62.204619,374,60,176.764507,77.887408,-77.461990,0.174512,155.349397,380,59,360.725166,41.220387,-42.032184,0.002595,83.252571,366,55,293.444505,48.484840,-50.075988,-0.204647,98.560828,375,52,337.481576,50.518410,-63.672676,0.008379,114.191086,394,87,278.080116,31.074552,-30.004818,-0.069089,61.079370,380,92,110.132738,41.778125,-49.015055,0.098257,90.793179,378,86,164.560993,44.598507,-47.294023,-0.031464,91.892530,361,94,170.335481,46.678993,-47.766423,-0.136826,94.445416,368,97,213.603299,34.240509,-37.931702,-0.016595,72.172211,368,142,100.607637,20.425604,-19.690311,-0.033515,40.115915,387,147,64.475161,18.889886,-21.418317,-0.025704,40.308202,377,146,67.205215,30.962851,-36.054592,-0.056112,67.017443,372,145,116.273483,30.922771,-31.609303,-0.020646,62.532074,383,143,103.878821,100.924233,-102.477701,-0.354814,203.401934,392,57,1630.194902,163.723220,-164.685604,0.390099,328.408824,364,59,2021.522801,110.938050,-93.366339,-0.104399,204.304389,388,53,940.612950,145.915091,-173.812185,0.311301,319.727276,393,61,2022.576351,89.805881,-74.596084,-0.187280,164.401965,378,58,826.852861,65.314063,-61.874463,-0.045208,127.188526,364,81,443.323481,107.781394,-94.915051,0.090039,202.696444,373,80,748.155376,67.991483,-63.493278,0.002972,131.484761,374,89,408.543879,100.329182,-106.958307,0.046856,207.287489,353,79,774.196289,41.546495,-40.732007,0.188355,82.278502,383,82,261.122706,25.135765,-24.812422,0.011311,49.948186,373,137,62.492175,34.560668,-36.873950,-0.042406,71.434618,370,144,91.951043,51.842068,-49.676306,0.002838,101.518374,378,144,221.711414,44.304337,-47.665159,-0.015504,91.969496,376,145,148.890736,31.321830,-33.498158,0.062460,64.819988,381,145,109.990663,null
49.756582,-59.626701,-0.301979,109.383283,364,48,387.966555,93.070148,-89.429233,-0.186360,182.499381,368,58,1347.931191,85.981636,-75.316135,-0.166558,161.297771,374,59,895.570110,59.803817,-57.733302,-0.057430,117.537120,377,56,626.459055,61.817327,-71.398882,-0.180855,133.216209,386,53,539.847889,43.085097,-39.631824,-0.101221,82.716922,388,97,179.909990,47.520930,-57.764822,-0.030188,105.285753,380,79,360.718819,52.078994,-48.017912,-0.026573,100.096906,375,86,355.621468,73.267334,-62.607161,-0.065360,135.874494,380,98,500.529591,52.299295,-50.163679,-0.075499,102.462974,364,99,274.334776,31.700843,-31.934807,-0.056221,63.635650,375,145,140.139278,30.316996,-29.275990,-0.012281,59.592986,367,141,115.029938,43.612264,-44.205010,0.000855,87.817275,373,142,143.978440,48.061921,-48.622108,0.025114,96.684029,372,148,330.324401,38.592929,-39.016856,-0.056334,77.609785,369,147,223.660348,27.396819,-41.946983,0.004989,69.343802,383,57,150.604972,47.543162,-52.985928,-0.015779,100.529090,391,57,269.901917,43.949125,-40.808756,-0.053613,84.757881,352,59,274.990957,39.380404,-48.464763,-0.090680,87.845168,374,58,222.156461,33.583027,-42.433298,-0.078632,76.016325,367,55,196.733284,36.763951,-37.860309,-0.039736,74.624259,365,95,130.116179,39.561361,-47.369299,-0.012757,86.930660,371,85,162.612263,33.404250,-40.063653,-0.035737,73.467903,373,93,154.864992,30.755504,-31.048341,-0.089246,61.803845,369,95,151.977624,31.262100,-28.164919,-0.003725,59.427019,379,93,118.915460,27.183846,-28.843640,-0.006792,56.027486,377,143,94.676178,37.435117,-39.776458,0.004675,77.211575,374,147,141.406888,27.524969,-29.825826,0.008472,57.350794,373,146,83.700297,36.279053,-35.818960,-0.024277,72.098013,373,149,169.486485,35.303926,-33.047045,0.032679,68.350971,379,147,132.799615,21.232546,-17.528801,0.079308,38.761347,362,55,51.257373,38.102715,-38.057495,0.176582,76.160210,395,57,261.086516,45.867122,-52.959577,-0.095393,98.826699,359,51,291.616513,43.474535,-45.087348,-0.056030,88.561883,379,62,257.654147,34.802062,-47.033141,-0.044322,81.835203,378,59,215.402069,13.598856,-14.887885,-0.009680,28.486741,376,100,37.374533,32.596910,-34.227960,0.043313,66.824870,376,95,136.456576,37.709149,-34.658363,-0.000731,72.367512,373,95,148.281011,39.518448,-45.890815,0.035807,85.409262,374,92,222.275445,37.904329,-34.772552,0.010354,72.676881,381,91,138.616128,15.464569,-14.434656,-0.007290,29.899225,375,151,30.756361,28.788778,-26.188385,-0.001322,54.977164,376,152,103.420651,32.125552,-32.154077,-0.015456,64.279629,370,143,108.031221,32.726601,-31.887249,-0.022514,64.613850,370,146,144.381785,25.575086,-24.588324,-0.014600,50.163410,374,148,97.250172,50.816578,-45.399206,-0.082742,96.215784,366,65,309.580354,44.423609,-39.682894,0.003923,84.106503,382,66,291.258618,60.148235,-56.624300,-0.071368,116.772536,377,60,594.197445,61.245796,-55.667112,0.064027,116.912908,366,54,403.468152,40.892701,-58.934795,0.118363,99.827496,374,52,323.379185,59.600197,-60.407022,-0.021805,120.007219,371,85,277.657194,65.468031,-60.477563,-0.005826,125.945594,363,87,267.827340,54.563167,-47.093309,-0.007584,101.656476,387,87,255.774357,42.718941,-41.105357,-0.066521,83.824298,365,94,191.803550,35.984721,-37.040799,0.067027,73.025520,384,94,144.001323,24.705387,-25.875259,0.018707,50.580646,378,151,112.031650,40.983175,-40.808359,0.026889,81.791534,374,142,201.436689,31.680444,-30.595551,0.022172,62.275995,381,147,113.171063,21.932328,-23.584597,0.019064,45.516925,377,146,88.443466,41.974865,-40.105141,0.024174,82.080005,375,150,175.920839,83.765421,-75.774475,0.000531,159.539896,375,55,702.902287,83.547808,-82.512107,-0.017720,166.059916,365,60,945.122633,105.154432,-84.232482,0.158675,189.386914,367,61,1031.855295,107.524271,-96.426419,0.143350,203.950690,372,61,1220.664424,61.920999,-58.805980,-0.162471,120.726979,398,57,523.418424,40.750950,-30.796885,0.079531,71.547835,370,83,197.873944,60.163231,-59.463658,-0.030206,119.626889,377,82,379.426599,63.486526,-59.198353,0.039392,122.684879,372,83,494.695897,62.055122,-57.356486,0.061810,119.411608,375,87,470.670079,65.220089,-67.634146,-0.062601,132.854234,368,88,343.727765,23.467261,-24.317339,0.014433,47.784600,375,145,62.876629,29.090247,-31.964793,-0.071304,61.055040,371,148,118.648843,46.506563,-47.129212,-0.005456,93.635775,368,146,258.549580,52.470578,-51.489543,0.055659,103.960120,374,151,310.215653,54.264600,-53.536112,0.056049,107.800712,372,150,234.562235,foot
51.504774,-51.228282,0.092061,102.733056,365,61,301.166124,264.408915,-269.336183,0.454191,533.745097,375,55,4666.426383,91.083592,-81.976999,0.583580,173.060591,384,61,828.767968,83.743684,-100.360540,-0.502882,184.104224,379,63,812.991772,85.573321,-80.568676,0.027947,166.141996,365,56,581.563772,47.502175,-52.474495,0.072644,99.976670,378,100,201.761279,192.566624,-203.399225,0.548664,395.965849,391,81,1813.333766,65.832028,-67.181104,0.080949,133.013132,370,83,403.935796,52.819589,-59.215181,-0.102447,112.034770,377,85,449.225613,70.641251,-54.753157,-0.103218,125.394409,365,93,369.906520,51.108011,-47.493020,-0.022847,98.601030,375,149,230.451772,46.138666,-30.500804,0.079661,76.639470,377,145,121.749458,61.874170,-61.585039,0.043903,123.459210,379,144,200.122452,48.609372,-49.481404,-0.020459,98.090775,374,150,262.298340,54.951606,-50.880440,0.014470,105.832046,380,150,230.902029,45.441050,-35.617451,-0.036575,81.058502,377,65,223.775034,41.997131,-52.821816,0.054037,94.818947,362,64,239.133355,48.778978,-37.509178,-0.139906,86.288156,355,57,260.716005,42.759849,-39.215905,0.072537,81.975755,388,56,294.955642,53.167213,-50.226062,0.028897,103.393275,367,60,259.513130,31.773927,-33.578296,-0.028627,65.352223,368,85,131.997307,45.135278,-44.168167,-0.018717,89.303444,372,92,187.254701,36.172666,-35.540674,-0.059013,71.713341,379,92,153.841612,35.263803,-35.138173,0.022172,70.401976,378,91,169.221397,44.665248,-35.823930,0.118739,80.489178,384,89,170.286573,30.944342,-29.472987,-0.026744,60.417329,367,157,82.422150,24.939869,-26.290904,-0.022073,51.230772,378,142,101.248030,39.523904,-39.449209,0.035762,78.973112,379,145,114.550637,32.983707,-33.902108,0.018365,66.885814,370,148,151.487993,27.417657,-28.256403,0.035099,55.674059,382,153,117.791619,33.106488,-60.689630,-0.025029,93.796118,364,56,107.849432,41.681279,-42.409728,-0.250340,84.091007,369,66,203.857922,67.040897,-64.059623,-0.072107,131.100520,384,51,388.628707,67.059989,-54.066184,0.278296,121.126174,363,56,413.646894,81.491224,-73.988272,-0.224846,155.479496,396,55,379.148022,37.760947,-47.201447,0.031194,84.962394,370,95,63.006845,40.605508,-37.267586,-0.097794,77.873094,384,91,149.371491,35.302741,-31.893279,-0.025082,67.196020,385,87,163.325145,37.514151,-36.768258,0.178607,74.282409,371,89,247.117482,76.874459,-79.793785,0.056000,156.668244,371,102,272.173391,22.118548,-26.372547,0.019913,48.491095,382,151,27.353319,30.765182,-29.725265,-0.014705,60.490447,370,152,85.812064,23.722192,-21.777794,-0.020321,45.499986,370,149,68.357452,33.708422,-34.721262,0.038475,68.429685,377,142,112.990001,30.928797,-33.561911,-0.010173,64.490708,381,144,139.083408,36.019397,-41.281990,0.173959,77.301388,369,71,227.622451,46.490676,-43.676110,-0.229387,90.166786,364,65,295.358574,107.251351,-99.303071,0.238489,206.554422,378,58,772.954651,67.721109,-46.662631,-0.063717,114.383740,368,57,240.512792,108.757718,-98.868020,-0.132202,207.625738,394,58,609.711441,47.656827,-51.325717,0.079419,98.982545,382,84,233.689034,41.314559,-33.440916,-0.062178,74.755475,357,84,191.642664,57.273875,-56.955816,0.152487,114.229691,378,88,264.436798,46.739638,-37.333009,0.002023,84.072647,348,89,150.255530,69.725075,-66.025282,-0.250915,135.750357,372,90,265.262179,42.130074,-41.519485,0.005342,83.649560,372,148,101.542336,35.031904,-33.805646,-0.004416,68.837551,381,148,117.348100,25.186758,-27.403136,0.015103,52.589894,375,148,71.206601,34.022806,-33.278533,0.013959,67.301339,381,149,102.931087,29.806231,-28.664747,-0.097887,58.470977,376,144,118.348043,126.151525,-123.807883,0.049174,249.959408,392,56,1613.787366,180.129435,-189.829967,0.512736,369.959402,372,58,2549.680505,103.023060,-92.157242,-0.636938,195.180302,350,53,789.373942,141.945733,-142.900032,0.168066,284.845764,380,53,1492.377021,89.693515,-91.642399,-0.103194,181.335914,367,57,906.002578,61.305959,-74.090064,-0.026617,135.396023,367,85,419.413084,109.047323,-113.907704,0.451564,222.955027,368,89,931.405072,81.380756,-64.051989,-0.191532,145.432744,364,92,434.478016,90.524229,-101.321952,0.184413,191.846181,367,89,600.433905,67.942780,-76.752671,0.142868,144.695451,380,93,418.559770,36.820971,-36.432323,-0.033667,73.253294,380,141,97.616389,28.569464,-25.850069,0.053358,54.419533,376,146,115.619904,51.811519,-54.121748,-0.037360,105.933267,371,146,216.193839,50.607241,-51.170940,0.017868,101.778182,383,143,179.257066,41.532637,-42.437212,0.019297,83.969849,378,149,185.174649,null
52.238012,-50.591766,0.093145,102.829778,373,50,407.032130,73.189225,-62.486443,0.228776,135.675668,384,56,515.493403,71.133675,-71.313178,0.441618,142.446853,380,62,777.070918,52.811526,-63.266331,-0.016951,116.077857,387,61,605.475378,42.562945,-60.176558,0.326909,102.739503,384,58,366.173313,40.910368,-43.989068,0.143235,84.899436,362,99,199.507816,63.523569,-46.225193,0.235630,109.748762,372,95,246.781931,46.381979,-50.331471,0.087449,96.713451,374,86,356.672553,61.560840,-62.055051,0.012959,123.615891,377,97,486.406950,53.556605,-58.145633,0.077155,111.702238,381,94,349.357451,43.608285,-42.075983,0.047339,85.684268,371,145,172.593656,43.977515,-44.300393,0.032858,88.277907,384,141,123.289536,35.329682,-35.460689,-0.056959,70.790371,375,142,132.937597,58.675253,-57.577751,-0.028672,116.253004,366,148,294.400516,38.753952,-40.369737,0.021557,79.123689,373,149,185.389964,40.265546,-38.965903,-0.072352,79.231449,372,59,162.128827,34.752996,-41.326999,-0.091048,76.079994,366,57,178.675788,35.845245,-36.014614,0.054471,71.859860,385,63,201.005763,41.714608,-34.998413,0.091874,76.713022,377,53,230.050076,39.258627,-33.231483,-0.075454,72.490110,366,55,254.325367,25.994135,-25.906840,-0.052348,51.900975,358,89,88.757677,30.711220,-27.679583,-0.049370,58.390803,361,89,95.886928,42.173223,-42.727054,-0.023006,84.900277,377,95,154.182280,39.834093,-33.820469,0.008069,73.654562,373,101,166.629567,40.106054,-34.501502,-0.047274,74.607557,379,98,171.389665,23.743575,-23.461038,-0.007755,47.204613,376,149,70.882344,24.831411,-24.865815,0.004668,49.697227,369,150,78.806958,31.848831,-34.266373,-0.002492,66.115205,382,149,106.250692,42.276501,-43.976703,-0.009950,86.253204,364,145,147.234361,38.628852,-36.713371,0.062654,75.342223,380,143,126.902635,18.956040,-19.704629,-0.082996,38.660669,378,59,59.316031,51.895669,-42.725193,0.166357,94.620861,388,62,247.023887,35.796667,-40.538897,-0.122991,76.335564,363,61,215.168354,56.313129,-56.701049,0.080535,113.014177,397,64,349.643308,49.163457,-52.331133,-0.181035,101.494590,371,66,310.246784,19.169860,-21.910108,-0.000120,41.079968,358,93,37.734507,42.112589,-37.825103,0.091238,79.937692,382,94,148.667879,34.252669,-37.774132,-0.006637,72.026801,373,93,139.979570,44.846364,-42.766349,0.170709,87.612713,375,95,242.481528,37.396743,-35.083599,0.005738,72.480341,367,88,233.719774,13.689542,-14.285556,0.001648,27.975098,371,150,21.280414,41.515347,-39.626585,0.050409,81.141933,365,155,155.070032,24.431042,-25.161509,-0.019713,49.592551,378,151,91.689123,35.579234,-38.323612,0.055416,73.902846,373,153,160.486382,42.899200,-43.939814,0.013145,86.839014,379,158,121.657524,61.274480,-61.694635,0.101645,122.969114,380,70,537.793656,29.555436,-24.351937,-0.039437,53.907373,372,62,105.598744,36.092174,-37.317528,-0.043269,73.409702,365,58,193.032951,36.692955,-33.860110,-0.062122,70.553065,368,55,206.824078,42.460739,-40.847258,-0.277238,83.307996,339,54,301.943644,63.582964,-61.930459,0.086466,125.513424,397,83,472.845779,36.954350,-32.187317,0.041725,69.141667,392,88,87.272041,34.480542,-32.416912,0.086222,66.897454,392,92,102.768289,36.224547,-39.370985,0.016860,75.595532,363,96,160.928788,39.404532,-41.278774,-0.090669,80.683306,377,89,193.192084,39.251650,-38.122251,0.017026,77.373901,377,140,174.581931,33.249177,-30.578796,0.040466,63.827973,376,152,103.010706,27.568994,-28.613698,0.046515,56.182692,377,152,61.600027,26.252315,-26.315319,-0.045748,52.567634,380,142,90.838531,41.020425,-41.320869,-0.022323,82.341294,383,151,104.970747,72.585966,-84.027283,0.416964,156.613249,367,54,787.546253,93.567531,-81.647184,0.051488,175.214715,386,58,814.052821,74.486848,-82.328887,-0.105761,156.815735,366,58,803.978456,63.336979,-85.764749,-0.331469,149.101728,373,59,725.355872,75.278462,-68.652597,0.272109,143.931059,374,58,512.106858,44.936727,-37.337878,0.179951,82.274605,358,83,238.821132,58.993982,-56.951193,0.225453,115.945175,388,82,352.980244,65.731039,-65.735297,-0.099358,131.466336,364,91,455.287935,65.978123,-60.760855,-0.099045,126.738978,356,90,374.737555,53.916095,-62.502612,0.085536,116.418706,373,89,299.153109,23.906450,-24.758427,0.035595,48.664876,374,137,60.239244,38.111773,-35.766905,0.088895,73.878678,375,140,151.695497,38.898960,-39.850800,0.002234,78.749759,383,144,172.717341,39.365913,-42.322447,0.044141,81.688360,373,145,153.866965,39.942070,-41.293736,0.049201,81.235806,375,148,203.492211,left-hand
48.708240,-60.263499,0.223212,108.971739,388,63,403.944710,198.752084,-206.373902,0.140953,405.125986,368,60,1762.086406,89.802912,-83.431521,0.111854,173.234433,386,63,740.619647,208.414069,-145.389407,-0.466873,353.803476,355,53,1382.843834,104.789030,-200.396527,0.684463,305.185557,404,60,1119.357963,37.481486,-36.763605,0.044031,74.245091,369,98,225.337895,119.047485,-130.241579,-0.044296,249.289064,395,81,535.307955,46.845062,-50.789182,0.082042,97.634243,384,87,356.487894,81.007091,-89.718406,-0.348808,170.725497,377,88,489.610284,75.709359,-70.007487,0.353919,145.716847,373,94,432.608508,50.612835,-50.195456,-0.018749,100.808292,374,148,258.185810,41.197211,-41.318677,-0.089661,82.515887,376,141,111.620921,31.480905,-28.438568,-0.001322,59.919473,369,144,134.450231,54.288482,-50.048061,-0.105843,104.336544,373,147,263.081853,52.166240,-47.436366,0.110743,99.602606,373,144,223.043064,50.101745,-47.109638,0.023529,97.211383,388,59,309.199527,58.509733,-45.146672,0.172811,103.656405,371,57,372.059566,35.795133,-46.563493,0.054909,82.358626,385,58,245.210535,36.763627,-37.092326,-0.160737,73.855952,362,57,221.928720,34.385690,-34.826706,0.251598,69.212396,354,58,196.218486,35.665240,-40.446814,0.019172,76.112053,365,91,137.085961,38.397614,-44.404323,0.031237,82.801938,369,89,206.616937,35.840183,-33.136486,-0.022747,68.976670,378,86,126.533782,37.641442,-36.518114,-0.077369,74.159556,381,98,162.373036,42.770555,-46.646983,-0.022762,89.417538,380,96,158.159684,27.333124,-30.177520,0.003534,57.510644,377,143,67.363898,39.624206,-36.915550,0.046797,76.539756,380,151,96.681745,30.506401,-29.372042,0.023259,59.878443,377,154,87.741665,29.622914,-29.250655,-0.006536,58.873570,373,152,104.790686,30.228582,-28.671399,-0.013133,58.899981,378,149,94.374114,20.802577,-23.148715,0.041745,43.951292,377,57,57.145518,53.638071,-49.388776,-0.175337,103.026847,366,60,313.417986,34.043016,-38.588380,-0.014360,72.631396,398,58,228.973536,43.993236,-41.259232,0.144394,85.252468,375,58,304.919427,62.214661,-40.876742,-0.002770,103.091403,360,62,272.111336,15.920072,-13.947695,0.028016,29.867766,370,87,28.818582,33.267811,-34.226694,-0.068308,67.494505,374,86,136.061237,35.249626,-38.194228,0.076200,73.443854,385,94,172.890096,34.435555,-33.524709,0.062068,67.960264,376,96,136.978435,42.776514,-35.495356,-0.076375,78.271870,382,90,182.387322,14.075929,-14.095272,0.011411,28.171201,376,149,25.535639,24.060894,-26.933859,-0.053237,50.994754,378,154,70.934516,23.994158,-23.236383,0.007271,47.230541,383,146,85.138808,26.946433,-28.663458,0.044313,55.609891,384,150,106.875688,31.223712,-31.165933,-0.026588,62.389645,374,149,84.401866,47.409440,-46.198629,-0.121003,93.608068,380,72,233.468902,46.747654,-35.424048,0.091756,82.171702,380,69,224.536367,34.122952,-44.657518,0.085674,78.780471,406,53,192.282347,43.084260,-32.277056,-0.109880,75.361317,376,57,215.808834,56.166808,-55.684605,-0.163986,111.851413,390,57,332.039606,40.698071,-50.725008,0.015921,91.423079,367,82,175.927675,40.699817,-40.768198,0.077049,81.468015,357,81,179.824496,28.353868,-32.200635,0.066459,60.554503,374,98,105.645335,36.586080,-35.881241,-0.068218,72.467320,373,90,141.757902,51.173678,-55.385148,-0.044994,106.558826,388,92,175.959024,33.545718,-34.541234,0.029023,68.086953,375,150,84.024018,29.607238,-29.356227,-0.001468,58.963465,380,155,97.710839,22.549433,-21.734046,0.026393,44.283479,370,145,55.168648,32.467004,-32.652377,0.021777,65.119380,373,152,105.633993,37.308172,-35.580537,0.027871,72.888710,376,148,160.835592,77.322045,-78.082561,0.341739,155.404605,383,57,795.586873,88.706679,-67.909952,0.156785,156.616631,363,57,601.201634,60.435318,-56.391604,-0.020083,116.826923,344,62,437.572921,74.270019,-70.277618,0.051268,144.547637,381,59,471.902277,67.802135,-87.619028,-0.202888,155.421164,371,60,748.711196,50.605541,-47.052016,0.107335,97.657557,363,80,247.064040,50.850175,-48.093271,-0.034253,98.943446,377,86,184.470289,47.013412,-52.342892,-0.118478,99.356305,376,89,326.608438,40.371103,-43.837906,-0.032674,84.209009,375,89,233.532226,49.574438,-48.202755,-0.108714,97.777193,367,86,384.837249,22.259744,-25.096297,0.005264,47.356040,376,141,59.934614,30.963091,-30.003283,-0.032316,60.966374,382,148,105.009802,37.934451,-39.579575,-0.049477,77.514026,379,150,166.770976,40.524513,-38.817015,-0.033794,79.341529,370,144,162.569109,39.323132,-37.435362,-0.023558,76.758493,377,151,135.398193,null
46.903327,-58.264141,-0.225019,105.167469,370,56,389.148383,110.410538,-107.150977,-0.282476,217.561514,359,57,1750.931679,116.282269,-112.968748,-0.107776,229.251017,376,60,1289.214741,63.581372,-67.151820,-0.062351,130.733192,386,60,502.791409,54.964288,-62.838264,0.118159,117.802552,384,60,483.769746,35.863115,-38.249189,-0.127159,74.112304,369,96,213.774147,50.156830,-69.921649,-0.055815,120.078479,380,82,414.344414,73.431316,-73.633621,0.043622,147.064937,367,91,526.843394,51.745082,-44.437732,0.053059,96.182814,366,93,293.928265,63.428638,-65.877146,0.095397,129.305784,385,91,384.899538,39.766455,-42.798079,-0.040218,82.564534,381,152,184.161325,33.345350,-33.221492,0.042839,66.566842,380,142,120.617016,39.786145,-41.583709,0.001285,81.369855,380,137,189.651310,38.820336,-42.656619,0.024837,81.476955,379,151,238.427058,45.080488,-43.016514,0.006500,88.097001,364,154,283.288386,41.873033,-43.685205,0.177750,85.558238,372,60,220.906245,38.383209,-40.610758,0.085515,78.993967,397,58,243.915817,48.661872,-43.502388,0.258764,92.164260,363,52,277.411166,40.325333,-50.206276,0.103335,90.531609,398,57,285.542697,52.879169,-50.550791,0.062890,103.429960,374,61,286.211249,32.189962,-30.421256,0.079989,62.611219,374,90,134.081139,43.999721,-42.986191,0.061119,86.985912,388,93,194.100110,40.083624,-30.840173,0.140436,70.923797,383,88,115.347801,44.730345,-42.417029,-0.079263,87.147374,362,91,222.839672,34.601247,-37.482976,-0.004640,72.084223,359,94,185.276191,28.428675,-29.200324,0.033198,57.628999,379,144,96.780927,26.165765,-24.728167,-0.015732,50.893932,364,144,95.099944,33.832911,-31.825941,0.050999,65.658851,372,155,101.771736,33.329019,-32.827137,0.032107,66.156156,378,152,140.401234,38.308509,-37.443833,-0.027483,75.752341,369,147,99.289120,19.565637,-20.431390,-0.055038,39.997027,372,61,58.822649,45.828964,-41.714069,-0.025317,87.543032,360,58,201.475764,44.943050,-44.562413,0.021410,89.505464,380,62,280.768595,55.922540,-49.566742,0.129599,105.489282,382,61,343.243855,35.821490,-44.987814,-0.090124,80.809304,369,60,265.265009,16.284708,-14.264334,-0.018518,30.549041,358,97,31.266830,28.880542,-25.105730,-0.023193,53.986272,381,92,94.774491,29.519758,-35.276222,0.045900,64.795980,380,86,136.383592,40.285195,-41.050512,-0.053648,81.335707,378,85,159.956159,34.338642,-31.361858,0.042325,65.700500,378,86,126.362848,14.394668,-14.588447,-0.012040,28.983115,366,142,19.265137,36.727463,-36.866383,-0.038804,73.593846,365,152,150.363891,30.184958,-31.195599,0.034533,61.380557,373,151,113.293724,34.970135,-34.342355,0.009015,69.312490,375,150,113.978213,27.727710,-28.683892,-0.006326,56.411601,370,152,111.102589,33.897719,-35.669292,0.075960,69.567011,382,61,151.772465,47.448864,-45.863168,0.091526,93.312032,381,64,253.163766,50.397187,-55.455299,0.009214,105.852486,369,60,313.110728,40.651438,-45.954017,-0.003604,86.605455,365,59,244.989640,50.288952,-42.912286,-0.261590,93.201238,379,60,255.107553,28.403279,-32.705529,-0.009154,61.108808,388,93,119.947240,47.073815,-44.015394,0.008868,91.089209,381,84,174.450269,30.184667,-45.052785,-0.043693,75.237452,366,86,119.424647,39.471861,-40.619736,-0.018103,80.091597,384,95,175.820475,36.431746,-32.340896,-0.082223,68.772642,357,93,188.677221,26.283651,-26.732739,0.011012,53.016389,367,143,58.247067,37.575601,-37.848771,0.071298,75.424371,375,144,115.742981,30.132426,-28.814602,-0.033071,58.947028,373,142,71.431671,29.813678,-30.811354,-0.002599,60.625032,374,153,117.184943,25.187649,-25.347770,-0.014833,50.535420,369,148,72.345583,90.350615,-108.993161,-0.073331,199.343776,361,54,927.580275,102.195957,-100.534606,0.081294,202.730563,377,60,1345.207173,69.372080,-65.559644,0.104463,134.931724,365,57,672.061860,112.990682,-124.299769,-0.174869,237.290450,365,54,1465.994084,76.810057,-58.648072,0.038683,135.458129,390,54,557.154331,57.393826,-57.166677,0.036214,114.560503,369,81,314.842119,68.999831,-85.252423,-0.064538,154.252254,379,78,407.958827,50.937660,-56.118522,0.063110,107.056182,375,97,370.868941,51.972757,-49.439373,0.018605,101.412131,393,86,334.776409,43.404223,-39.305163,-0.108145,82.709385,374,84,217.537134,27.296789,-28.374612,0.011254,55.671401,373,142,90.017493,22.907366,-23.737051,-0.032559,46.644417,375,148,66.941159,32.554164,-31.851868,0.006465,64.406032,369,139,147.611689,30.247701,-31.476697,0.025035,61.724399,384,140,150.612804,36.613189,-33.410204,-0.035429,70.023393,377,151,125.172654,right-hand
60.033011,-63.748804,0.101410,123.781815,380,60,525.457046,165.817540,-164.559432,0.036233,330.376971,377,63,2496.284978,65.525931,-67.065619,-0.109109,132.591551,373,65,731.037100,55.329486,-56.003342,-0.102387,111.332828,361,62,580.704157,63.011741,-49.387253,-0.178579,112.398995,351,56,506.757263,41.991011,-42.215472,-0.014323,84.206483,377,99,181.638587,90.706636,-101.211663,-0.048305,191.918298,385,87,669.589758,56.472101,-55.014968,-0.063706,111.487069,371,90,452.356270,59.195705,-57.614411,0.015596,116.810116,377,93,393.837530,51.594647,-47.480359,-0.126927,99.075006,381,93,308.389239,50.981723,-51.175611,0.009549,102.157334,371,152,315.694678,37.931322,-37.857847,-0.018820,75.789169,373,141,142.040718,46.591316,-43.410397,0.039915,90.001713,383,144,154.894888,48.432082,-46.669895,-0.054985,95.101977,376,150,316.889312,51.111126,-49.059118,-0.037430,100.170244,383,137,293.763655,39.778151,-33.183201,-0.093676,72.961352,365,51,174.829593,46.826914,-36.853831,0.148511,83.680746,373,60,175.797281,45.813442,-46.875302,-0.226528,92.688743,377,59,270.414233,41.735543,-43.646891,-0.343284,85.382434,374,63,246.146444,43.009747,-48.202966,0.104599,91.212713,369,58,233.402757,31.800464,-31.668958,0.001762,63.469422,380,99,110.072751,30.957768,-32.214458,0.032510,63.172226,367,98,129.806944,37.922090,-36.928882,-0.119999,74.850971,372,91,174.835434,36.727816,-34.789444,-0.103780,71.517260,368,100,214.184180,33.793313,-32.203475,0.081281,65.996788,372,95,128.306864,29.146185,-27.786506,0.024727,56.932691,372,143,88.127212,35.794235,-35.718219,0.024496,71.512453,374,146,162.670004,23.988608,-25.617166,-0.027039,49.605774,369,148,92.275685,26.906553,-28.554028,0.024499,55.460580,370,151,103.369671,39.461542,-38.261418,0.026681,77.722960,373,153,116.102666,22.103691,-25.197473,0.115480,47.301163,366,63,79.678042,46.994001,-50.172134,-0.007863,97.166134,365,58,310.540118,35.868001,-35.874187,0.037247,71.742188,388,50,213.187426,42.210628,-44.165674,0.059899,86.376302,394,56,258.128752,40.205710,-51.497195,-0.021960,91.702904,377,57,282.067428,17.329324,-20.769214,0.004857,38.098538,364,90,50.668809,38.483872,-34.348150,-0.029796,72.832022,363,91,164.145117,26.949408,-29.857902,-0.047426,56.807309,380,93,121.494552,35.153458,-31.201205,-0.042085,66.354662,389,90,128.951760,29.355899,-32.982613,0.028906,62.338512,384,100,135.342297,16.750393,-16.028200,-0.008796,32.778592,383,141,24.630311,32.318426,-31.307385,-0.050860,63.625810,385,144,99.209930,37.671663,-36.523008,0.008728,74.194671,376,145,89.367139,35.538223,-36.119551,-0.086366,71.657774,382,146,134.714490,39.541338,-39.242299,-0.014522,78.783637,375,153,146.346525,36.109720,-38.887170,0.085196,74.996890,385,66,141.041147,50.691862,-36.806823,0.067694,87.498685,368,63,179.973321,74.332111,-62.360545,0.080888,136.692657,400,59,427.838228,58.002840,-44.826090,0.092675,102.828930,388,58,222.459981,58.160670,-58.873695,-0.002729,117.034365,377,55,333.707067,41.046873,-30.946071,0.052114,71.992944,370,88,156.416135,45.745841,-37.215335,0.011098,82.961176,379,87,142.604607,37.314583,-38.755063,0.007117,76.069647,398,87,143.399335,36.468138,-36.057437,0.028192,72.525575,377,94,123.158260,52.273795,-42.969441,0.008860,95.243237,375,95,161.678008,22.764973,-23.620837,0.019208,46.385810,371,145,60.514588,46.905309,-47.770492,0.002706,94.675801,375,150,136.081358,23.108362,-21.300767,0.016149,44.409129,382,147,66.690566,23.401225,-22.761593,0.037629,46.162818,376,150,77.892921,32.800785,-31.876263,-0.013945,64.677048,380,148,110.503753,105.170717,-93.693067,0.083489,198.863784,385,57,1008.963645,110.125715,-98.472539,0.238143,208.598254,385,59,1118.606571,110.738233,-86.807368,-0.072138,197.545602,358,61,776.970042,88.294457,-89.679020,-0.068933,177.973477,362,55,790.057641,54.690759,-51.852667,-0.148324,106.543426,361,59,488.133054,54.851637,-56.603205,0.022349,111.454841,394,84,269.832341,68.196976,-67.852982,0.055120,136.049959,392,86,322.621577,52.372165,-56.213131,-0.028816,108.585297,378,91,421.697762,54.096913,-62.140303,-0.028068,116.237216,367,91,267.029935,59.559113,-60.997561,-0.042490,120.556674,366,90,262.505634,31.115249,-32.414718,-0.045229,63.529967,369,144,92.447122,36.043351,-34.822150,-0.011253,70.865501,375,137,128.850863,43.771209,-43.983152,0.002073,87.754361,374,146,175.855567,45.729080,-45.515492,-0.006578,91.244571,374,150,191.153337,44.125694,-43.613645,0.000117,87.739338,376,146,128.483940,null
47.401488,-54.570486,-0.269840,101.971974,391,60,426.264152,66.164474,-58.298905,0.112907,124.463378,383,56,417.202208,59.481925,-64.913023,-0.180624,124.394948,363,56,503.094101,54.593051,-50.967316,-0.246177,105.560367,362,64,466.073753,65.210175,-57.904412,0.472108,123.114588,370,61,648.937447,50.033193,-54.898408,0.038153,104.931601,357,92,296.935947,39.119621,-38.626746,-0.011099,77.746367,375,97,154.927920,44.299236,-42.977042,0.045524,87.276278,368,90,230.946222,64.582029,-69.669676,-0.250465,134.251704,374,86,489.259884,58.434322,-52.615219,0.096687,111.049542,387,85,382.021799,55.369449,-56.091901,0.029901,111.461350,387,149,230.874024,33.148386,-37.299210,0.014431,70.447596,382,147,102.676346,33.496405,-33.387299,0.026602,66.883705,365,139,152.343516,56.551383,-52.647907,-0.118476,109.199290,381,145,330.601368,39.852679,-36.882712,0.034790,76.735391,365,157,204.724652,33.990632,-35.770593,-0.038779,69.761225,365,55,182.838214,43.424331,-47.682812,0.158340,91.107143,370,56,196.136684,33.835281,-34.663354,-0.013366,68.498635,372,57,138.619530,29.938972,-35.920357,0.060327,65.859329,357,57,147.847748,49.755266,-43.495411,0.007874,93.250677,383,60,273.464504,24.824274,-24.542642,-0.061217,49.366916,369,89,83.484448,39.568496,-42.050557,0.034684,81.619053,387,98,178.454566,45.845247,-39.521033,-0.051097,85.366280,371,100,127.489806,36.733472,-44.610736,0.051509,81.344209,379,93,112.704995,38.159928,-35.930817,-0.062487,74.090746,379,91,188.744744,23.286077,-23.956072,-0.010507,47.242149,371,152,84.402451,35.619139,-37.611134,-0.056040,73.230272,374,153,147.280567,34.441078,-33.952958,0.053362,68.394037,374,154,139.424829,37.074884,-36.282471,-0.018466,73.357355,369,147,136.259216,33.254923,-31.293459,0.012791,64.548382,367,145,127.940982,20.920207,-24.752852,-0.009971,45.673059,377,57,66.884760,45.974405,-28.749556,0.265428,74.723961,368,57,177.173331,39.335075,-31.121099,-0.085606,70.456174,373,54,153.373058,34.815649,-49.711132,-0.088280,84.526780,356,54,232.414613,37.909691,-39.403591,-0.091808,77.313282,399,56,245.646109,17.415792,-17.609974,-0.006236,35.025765,372,104,43.741368,35.614280,-31.988009,0.042899,67.602289,367,94,153.318991,29.075711,-31.101431,-0.049290,60.177142,376,97,136.667568,35.787814,-42.225892,-0.051702,78.013706,386,98,172.473484,35.832391,-32.622976,-0.112640,68.455368,382,96,169.758744,16.629518,-16.266599,0.005218,32.896116,370,137,26.941718,32.998946,-33.853140,-0.006090,66.852086,371,150,120.895290,39.210867,-39.418333,0.004042,78.629200,377,150,165.716168,36.899000,-35.596517,0.022070,72.495517,377,150,161.100757,38.288701,-41.348023,-0.008015,79.636724,373,147,158.076063,53.405948,-59.648185,-0.180449,113.054133,385,71,357.303418,80.698926,-68.688758,0.005707,149.387684,378,71,809.459168,35.021108,-42.896468,0.066908,77.917576,362,60,206.228638,51.714386,-36.978257,-0.165847,88.692643,371,53,225.962783,36.199758,-44.012503,0.034971,80.212260,403,56,206.258304,47.341768,-44.999325,-0.047088,92.341093,381,81,297.697781,71.712345,-81.217109,0.052282,152.929454,360,77,620.737007,33.272562,-38.819614,-0.025788,72.092177,372,83,127.790891,42.385913,-32.499018,-0.044163,74.884930,378,92,151.672029,47.478860,-40.395457,0.096819,87.874317,393,98,176.328978,30.552602,-34.131505,-0.014144,64.684107,374,143,147.318030,42.366858,-41.509614,0.006656,83.876472,379,145,250.045696,32.673745,-31.552246,0.006647,64.225991,382,151,91.329665,36.269910,-34.323352,0.010220,70.593262,375,144,103.829497,42.264895,-43.101595,0.092191,85.366490,376,149,203.757921,51.586974,-51.807913,0.118791,103.394886,385,52,391.463348,82.303443,-84.095100,0.081986,166.398543,382,59,617.052595,97.381314,-112.725457,0.205510,210.106772,367,65,928.781747,58.182569,-71.256361,0.262849,129.438930,369,59,567.734039,84.976299,-79.965864,0.404920,164.942163,377,67,920.908239,39.450170,-37.859778,0.098278,77.309948,366,91,195.151963,78.012857,-75.354134,-0.034088,153.366992,373,85,335.340261,69.989054,-75.202568,-0.002572,145.191622,367,92,633.789495,81.385694,-73.072251,0.058044,154.457945,383,88,399.740855,83.281291,-74.668776,0.038978,157.950067,371,86,601.544288,23.818593,-24.129150,0.022312,47.947743,375,141,71.461580,37.770128,-37.487996,-0.027087,75.258124,378,145,172.351980,46.516588,-47.012543,-0.047954,93.529131,366,148,311.567966,59.049374,-55.904663,0.082350,114.954037,373,149,349.668515,43.920193,-46.387628,-0.000114,90.307821,373,151,332.758129,foot
75.418583,-75.072466,-0.009842,150.491049,363,58,519.101629,160.028298,-161.163734,-0.308067,321.192032,360,55,2068.521280,95.073810,-89.683536,-0.042238,184.757346,372,59,1099.432922,58.786804,-100.778535,0.084164,159.565339,389,55,623.272395,87.693603,-101.843184,-0.012231,189.536787,378,56,575.992646,63.402306,-73.511550,0.125474,136.913856,375,102,371.820221,87.250132,-106.644160,-0.006397,193.894291,374,93,638.236694,51.919956,-47.531170,0.016443,99.451126,388,87,344.146263,57.870949,-52.601008,0.013591,110.471957,374,96,491.072207,57.171115,-57.300038,0.036321,114.471153,390,94,470.811069,57.363147,-56.624758,0.045376,113.987905,381,151,357.985794,51.109271,-45.989873,-0.032980,97.099144,380,146,169.099591,31.465148,-30.265396,0.002564,61.730544,367,149,152.474297,61.416660,-63.004245,0.053077,124.420905,370,153,502.765136,41.118351,-42.176731,0.029266,83.295082,377,153,238.323020,39.834189,-37.833265,0.013513,77.667454,359,60,196.540557,51.650450,-44.031949,0.170190,95.682399,398,59,268.612914,42.719686,-40.934537,-0.143643,83.654222,384,60,202.759108,35.830480,-39.371229,0.036564,75.201709,374,55,198.620328,54.534894,-56.430425,-0.315033,110.965319,379,57,288.674632,30.570005,-27.811911,0.002642,58.381915,366,87,98.760843,41.651580,-49.339033,0.026890,90.990613,383,103,215.430247,30.127415,-33.206537,-0.133982,63.333951,372,93,134.546498,32.784920,-34.681427,-0.007739,67.466347,379,94,148.544161,41.572065,-43.035625,-0.074511,84.607689,363,100,246.799648,20.748413,-22.276478,-0.029573,43.024891,372,147,70.191266,48.845842,-52.487152,-0.005873,101.332993,382,147,188.142904,32.757308,-30.719220,-0.027510,63.476528,365,150,106.966049,24.931616,-25.807875,0.014323,50.739491,373,152,100.731893,31.464541,-31.093914,-0.005255,62.558455,378,147,148.543594,22.016607,-21.613527,0.015989,43.630133,370,55,56.172720,42.707956,-43.291086,-0.156143,85.999042,376,57,238.181550,36.652045,-33.783332,0.099807,70.435378,357,56,194.029403,60.170853,-52.168176,-0.199022,112.339029,337,51,298.267072,44.888646,-51.163219,0.082491,96.051864,379,59,314.136367,17.808719,-16.403187,-0.003688,34.211907,381,96,39.386551,35.099288,-34.194232,-0.073045,69.293520,378,94,144.428089,32.491525,-32.971602,-0.043592,65.463128,363,98,127.078056,46.408531,-48.146971,0.008658,94.555502,377,93,252.453251,36.395412,-38.912001,0.068772,75.307413,387,92,180.191035,14.220900,-14.868057,-0.014470,29.088957,379,145,20.591798,31.470690,-30.141496,0.025230,61.612186,368,152,113.466475,36.925057,-39.076230,-0.029866,76.001287,384,147,127.864348,38.594376,-40.144198,-0.012328,78.738574,369,153,156.407996,39.477673,-40.399350,0.029940,79.877024,378,148,152.433421,76.085264,-82.594009,-0.136928,158.679273,383,66,410.403798,69.993387,-61.008290,-0.096646,131.001677,397,62,452.418085,60.979330,-66.345712,-0.169116,127.325042,375,57,335.153526,35.999393,-41.471894,-0.026371,77.471287,359,51,212.250476,63.649219,-67.315309,0.109329,130.964529,402,60,318.362920,58.112444,-69.921677,-0.131910,128.034121,374,90,285.353231,53.743419,-52.033405,0.058257,105.776824,368,90,319.678802,43.877406,-43.418371,-0.030740,87.295776,357,86,152.657112,33.110530,-39.305631,-0.013298,72.416161,378,98,147.310607,44.632315,-39.098212,-0.002696,83.730527,365,96,195.904674,37.022876,-38.888496,0.001123,75.911372,371,142,124.685718,46.657925,-47.536797,0.048805,94.194722,377,146,201.567978,24.807160,-25.506534,0.029634,50.313694,379,148,84.372734,30.414011,-31.634288,-0.017626,62.048299,375,150,108.839284,33.943284,-33.274463,0.051707,67.217747,377,150,172.584709,156.377977,-102.482203,-0.185588,258.860180,364,52,1335.789238,101.065708,-101.725335,-0.191120,202.791044,376,59,884.838236,84.825667,-81.526281,0.206737,166.351947,391,57,728.647117,108.059341,-92.222384,-0.227501,200.281725,371,66,788.994648,108.454746,-105.548208,0.119999,214.002954,389,58,1243.004972,79.664559,-66.053185,0.062844,145.717744,378,89,278.849637,72.135366,-68.152297,0.022064,140.287664,374,87,369.059029,96.161716,-97.443117,-0.015055,193.604833,373,92,542.513480,66.124629,-67.151455,-0.018383,133.276084,373,90,520.546199,74.062637,-59.303457,-0.059658,133.366094,365,85,378.662103,28.117966,-29.265788,0.014892,57.383754,373,139,81.782348,29.906724,-28.632559,-0.006520,58.539283,377,150,124.404971,50.332767,-46.610806,-0.053696,96.943573,383,149,254.103059,44.338021,-38.734086,0.067100,83.072107,379,142,161.523833,42.711083,-41.825897,0.006342,84.536980,370,153,239.185406,null
62.412150,-59.631636,-0.105019,122.043786,384,53,383.692071,106.180515,-96.353939,0.223631,202.534453,382,61,1022.944946,65.360582,-80.033530,-0.204432,145.394112,393,57,529.475072,69.958660,-73.487461,-0.050161,143.446122,396,59,703.797398,63.189882,-48.377242,0.215889,111.567124,376,58,438.623883,40.459713,-34.804798,0.022902,75.264510,357,93,179.892603,55.531811,-59.813937,0.068415,115.345748,361,83,331.550268,56.169194,-69.408954,-0.018511,125.578147,369,93,264.565934,54.286826,-65.850968,-0.008699,120.137793,362,93,433.914147,59.157362,-50.985450,0.127298,110.142812,380,95,376.615531,40.489517,-40.446714,-0.002301,80.936231,375,148,240.773108,30.820671,-28.337374,0.005452,59.158045,373,152,95.936306,37.700974,-41.073026,-0.007645,78.774000,380,148,117.358153,53.531105,-52.922104,-0.010879,106.453209,378,156,329.203489,45.480389,-44.911338,0.007884,90.391727,363,145,179.789825,27.764157,-30.361169,0.226996,58.125326,374,62,154.622076,35.916372,-35.235904,0.047060,71.152276,367,56,192.433087,45.304355,-48.519308,-0.055547,93.823663,375,56,251.036999,45.744411,-36.949032,0.231017,82.693443,377,64,267.504249,40.257569,-46.937922,-0.016387,87.195491,369,56,220.951758,34.330358,-38.260511,0.089849,72.590869,380,96,115.000610,27.917702,-35.933015,0.054171,63.850717,381,98,124.205368,30.165336,-34.059009,0.053462,64.224345,376,97,118.491179,35.324000,-32.531403,-0.022924,67.855403,373,86,169.358508,34.892522,-41.926729,-0.043096,76.819251,384,92,135.256248,25.972120,-25.825053,0.013010,51.797173,377,152,88.911030,34.650066,-34.512225,-0.026651,69.162291,378,152,135.481061,29.837881,-28.541589,-0.004305,58.379470,374,147,95.041090,33.493813,-31.227019,0.002223,64.720832,369,147,102.677570,27.300514,-28.065092,-0.022999,55.365606,378,149,119.779508,20.517041,-17.794749,0.030844,38.311790,363,60,42.702807,42.606893,-44.893185,0.246031,87.500078,369,58,245.767419,52.030038,-46.239721,0.192873,98.269759,386,52,286.074100,37.021550,-64.935115,0.095776,101.956665,359,51,257.772457,44.211973,-58.090202,0.150059,102.302174,365,57,291.939184,16.869742,-16.597568,0.032306,33.467311,374,97,35.837636,34.150654,-32.537439,0.064909,66.688093,373,99,144.192022,31.762494,-35.877122,-0.011597,67.639616,366,93,119.499077,32.464157,-39.618441,0.017576,72.082598,386,94,106.575748,31.968147,-31.128584,0.026339,63.096731,371,88,158.408459,12.576625,-13.346038,-0.009390,25.922663,376,146,25.235604,44.269325,-42.188813,0.000386,86.458138,372,152,138.405502,30.515911,-27.879515,0.002851,58.395425,376,159,90.133724,32.462320,-32.203060,-0.020074,64.665380,371,157,101.983983,26.048379,-25.508752,-0.063200,51.557131,378,150,92.507418,49.508004,-47.634984,0.007067,97.142988,373,73,260.529627,46.805404,-41.939698,-0.045113,88.745102,377,64,186.287658,29.760275,-38.244282,0.224080,68.004556,394,63,148.446484,28.656696,-37.046444,-0.015470,65.703140,373,62,178.765036,42.981440,-29.709163,-0.111837,72.690604,370,58,154.276951,37.204969,-36.727842,-0.065775,73.932811,384,83,205.157373,35.176517,-27.620953,-0.096531,62.797470,355,81,122.917885,28.055544,-35.596892,0.056341,63.652437,386,92,112.797997,33.510692,-35.133505,0.041001,68.644197,369,94,122.824689,28.836930,-30.010276,-0.068953,58.847206,360,100,115.260293,17.334059,-18.128770,-0.021758,35.462829,373,152,56.023380,31.368112,-33.660357,-0.004866,65.028469,373,150,91.568835,27.081350,-25.217233,-0.031129,52.298584,369,144,74.525540,30.481442,-32.498042,0.084643,62.979483,384,146,92.764093,33.492876,-36.220328,-0.038002,69.713204,379,146,119.926727,89.548094,-62.336890,-0.308274,151.884984,363,48,625.781223,77.254283,-75.927580,0.393777,153.181863,386,57,650.327892,73.571310,-63.635798,0.095071,137.207108,369,59,624.168062,66.534913,-54.099895,-0.034570,120.634808,378,60,512.818425,76.201583,-56.944998,0.209130,133.146581,371,63,536.658843,49.119447,-39.779991,0.036772,88.899438,358,90,181.222358,50.263151,-45.600881,0.113550,95.864033,384,89,228.404629,82.195551,-79.356043,0.087058,161.551595,373,89,378.189916,37.469869,-40.756254,-0.062103,78.226123,361,90,197.740210,56.146959,-54.856764,0.043285,111.003723,384,85,322.516560,19.074481,-18.777495,0.028325,37.851976,369,139,63.922893,23.388760,-26.132526,0.037164,49.521286,376,141,101.438784,48.776375,-47.929551,0.008604,96.705926,362,148,158.526822,41.496878,-43.087590,-0.042401,84.584468,378,144,167.727922,34.924921,-34.485891,-0.033336,69.410812,380,145,102.833816,tongue
125.719065,-210.188044,-0.313557,335.907110,390,53,1488.274952,84.183190,-80.106785,0.008741,164.289975,366,62,587.970306,57.795882,-62.701208,-0.093808,120.497090,379,59,525.842312,82.253909,-76.548492,0.098962,158.802401,377,63,788.684546,54.832788,-61.068073,0.527490,115.900860,373,63,470.907626,55.829952,-51.804278,-0.018298,107.634229,388,108,295.749456,54.094521,-50.533486,-0.043983,104.628007,388,97,312.058645,55.802146,-43.809991,-0.025485,99.612137,382,89,287.604242,58.360197,-60.302535,0.072100,118.662732,376,92,502.945458,54.399685,-65.958495,0.140970,120.358179,365,94,388.461472,81.295610,-82.228607,-0.065635,163.524217,384,152,647.477312,40.758352,-42.750304,-0.021604,83.508656,372,141,182.645299,35.383341,-36.884882,-0.016800,72.268222,365,147,150.296724,76.605095,-75.573143,-0.052849,152.178238,379,154,858.403604,64.792389,-63.638970,0.075030,128.431359,382,154,222.918834,36.947468,-38.003953,0.121474,74.951421,374,52,232.700712,40.242325,-44.475533,-0.238357,84.717858,365,58,245.339832,70.683467,-40.775433,-0.055944,111.458901,345,57,280.833849,34.881956,-40.421610,-0.054852,75.303566,365,49,189.223005,44.049542,-37.772630,0.193611,81.822172,375,57,227.707761,28.005885,-30.328889,0.037624,58.334774,374,90,124.682751,34.458327,-40.128013,-0.015628,74.586340,361,90,153.019653,33.289116,-36.500684,0.022937,69.789800,376,95,144.761845,33.592222,-34.632396,-0.034145,68.224618,384,96,132.897427,30.817108,-34.256374,0.044501,65.073482,381,98,165.105435,23.565506,-24.145830,0.029499,47.711336,375,146,72.618576,50.065860,-49.168215,0.039540,99.234075,383,155,371.976604,35.941067,-33.696812,0.012376,69.637879,369,143,117.773256,39.231731,-36.693149,-0.052387,75.924880,363,152,116.238022,37.427434,-39.598421,-0.028230,77.025855,372,150,172.433481,83.499662,-75.384162,0.035276,158.883824,364,55,209.302907,52.300769,-50.173767,0.265945,102.474536,363,56,278.690842,36.457216,-42.983764,-0.285081,79.440980,373,53,236.082352,43.369522,-60.885395,0.070427,104.254918,380,54,335.018720,37.847445,-47.541065,-0.107309,85.388510,376,61,257.074573,37.648922,-34.968121,0.044396,72.617043,370,89,44.252059,45.330058,-38.630782,0.115402,83.960839,387,97,189.471874,42.585905,-41.110445,-0.095552,83.696350,377,97,173.569011,38.090240,-33.301256,-0.060374,71.391496,375,95,214.121528,36.581781,-39.274850,-0.007628,75.856630,382,91,177.713239,16.261595,-14.749977,0.017851,31.011572,366,147,21.391287,32.518036,-33.954695,0.024255,66.472731,380,143,99.425978,33.139566,-32.794423,-0.000166,65.933988,372,146,119.032876,38.088410,-40.312858,-0.010547,78.401268,374,151,120.170840,35.719691,-35.106376,-0.042603,70.826067,376,151,122.603890,47.401459,-41.697484,0.022717,89.098943,389,68,196.275242,35.116223,-36.234349,-0.102639,71.350572,373,63,204.195382,52.801898,-59.849204,0.145508,112.651102,380,58,232.598243,45.574124,-37.282508,-0.266402,82.856632,384,61,217.328253,36.832023,-42.347298,-0.241191,79.179321,340,59,171.781661,41.267383,-43.633690,0.002372,84.901073,380,84,214.237899,38.916043,-36.819217,-0.002144,75.735260,377,82,149.120791,34.965423,-39.125090,0.066041,74.090513,379,90,110.884194,28.675748,-29.218003,-0.048689,57.893751,378,94,133.511641,30.343376,-31.305685,-0.071345,61.649061,362,93,116.618387,27.493711,-26.243620,0.029621,53.737331,371,148,76.133891,43.664343,-40.156931,0.004036,83.821274,374,152,111.975453,24.503556,-24.368339,0.036363,48.871895,380,144,79.046539,21.443769,-22.649869,0.015896,44.093638,387,148,72.504934,38.446770,-35.244504,-0.010899,73.691273,368,143,157.682080,91.956946,-89.357731,-0.001272,181.314676,381,52,767.591882,59.387051,-48.998766,0.201982,108.385817,377,48,442.915404,72.130121,-68.264559,-0.086880,140.394680,366,60,598.897967,120.244965,-68.456447,0.153718,188.701413,386,53,895.583316,77.734453,-54.408690,0.354200,132.143143,366,57,572.333597,51.960419,-52.864223,-0.049230,104.824642,388,84,328.564114,47.733462,-54.937689,0.113902,102.671151,390,96,227.307473,66.224777,-68.231108,0.041771,134.455885,379,86,413.709975,58.644463,-56.347282,0.088322,114.991745,376,92,394.910469,65.090286,-47.107162,0.102713,112.197448,387,96,265.207423,29.248731,-30.249208,-0.038140,59.497939,384,142,100.957371,53.885360,-52.790704,0.072281,106.676065,388,151,182.051337,36.764085,-37.657677,0.015609,74.421763,386,148,185.268902,62.290809,-60.850096,-0.030969,123.140905,374,147,333.636888,33.015329,-37.362989,-0.001373,70.378318,374,145,158.453299,null
48.007523,-58.002003,0.154728,106.009526,374,44,413.119835,81.704069,-73.185586,0.168959,154.889656,391,60,624.674045,57.951315,-62.898108,0.023253,120.849423,362,55,406.419792,71.375416,-56.768088,-0.058250,128.143504,347,62,448.462507,57.971129,-64.429729,-0.150677,122.400858,378,61,470.618270,65.898378,-63.594117,-0.060808,129.492495,367,101,285.707381,55.922322,-46.264929,-0.095499,102.187251,383,92,280.958068,41.913505,-52.139912,-0.029311,94.053417,367,89,244.447177,51.056651,-50.177443,-0.071304,101.234094,368,91,289.668746,44.532915,-40.919360,-0.048905,85.452276,383,92,267.480076,44.289218,-47.427433,-0.021621,91.716651,375,155,296.737319,36.316960,-34.467911,-0.040938,70.784871,377,139,120.197158,30.532815,-32.838028,0.005034,63.370844,377,146,129.577676,53.670244,-48.744075,-0.060883,102.414319,368,154,402.019715,49.103012,-49.514257,0.027827,98.617269,367,150,270.869839,37.545141,-42.212544,-0.206414,79.757685,368,57,208.229536,48.453768,-52.119106,0.005490,100.572874,391,63,206.991764,37.571330,-39.137575,-0.088993,76.708905,397,55,210.620798,44.381248,-41.543668,-0.088011,85.924917,389,64,256.790812,48.336175,-45.953086,-0.039219,94.289261,376,55,246.732933,36.492083,-35.318960,-0.065641,71.811043,370,91,157.222584,33.780576,-33.300253,-0.008810,67.080829,366,99,133.173328,35.553081,-31.593374,-0.014797,67.146454,359,95,116.292114,44.647295,-39.509604,0.037910,84.156898,365,92,178.459241,28.439436,-34.569204,0.034590,63.008639,379,94,143.124987,24.847008,-25.110475,-0.016871,49.957483,377,143,67.848039,32.745189,-31.136404,0.046622,63.881592,376,151,139.318785,40.816676,-43.049202,-0.011873,83.865878,383,153,128.243585,40.407124,-40.615622,-0.041576,81.022746,376,153,138.931525,31.334937,-31.700163,0.020538,63.035100,366,145,158.719276,24.595627,-24.443892,0.088031,49.039519,379,53,75.007919,44.370979,-47.207024,0.001990,91.578003,393,57,212.665644,43.259587,-42.312269,0.092739,85.571855,351,54,336.741723,51.504289,-52.553699,0.101495,104.057988,347,59,322.205189,48.432286,-42.026424,0.077879,90.458709,389,56,234.496156,19.188450,-17.608249,0.030541,36.796700,372,97,38.995507,30.074945,-28.266524,0.064734,58.341469,372,102,116.085170,36.170541,-37.245368,0.098639,73.415909,380,91,168.470522,40.115755,-38.750055,0.025646,78.865810,368,96,222.032302,35.165405,-37.823318,-0.056948,72.988723,378,94,164.005890,17.910960,-17.551938,0.004659,35.462898,375,151,27.291824,52.609189,-50.877757,0.028124,103.486946,373,141,172.495647,42.560551,-44.302425,0.023630,86.862976,380,147,167.096325,43.001193,-44.757133,-0.034009,87.758325,377,142,176.401008,37.833757,-40.195242,-0.035523,78.028999,380,147,161.086597,54.643601,-50.788434,0.063695,105.432035,391,70,406.617224,73.326521,-77.670934,-0.007550,150.997455,377,71,855.209906,56.554743,-62.725897,-0.010645,119.280640,368,59,318.677847,41.270592,-46.928264,-0.047424,88.198857,386,54,230.180673,42.325478,-38.695844,-0.074715,81.021323,362,59,204.127953,50.315429,-49.524314,0.039563,99.839743,382,83,331.178822,65.775992,-66.911809,-0.048997,132.687801,358,83,591.748965,36.675609,-37.476502,-0.054895,74.152111,381,92,144.913797,38.748626,-35.356933,-0.053041,74.105560,371,96,160.964465,32.032941,-35.080142,-0.044076,67.113083,370,93,173.922126,34.981706,-35.063197,0.006086,70.044903,380,145,131.253968,54.727416,-52.586569,0.000910,107.313985,372,147,344.071195,29.257236,-30.146763,-0.029284,59.403999,371,143,90.566547,33.552952,-33.833946,-0.041557,67.386898,370,144,93.076449,37.393967,-34.068492,-0.008094,71.462458,369,140,111.026734,73.271988,-93.108851,0.064225,166.380839,371,58,781.186718,77.525734,-97.881245,0.071901,175.406980,376,61,832.256749,76.883624,-85.252307,0.043904,162.135930,375,59,1056.240066,65.380660,-75.647512,0.014137,141.028172,362,63,641.335855,88.904875,-96.801513,-0.005965,185.706388,400,57,776.052237,54.659994,-61.478589,-0.063316,116.138583,376,89,295.071103,64.379058,-65.365541,-0.089776,129.744599,378,90,408.147414,65.872841,-83.786906,-0.005168,149.659747,372,87,551.661784,52.383555,-51.532861,-0.014015,103.916416,378,94,402.602706,56.617807,-50.656045,0.080505,107.273852,374,91,451.202280,28.363573,-25.282665,-0.006435,53.646238,370,140,89.985613,39.331884,-42.853997,-0.064564,82.185881,375,142,159.852184,43.050235,-42.904929,0.009270,85.955165,375,143,310.024647,60.766781,-55.841331,0.031644,116.608112,378,154,252.581373,57.937422,-57.288215,0.008438,115.225637,377,146,300.259956,tongue
74.725256,-50.108072,-0.012972,124.833328,346,56,303.096587,111.974931,-97.679926,-0.176212,209.654856,369,59,913.359436,66.317549,-66.611567,-0.213848,132.929116,361,63,652.435246,55.623723,-58.130905,-0.105095,113.754628,380,60,516.968454,60.511183,-54.138876,-0.256723,114.650060,360,59,485.568544,41.558700,-35.563428,-0.111629,77.122127,384,100,245.118579,47.002407,-41.114892,-0.000162,88.117299,378,88,244.656176,43.311118,-45.297592,-0.096182,88.608710,386,86,302.459643,52.052133,-62.017136,0.046578,114.069270,383,92,392.157290,69.671954,-60.764720,-0.127915,130.436673,372,98,373.120558,43.476515,-44.238847,-0.040368,87.715363,359,144,235.258738,24.767438,-24.837658,0.037247,49.605096,382,146,79.084526,39.396645,-37.907725,0.065716,77.304370,377,154,124.632268,61.171071,-64.547244,0.009835,125.718315,375,153,350.349669,47.755184,-47.552343,0.013835,95.307527,372,144,263.758569,28.689542,-42.721768,-0.105222,71.411311,407,50,161.186393,46.970865,-37.445593,-0.080173,84.416458,371,56,225.420314,43.325108,-45.002434,0.084534,88.327542,371,58,234.993314,40.119062,-50.689186,0.117638,90.808248,376,61,236.325789,41.718523,-48.478418,0.188466,90.196941,394,64,242.568815,25.451351,-26.869409,-0.060918,52.320761,360,99,91.521028,33.906703,-36.716223,0.047053,70.622926,371,97,137.126929,31.940578,-36.038708,0.040460,67.979287,388,89,139.667853,34.288700,-34.429684,-0.013105,68.718385,380,92,141.947640,41.229744,-46.879716,0.024325,88.109460,382,96,157.846010,32.259966,-32.168347,-0.006347,64.428313,374,148,80.002599,38.105869,-35.530834,0.012933,73.636703,377,144,107.506506,32.229391,-32.384914,0.016542,64.614304,369,150,112.750811,28.349095,-29.668433,-0.024998,58.017528,387,153,103.721030,30.194146,-25.261062,-0.036840,55.455208,372,149,120.211911,83.112469,-150.667250,-0.044114,233.779719,383,61,352.346092,33.495011,-32.402365,0.054936,65.897376,358,61,199.292485,39.233319,-43.062468,-0.022259,82.295787,371,57,267.843433,39.633471,-39.396902,-0.136834,79.030373,358,58,159.005037,28.963344,-34.348786,-0.023489,63.312131,373,61,157.912788,90.730076,-129.823335,-0.035200,220.553410,361,86,212.913939,33.304938,-24.469082,0.081195,57.774019,360,93,101.837763,28.248301,-30.183699,0.046343,58.432001,371,92,127.163446,36.218927,-40.614715,-0.148212,76.833642,361,95,148.744008,37.883879,-36.477233,0.101916,74.361112,373,96,157.755959,83.501772,-97.337833,-0.002724,180.839605,378,152,122.382552,36.481729,-33.826174,0.029352,70.307902,371,153,84.122083,28.713219,-29.224767,0.032636,57.937986,376,145,86.158442,32.676116,-32.383032,-0.025002,65.059148,368,150,134.952256,26.162893,-28.633242,0.015518,54.796135,369,145,107.235642,36.934811,-37.891205,-0.135971,74.826016,360,66,147.375637,34.750686,-34.259050,-0.087189,69.009736,379,65,193.672075,32.588463,-35.673280,-0.083555,68.261743,392,53,170.826397,30.307037,-37.122762,0.080287,67.429799,393,52,206.792232,38.663561,-37.171314,0.018103,75.834874,365,55,178.589918,30.598693,-33.494283,-0.132059,64.092975,363,91,114.772890,39.837473,-35.557225,-0.035823,75.394698,364,89,139.763016,31.384568,-31.197903,0.013716,62.582470,369,94,144.510447,27.873341,-28.939548,-0.003058,56.812889,368,95,114.550522,40.927277,-36.448945,0.013283,77.376222,365,93,132.029268,26.140269,-24.388519,-0.021965,50.528788,365,140,61.426881,31.897167,-30.593694,-0.007274,62.490862,372,151,91.175217,24.239743,-22.802226,0.035160,47.041969,378,144,70.674769,34.069668,-31.914238,0.015840,65.983906,371,144,125.296819,37.840016,-37.845193,0.002713,75.685209,382,150,114.655004,48.945190,-41.140927,-0.108873,90.086117,380,54,379.750887,53.921413,-55.577066,-0.081897,109.498479,392,53,412.942486,78.012753,-67.383047,0.059697,145.395800,382,54,551.142782,48.989072,-56.469040,0.168825,105.458112,375,58,449.938952,66.240228,-55.245905,-0.209602,121.486132,369,54,378.615144,46.338714,-44.129797,-0.080164,90.468512,362,84,173.323782,43.975438,-47.953718,-0.078790,91.929156,368,87,197.900242,52.218609,-52.339217,0.213272,104.557826,374,94,356.780699,55.188531,-46.796765,0.115337,101.985295,385,88,262.149590,42.927219,-40.401796,-0.071125,83.329016,370,88,196.136891,27.020315,-27.488129,0.000350,54.508444,377,152,68.150634,34.547278,-37.571508,-0.026545,72.118786,381,145,114.129391,43.023470,-40.497755,0.026473,83.521225,375,148,208.242402,29.171691,-33.667180,0.033540,62.838870,372,157,128.112127,30.145010,-30.470546,-0.071411,60.615556,370,145,128.854889,null
54.908510,-59.585629,0.478609,114.494138,387,52,497.226834,74.398246,-100.498758,-0.095390,174.897005,355,57,731.461926,77.103576,-61.847149,0.215339,138.950725,388,58,575.021995,85.183134,-79.872260,-0.418442,165.055393,373,63,978.357716,61.872642,-54.991268,-0.054722,116.863911,383,59,511.120528,50.302865,-58.104404,0.150753,108.407269,384,97,331.854783,53.961555,-62.714025,-0.092664,116.675580,368,85,322.178771,63.236483,-56.830540,0.042989,120.067023,368,94,415.242508,95.243514,-101.452168,-0.059385,196.695682,370,91,628.763187,58.642970,-58.682393,-0.018923,117.325362,382,93,423.081188,43.663016,-40.831245,0.013660,84.494262,381,148,235.093760,29.961675,-33.167485,-0.026637,63.129160,376,148,139.045821,32.796722,-34.476550,0.029383,67.273272,373,141,129.069549,53.919728,-50.622472,-0.056763,104.542200,372,142,307.706073,54.720548,-59.423292,-0.014801,114.143840,369,145,277.834691,41.071769,-40.380573,-0.134972,81.452342,369,59,219.173399,44.873825,-37.512115,-0.150813,82.385941,378,59,177.309823,51.490055,-49.898988,-0.223041,101.389042,364,56,216.605194,46.481860,-47.501188,0.008874,93.983048,375,61,194.893321,53.653128,-49.356350,0.101313,103.009478,391,55,266.291312,30.023217,-30.011588,-0.026426,60.034806,377,90,121.140500,37.260934,-36.681480,-0.024017,73.942413,379,96,171.490299,33.637149,-36.198379,-0.027619,69.835528,380,95,146.514254,33.115907,-33.523467,-0.008223,66.639373,376,97,175.594398,46.063568,-37.700216,0.067862,83.763785,382,97,222.809868,25.033306,-24.597461,0.022684,49.630767,373,145,71.554507,37.599070,-39.174263,-0.018280,76.773333,376,152,145.959335,29.122032,-29.197092,-0.000207,58.319123,382,151,103.351756,43.867480,-46.326002,-0.019904,90.193481,378,140,174.116392,30.279234,-33.021943,0.001591,63.301177,363,142,132.497691,20.404259,-17.368577,0.031568,37.772836,377,62,54.317327,46.219479,-38.473856,-0.026496,84.693335,380,61,223.771096,41.989677,-35.197423,0.032103,77.187100,364,51,219.229758,48.413163,-52.371000,0.353051,100.784162,380,62,327.503802,49.153958,-45.219104,-0.118747,94.373062,378,63,293.645276,15.162151,-14.926376,0.014246,30.088527,362,90,33.699437,35.403945,-33.325200,-0.026688,68.729145,377,89,172.101145,48.269429,-50.923345,0.030928,99.192774,374,97,164.406754,49.978774,-48.227138,0.131423,98.205912,379,98,284.506300,39.750211,-34.430053,0.022757,74.180264,381,92,190.437554,11.708270,-11.884042,-0.018162,23.592312,374,146,22.323356,32.615226,-32.300450,-0.004505,64.915676,387,150,100.940063,31.500206,-31.359729,0.001994,62.859935,369,152,124.207287,25.928263,-26.347437,0.088563,52.275700,385,143,110.401376,32.967637,-32.750470,0.019279,65.718107,372,151,130.777330,50.959511,-50.954738,-0.036457,101.914250,373,69,294.612894,42.953291,-37.776966,-0.150485,80.730257,370,66,162.603679,49.101390,-44.059642,-0.068132,93.161032,364,53,255.618408,47.212457,-30.053843,-0.049727,77.266300,374,51,222.101070,50.977924,-54.824992,-0.183311,105.802916,360,52,354.756239,45.614059,-50.836952,0.000687,96.451011,373,83,292.783249,60.161715,-51.760751,-0.094011,111.922466,371,95,152.405876,29.526508,-28.508809,-0.055052,58.035317,386,97,121.025313,34.672787,-36.190860,0.038313,70.863647,366,98,147.250100,36.021163,-36.956185,-0.063434,72.977348,364,89,154.265946,29.006086,-27.831075,0.008855,56.837160,374,143,87.144141,43.436602,-40.263500,-0.030700,83.700102,375,150,159.684283,28.521006,-30.099245,-0.023147,58.620250,374,147,106.249449,26.538935,-28.067524,0.005505,54.606460,373,142,99.399149,41.243837,-41.072310,-0.010483,82.316147,380,148,119.871428,86.952229,-81.978449,0.206351,168.930678,372,51,1167.502015,76.822645,-76.002802,0.267193,152.825446,364,55,807.309485,83.926579,-79.932259,-0.259243,163.858837,354,61,982.485734,105.158715,-95.669752,-0.435359,200.828467,363,63,789.509027,62.451456,-68.096829,-0.220946,130.548285,394,61,618.358561,48.597244,-46.110035,0.068729,94.707280,355,83,265.341380,56.212804,-51.304636,0.003914,107.517439,384,91,350.247218,75.786943,-78.955085,-0.020716,154.742028,365,89,682.980107,55.291045,-69.765832,-0.240192,125.056876,396,89,438.697149,56.625182,-50.733901,-0.047523,107.359083,378,94,328.802734,26.915003,-28.371870,0.026413,55.286873,386,135,67.576887,46.586439,-44.676594,-0.003147,91.263033,373,150,125.340964,37.129443,-36.845732,-0.037846,73.975175,372,143,153.434968,41.976859,-42.914793,-0.099895,84.891652,371,146,215.458655,39.764538,-37.766851,0.003875,77.531389,378,152,139.885575,left-hand
84.138998,-101.091017,0.216406,185.230015,390,50,583.359198,118.329723,-146.474100,0.052784,264.803824,374,57,1120.449920,80.714538,-75.440195,-0.066883,156.154733,361,57,556.288639,73.634368,-55.554880,-0.319887,129.189248,350,56,487.513170,44.928771,-70.612958,0.137332,115.541729,384,56,506.102823,43.240920,-48.021980,0.142581,91.262900,363,95,269.795210,55.514508,-64.895294,0.022051,120.409802,376,81,313.510691,46.380439,-52.902344,0.002954,99.282783,386,94,323.166124,60.501316,-60.817871,-0.147949,121.319187,356,88,437.232438,48.159455,-54.602802,0.009157,102.762257,367,90,344.755219,61.748046,-57.605194,0.071158,119.353240,374,159,334.356676,29.966043,-28.171087,-0.008251,58.137131,375,145,109.796825,32.929881,-32.958596,0.011349,65.888478,384,139,165.387547,67.205889,-67.935821,-0.113750,135.141710,375,150,429.008919,43.142041,-40.971558,-0.043518,84.113600,372,147,247.563954,39.397733,-43.790742,-0.182955,83.188475,366,56,215.003679,49.502001,-49.557849,0.051979,99.059850,359,64,281.032329,47.488142,-47.478951,-0.050489,94.967093,372,64,219.187164,39.019318,-42.170087,-0.050924,81.189405,379,59,220.348761,35.688244,-45.283021,0.070613,80.971264,358,63,245.270099,33.244077,-31.625249,-0.105847,64.869326,377,94,130.630121,44.533659,-41.778016,0.042673,86.311674,369,101,200.999418,30.620656,-33.712989,-0.116137,64.333645,372,97,163.881966,40.940415,-45.711714,0.002953,86.652129,378,95,181.378533,42.052097,-41.597887,0.022318,83.649983,368,90,200.144090,24.385012,-26.792256,-0.039822,51.177268,378,141,79.714116,42.341383,-48.454212,0.030087,90.795595,374,149,193.900673,27.647052,-28.561897,-0.028890,56.208949,376,142,113.381435,27.605799,-29.258741,-0.021494,56.864541,371,144,123.963374,40.632115,-39.743952,-0.035834,80.376067,381,145,142.277375,18.257075,-18.716155,-0.016846,36.973230,374,61,46.328970,38.626261,-40.118117,0.016259,78.744378,365,59,194.238709,49.308054,-51.181935,-0.090246,100.489989,357,57,305.710152,68.956277,-51.195089,-0.104963,120.151366,346,57,295.616447,55.440936,-55.815680,0.295428,111.256616,384,63,279.878455,16.759044,-18.935108,0.026813,35.694151,391,89,27.268576,36.561564,-41.086379,-0.010029,77.647943,380,96,125.303477,36.725477,-38.519431,0.000271,75.244909,375,91,135.131783,39.108963,-40.787851,0.011804,79.896815,372,96,187.181741,44.083372,-35.472966,0.040327,79.556338,375,96,215.304587,13.036592,-12.258811,-0.001177,25.295403,377,145,20.640271,25.138033,-26.200656,0.041476,51.338689,371,148,84.493500,25.467227,-26.332118,0.024141,51.799346,374,151,96.042492,38.893835,-40.013939,0.077155,78.907774,375,150,149.998770,36.706277,-35.363430,-0.048711,72.069707,371,145,126.041059,48.138483,-53.010298,-0.358409,101.148781,378,67,261.285104,42.877711,-45.634629,-0.077171,88.512340,381,64,252.918161,32.237283,-42.020591,0.158216,74.257874,357,58,141.095790,57.448641,-62.749095,0.058256,120.197736,388,55,317.892361,38.022873,-43.137911,0.133662,81.160784,386,59,236.936020,51.037146,-50.004991,-0.075229,101.042138,378,86,257.652612,44.050007,-49.551371,-0.079734,93.601379,357,84,163.551463,32.155848,-28.660643,0.056771,60.816491,375,92,90.529751,39.984670,-31.657491,-0.032236,71.642161,383,92,147.903326,35.540513,-35.466202,0.024987,71.006715,377,97,155.708938,34.449929,-33.813728,0.056100,68.263657,377,148,118.436066,54.661787,-58.589854,-0.031538,113.251641,368,149,106.315332,25.726624,-27.707082,0.029257,53.433706,370,153,60.156336,34.872382,-34.820034,0.028241,69.692415,371,148,126.085016,30.007652,-34.905183,0.013661,64.912835,388,141,89.727556,75.208845,-71.261768,0.029067,146.470613,390,56,513.402061,90.414533,-72.873015,-0.097717,163.287548,367,60,544.350609,86.756556,-83.538474,0.163306,170.295030,392,65,897.962566,52.699713,-50.197002,0.163537,102.896715,392,54,490.120741,106.587447,-91.499177,-0.264270,198.086624,367,61,846.452013,50.996565,-47.297132,0.072137,98.293697,378,89,205.287923,43.349511,-48.395985,0.015294,91.745496,369,90,247.529241,85.077000,-85.238084,0.019827,170.315085,379,81,605.347029,48.106928,-44.136982,-0.061068,92.243910,387,100,233.818203,71.158200,-57.556200,-0.088201,128.714399,362,87,339.219506,24.337853,-22.530486,0.005009,46.868339,375,147,68.864411,32.992484,-31.850804,0.037800,64.843287,368,146,137.906724,51.069986,-50.975463,-0.077854,102.045449,371,149,192.432352,35.073862,-36.661209,-0.089130,71.735071,377,142,153.344986,32.450065,-31.466556,-0.029643,63.916621,380,139,107.123277,null
54.838073,-47.606177,0.008688,102.444250,355,54,260.289272,80.841377,-86.192179,-0.106957,167.033556,363,61,868.277718,81.109157,-81.955794,0.185469,163.064951,374,61,862.491018,61.427502,-64.794906,0.200087,126.222408,383,64,587.185481,55.812426,-57.404504,0.399320,113.216930,386,62,524.476056,41.348909,-43.500462,0.008378,84.849371,374,103,258.348665,64.722171,-63.594373,-0.039749,128.316544,380,77,318.551029,56.723064,-60.221102,0.010978,116.944166,359,89,400.792320,63.780700,-64.604872,-0.007521,128.385572,386,91,491.069408,57.065319,-48.784356,0.028383,105.849675,370,97,308.773991,58.065413,-55.842530,-0.021281,113.907943,380,147,300.981720,26.069310,-25.950896,-0.005983,52.020206,383,143,85.018955,38.522867,-38.634041,0.035005,77.156908,373,143,196.604017,50.652663,-53.952233,0.004622,104.604896,377,150,266.561671,39.805503,-40.888602,-0.013244,80.694105,375,151,198.453032,42.195288,-38.134003,0.151818,80.329290,373,53,177.317489,43.568711,-41.597013,-0.168436,85.165724,394,59,250.096609,40.890958,-33.086004,0.230996,73.976962,383,60,226.256253,45.810471,-55.210822,0.017457,101.021293,376,56,250.673915,51.596417,-43.485304,-0.125243,95.081721,382,61,221.040974,24.759084,-27.988685,0.018074,52.747769,372,99,128.885899,28.597234,-33.915062,-0.074656,62.512296,358,89,152.543505,40.312390,-36.754074,0.097415,77.066464,372,88,152.458777,49.499106,-49.591406,0.007473,99.090512,380,97,222.240913,40.026802,-33.419993,-0.046480,73.446795,381,97,190.246315,25.250920,-25.365747,0.016609,50.616667,379,140,81.984279,31.669149,-33.452498,-0.020483,65.121647,385,154,142.196147,29.522847,-28.474440,0.030782,57.997287,380,150,95.816644,36.410501,-41.083671,-0.011235,77.494172,377,145,185.324484,40.278431,-40.897086,0.022857,81.175517,375,145,163.279692,19.917439,-17.437629,-0.002271,37.355068,396,56,33.321619,35.760822,-39.910386,0.157843,75.671208,378,66,232.072183,32.167732,-31.537176,0.025344,63.704908,385,53,181.969840,40.762562,-42.471865,-0.065181,83.234427,389,63,241.948736,38.608212,-33.376843,-0.051303,71.985055,367,57,268.018291,15.091407,-15.095181,-0.009359,30.186587,382,99,30.199203,32.429031,-34.618068,-0.046662,67.047098,378,80,163.761081,31.706548,-24.275013,0.022781,55.981561,372,95,112.928955,43.846642,-38.996295,0.036120,82.842938,371,89,213.612721,45.167321,-43.861693,-0.016253,89.029014,385,101,189.079606,12.205531,-12.682869,-0.014509,24.888400,379,145,20.181534,39.272521,-36.702305,-0.024430,75.974825,374,151,118.367022,34.913831,-35.850365,0.008321,70.764196,378,152,125.150774,41.172873,-41.722697,-0.022031,82.895570,365,152,143.290466,31.506189,-29.768012,-0.027102,61.274201,378,145,116.926237,47.501970,-55.245511,-0.072000,102.747481,372,68,294.122885,49.261260,-53.465577,0.076321,102.726837,388,69,383.090644,60.333070,-62.738233,0.075607,123.071304,373,55,679.697175,51.495741,-45.913802,-0.255066,97.409543,347,62,250.733323,52.758296,-47.123513,0.196113,99.881809,374,58,344.121425,56.581832,-57.815280,0.038716,114.397112,371,84,316.866018,48.470606,-44.255119,0.037326,92.725725,367,81,303.239320,37.646864,-38.196947,-0.000448,75.843811,382,87,190.912937,38.591572,-41.519751,0.030247,80.111323,374,94,177.184067,37.805719,-35.670018,-0.002414,73.475736,380,94,174.472887,32.931549,-35.214369,0.027833,68.145918,368,149,102.165947,40.627443,-43.082664,-0.044120,83.710107,374,147,130.053147,33.035118,-31.343064,0.024084,64.378181,372,143,86.454824,31.673714,-32.733798,0.008772,64.407511,376,147,119.079773,26.958557,-29.635115,0.006107,56.593672,371,148,65.732017,81.613527,-82.771507,-0.272215,164.385034,371,59,638.952682,100.343515,-99.955216,-0.409463,200.298731,365,61,1686.727621,71.840224,-78.011694,-0.068855,149.851918,386,61,774.848382,114.806946,-107.643625,0.061901,222.450571,377,61,1145.742540,64.018762,-68.847868,0.244550,132.866631,391,65,677.896081,45.985494,-38.107751,-0.106669,84.093245,379,86,259.078784,69.568963,-66.232938,-0.046828,135.801901,385,75,431.779838,60.791423,-55.042622,-0.040453,115.834045,372,92,514.401150,80.020157,-86.461143,-0.020692,166.481301,383,89,416.781229,67.757707,-58.744000,0.014351,126.501706,368,87,517.159259,25.258172,-28.246831,-0.049798,53.505003,374,143,68.871153,28.655380,-27.621692,-0.010521,56.277072,387,140,104.576413,53.873049,-57.019037,-0.028124,110.892085,381,147,246.207897,45.402789,-42.895666,-0.012036,88.298455,381,146,154.770795,46.499769,-48.696008,0.076995,95.195777,380,145,242.194496,foot
49.486436,-42.222930,0.175816,91.709366,384,50,331.245336,200.457271,-197.710489,0.538863,398.167760,384,61,3546.487360,95.102569,-74.378982,0.088100,169.481551,365,60,1146.670328,69.175497,-56.794963,-0.051932,125.970459,362,58,540.229931,55.357457,-49.920161,0.004389,105.277618,360,58,427.399869,48.867332,-42.996521,0.078584,91.863853,367,94,187.356350,88.546301,-95.595353,0.061443,184.141655,376,76,804.078865,59.371723,-61.202359,-0.019080,120.574083,376,82,444.722972,61.029752,-54.494917,0.075705,115.524668,372,92,457.196006,46.776170,-47.080976,-0.143005,93.857146,377,98,294.764536,63.693286,-61.159836,0.085331,124.853121,372,159,374.014223,30.865042,-31.331994,-0.002001,62.197036,376,137,112.203578,46.861979,-44.829887,-0.031742,91.691866,378,147,172.903413,49.961860,-53.021564,0.025919,102.983424,373,157,398.668066,48.525533,-51.276859,-0.079238,99.802392,369,143,244.050023,47.656932,-44.561453,0.109244,92.218384,368,57,294.170895,58.279839,-52.742032,-0.146591,111.021870,382,63,391.064109,44.307379,-34.816745,-0.007747,79.124123,373,62,168.231956,47.543377,-49.122114,0.170420,96.665491,370,51,255.769214,41.363678,-52.601738,-0.015632,93.965416,377,53,257.437338,33.648097,-32.161034,0.001969,65.809132,380,88,119.882920,43.129465,-38.502525,0.017461,81.631990,394,84,189.645377,36.988889,-37.378841,-0.050592,74.367730,370,96,143.179092,34.564867,-41.501890,0.022829,76.066757,381,94,129.698814,31.836337,-38.290471,0.002021,70.126808,354,89,150.989563,31.859557,-29.435343,-0.006404,61.294900,374,151,83.814597,40.232852,-40.702562,0.000571,80.935414,378,151,147.796989,28.028749,-27.365136,-0.047930,55.393884,366,146,116.815525,34.132798,-36.203251,0.002294,70.336049,378,148,135.395723,41.210839,-40.462882,0.003762,81.673721,375,150,173.180936,46.396831,-43.438625,0.119788,89.835456,365,58,123.616568,43.208047,-36.164740,-0.008467,79.372787,360,56,215.220652,45.538395,-39.583104,0.082518,85.121500,384,53,308.630480,40.103292,-53.322956,0.289328,93.426247,388,63,324.722720,44.249367,-40.379485,0.021480,84.628852,384,63,249.275197,26.679524,-34.928986,0.015763,61.608511,376,96,58.187193,39.166776,-35.001198,-0.029027,74.167974,371,92,156.786191,30.623833,-31.698100,-0.024165,62.321933,381,94,138.216549,41.862990,-45.326935,0.044930,87.189925,381,88,195.754518,41.540893,-42.279569,0.047874,83.820461,364,89,167.039027,13.122808,-13.089670,0.014237,26.212478,376,147,22.720045,32.573048,-31.318150,0.027024,63.891198,381,148,104.161284,34.601388,-33.288934,0.031963,67.890322,372,153,102.537820,23.947907,-25.509145,0.024371,49.457051,372,148,88.636900,30.387111,-30.096051,0.003858,60.483162,378,150,113.823071,54.592015,-67.068115,-0.095664,121.660130,372,67,306.368097,43.620155,-51.812822,-0.172076,95.432977,369,61,211.945761,42.398942,-52.520411,0.138412,94.919353,400,55,363.719044,49.604847,-49.884542,0.199383,99.489389,389,57,324.374469,49.611022,-48.051413,-0.112662,97.662436,348,58,246.467419,36.825462,-43.964065,-0.065963,80.789528,378,83,242.189518,39.663149,-46.320753,-0.038987,85.983902,385,93,153.311576,35.300560,-37.916713,0.046217,73.217273,380,86,145.308886,24.858449,-26.827972,0.048545,51.686421,388,92,102.219859,32.262496,-30.289521,-0.014220,62.552017,374,91,138.641052,25.140136,-25.031444,-0.020120,50.171579,372,150,58.929720,33.743080,-32.005338,-0.036444,65.748418,377,145,105.629522,21.931732,-23.740083,-0.021767,45.671815,369,152,66.197312,29.029643,-28.667397,-0.017673,57.697041,385,148,110.851009,28.124743,-30.093805,-0.051565,58.218547,378,145,96.112058,83.599392,-87.357281,0.126871,170.956673,389,57,1319.735136,89.144179,-113.237484,0.044135,202.381663,385,63,1053.203924,93.101418,-67.026057,0.279731,160.127476,373,58,689.719969,91.957724,-83.269118,-0.292875,175.226841,358,57,848.596919,88.443759,-89.448935,0.026772,177.892694,370,54,698.724313,39.689669,-46.763429,0.035194,86.453098,368,76,280.286985,51.360416,-60.538902,0.021928,111.899318,387,79,362.621653,47.403021,-49.546939,0.246617,96.949960,367,86,360.924863,53.701145,-59.490294,-0.130620,113.191439,365,84,317.985964,48.265202,-56.280472,-0.043450,104.545674,386,94,235.944349,24.839923,-22.512215,-0.036869,47.352138,369,141,75.782669,30.070518,-30.409926,0.051249,60.480444,374,141,102.525928,50.913579,-55.684026,0.097768,106.597604,376,146,222.404183,38.544008,-41.152218,-0.101427,79.696226,371,143,156.898861,39.469205,-41.968861,-0.045849,81.438066,382,149,144.660086,null
376.610727,-78.260201,2.123535,454.870928,368,51,1904.706843,45.218815,-46.742119,-0.118808,91.960934,357,62,411.583742,72.152661,-72.131134,-0.311222,144.283796,368,58,527.115488,62.240161,-49.950001,-0.012481,112.190162,376,57,489.233193,45.654484,-44.541063,-0.168889,90.195547,388,57,359.205745,239.850479,-118.329376,1.080950,358.179854,380,101,598.064413,38.411607,-43.801013,-0.097986,82.212620,383,88,217.184202,52.482902,-47.528865,-0.187486,100.011767,376,90,272.246083,56.139559,-45.470322,-0.051261,101.609881,366,93,348.821545,58.535645,-57.512090,-0.157271,116.047735,371,98,325.218052,144.249884,-91.826116,0.365865,236.076000,374,144,465.828361,27.732780,-27.461435,-0.049070,55.194214,369,144,101.864820,34.216490,-34.830881,-0.015818,69.047371,370,148,105.671886,43.918168,-44.333898,-0.001102,88.252066,378,156,336.199745,44.693739,-46.889238,0.015840,91.582978,373,148,218.098918,35.103710,-37.728279,-0.345648,72.831989,384,57,160.942774,39.479659,-40.725977,-0.154886,80.205636,365,60,196.038685,45.540787,-112.681461,-0.737189,158.222248,396,52,377.804460,46.404350,-43.537523,-0.189920,89.941872,381,56,300.456202,40.822831,-53.153338,-0.160281,93.976169,373,55,234.106343,33.283454,-30.836097,-0.112248,64.119551,368,92,115.378867,37.325090,-35.154332,-0.007990,72.479422,383,93,153.781324,29.323779,-67.468098,-0.335350,96.791877,372,96,130.061909,35.859661,-32.880549,-0.110056,68.740210,380,91,177.157871,44.248406,-42.537138,-0.102094,86.785544,375,95,181.220638,28.896702,-28.254586,-0.038915,57.151287,366,153,87.004495,31.720093,-33.412677,-0.035311,65.132770,369,146,151.198276,34.057573,-45.941499,-0.132529,79.999072,369,150,169.379482,32.859170,-30.087385,-0.038941,62.946556,378,151,140.867867,33.255884,-33.104663,-0.040981,66.360546,380,153,119.822636,48.748212,-15.726168,0.374865,64.474380,374,65,65.277899,32.605970,-42.482754,-0.037726,75.088725,384,53,181.963072,43.372536,-38.064019,0.006404,81.436555,387,56,239.623538,103.370212,-63.011890,0.514438,166.382102,362,55,329.949724,45.453173,-39.270342,0.241578,84.723515,397,53,237.095322,38.085453,-21.638663,0.150577,59.724115,368,88,49.167851,45.000714,-38.809974,-0.071250,83.810688,367,103,127.875404,33.775956,-32.920960,0.007406,66.696916,388,93,127.250120,52.817609,-28.891212,0.271317,81.708821,375,91,122.627149,33.306281,-26.166989,0.103044,59.473270,362,93,129.552111,26.993943,-21.698391,0.067344,48.692334,372,145,21.573974,43.015270,-42.681688,0.014461,85.696957,365,149,166.634454,31.143556,-30.655782,0.022516,61.799338,376,152,150.119498,33.237795,-33.986067,0.059468,67.223863,375,147,105.168831,27.080038,-24.470364,0.007178,51.550403,379,147,95.758185,28.724529,-30.309407,-0.167430,59.033936,387,63,128.610019,41.537694,-35.986321,-0.006818,77.524015,365,66,182.796300,37.957378,-44.067353,0.024614,82.024732,387,61,149.418615,36.956888,-37.402917,0.131367,74.359805,365,57,213.566612,40.489693,-39.884636,0.090124,80.374329,371,59,233.743275,26.687003,-24.989556,-0.043520,51.676559,378,89,95.908311,49.537665,-39.812567,-0.015806,89.350232,365,93,149.456114,26.113519,-27.636135,0.014154,53.749654,373,90,109.358852,30.959522,-34.332466,0.021639,65.291988,377,87,125.250503,26.370874,-27.349220,0.074630,53.720094,370,86,106.981821,21.212405,-19.474875,-0.036918,40.687281,373,144,51.523210,34.651435,-37.885546,-0.031256,72.536981,372,144,146.825211,28.928093,-27.199156,-0.009843,56.127249,379,149,59.755426,30.644959,-31.784653,-0.000122,62.429612,372,148,93.236133,40.605654,-39.191665,0.030611,79.797319,376,155,149.154316,57.038150,-58.879660,0.370246,115.917810,375,49,540.596164,138.980562,-59.086962,0.772082,198.067523,377,53,587.339163,70.802507,-80.306909,0.084947,151.109416,387,61,654.718982,52.288869,-131.827915,-0.901988,184.116784,383,52,679.815226,63.644735,-101.053014,-0.475250,164.697749,367,59,667.465297,37.000470,-37.106489,0.094394,74.106959,387,95,156.751764,79.618632,-48.061957,0.341071,127.680588,361,85,225.779939,52.260826,-55.881626,0.012606,108.142452,371,95,368.017378,42.118467,-78.807559,-0.414374,120.926027,371,86,227.926891,54.650015,-77.507564,-0.149277,132.157578,368,83,314.983310,32.611871,-34.705837,0.052431,67.317708,372,149,74.398132,36.442932,-23.799764,0.077593,60.242696,371,150,77.483982,51.806042,-51.478664,0.040897,103.284706,380,146,231.115167,39.448952,-54.713736,-0.178399,94.162688,380,148,193.876116,54.349726,-55.832120,-0.021324,110.181847,376,145,236.472769,right-hand
69.452037,-72.070580,0.276827,141.522616,368,59,619.659450,247.141902,-242.001576,0.707554,489.143478,367,59,9135.972371,247.942982,-228.633948,0.139227,476.576930,371,63,4883.542806,103.857317,-88.050260,-0.138123,191.907576,393,59,1187.589377,79.417682,-85.941245,-0.110000,165.358926,359,63,887.950269,49.940138,-55.754619,-0.010253,105.694757,366,95,365.374558,139.659863,-155.330899,-0.081753,294.990761,378,76,2834.633882,178.976219,-158.536749,0.039305,337.512967,370,82,1615.892593,71.733413,-78.242803,0.008794,149.976216,375,86,571.465601,57.353922,-56.291864,0.117687,113.645786,382,87,444.166922,56.340474,-56.681488,0.055455,113.021962,374,152,385.205743,74.135452,-76.157593,-0.155096,150.293045,376,141,340.997892,45.703529,-46.393155,-0.045196,92.096684,377,144,247.330841,75.421591,-78.120384,0.090231,153.541974,380,151,463.091648,44.966966,-44.987037,0.003653,89.954004,381,143,243.638691,56.099070,-40.570583,-0.133156,96.669652,376,58,297.474942,63.300534,-61.448543,0.034119,124.749076,367,65,525.025771,53.609009,-55.463981,0.066017,109.072991,393,60,317.739620,47.715152,-48.775116,-0.175805,96.490268,370,63,262.824063,52.886029,-43.852477,0.032038,96.738505,375,65,232.140134,33.283293,-39.052571,-0.048266,72.335863,371,87,177.234140,50.148622,-48.523916,-0.002019,98.672538,386,85,290.521808,41.660765,-46.080812,-0.012448,87.741577,376,92,195.240580,40.049221,-41.032110,-0.015560,81.081331,375,84,223.385591,45.409855,-44.504754,-0.000480,89.914609,369,89,209.765253,31.606705,-30.975856,-0.007403,62.582561,378,151,102.940742,54.736522,-51.924331,-0.006904,106.660853,383,150,230.386061,29.859727,-29.844007,0.028843,59.703734,377,151,99.905377,28.387323,-30.958802,0.040214,59.346125,376,153,133.944669,30.238397,-30.873328,-0.010433,61.111725,381,149,111.035636,19.200513,-17.730576,0.094760,36.931089,381,58,52.163248,59.945466,-67.651424,-0.194288,127.596890,385,56,350.144160,57.835875,-40.624741,0.128352,98.460616,385,56,358.923349,46.793202,-48.725164,0.364410,95.518366,380,63,382.685990,53.777066,-53.595606,0.055479,107.372672,373,60,566.207154,17.622085,-19.757977,0.020028,37.380062,373,94,41.861558,48.360564,-40.572679,0.002530,88.933243,380,92,168.454486,38.389312,-37.146163,0.152992,75.535475,370,92,193.742314,37.297569,-38.491040,0.055809,75.788609,388,87,236.805044,46.725038,-42.564596,-0.068204,89.289633,361,88,247.831416,13.614470,-14.413142,-0.001018,28.027612,378,154,15.454733,40.592799,-42.076056,0.047490,82.668855,378,149,210.615287,38.311701,-37.929760,0.038255,76.241461,374,145,115.726694,31.581506,-32.109803,0.042688,63.691309,374,151,120.263113,39.828962,-42.783614,-0.063629,82.612577,368,141,144.140711,59.508360,-56.825889,-0.165546,116.334249,365,64,394.600347,55.118144,-50.223273,0.045826,105.341417,377,61,298.057807,77.127742,-78.800631,0.252983,155.928373,371,61,954.051018,58.418122,-51.367565,0.006837,109.785687,367,60,328.614824,80.448210,-68.653385,0.014677,149.101595,379,63,674.076640,63.616941,-57.175502,0.097393,120.792443,372,80,268.746201,50.368233,-49.769156,0.013139,100.137389,369,91,271.749486,54.331083,-52.961646,0.003384,107.292729,378,91,384.314836,44.814536,-39.621890,-0.023027,84.436426,377,93,197.824453,48.668821,-61.712581,0.009898,110.381402,378,87,337.506873,38.628530,-36.097482,0.095041,74.726011,376,141,84.438463,31.138518,-32.195758,-0.006562,63.334276,372,142,136.016744,38.864605,-38.090819,-0.015125,76.955424,374,141,140.732607,43.066872,-44.539108,-0.002155,87.605980,382,145,158.689556,29.260832,-30.299654,-0.003013,59.560486,370,147,130.084608,146.162522,-156.175614,0.377528,302.338136,376,58,2384.113570,175.036907,-173.864066,0.350576,348.900973,386,63,4583.696248,89.753235,-85.616687,0.004141,175.369923,367,64,1296.134811,177.579546,-176.118210,0.158699,353.697756,367,62,3437.497192,88.844357,-119.567790,-0.190184,208.412147,377,62,1167.841653,106.727561,-115.544883,0.049876,222.272443,390,86,773.482183,95.213556,-104.407548,0.010963,199.621104,377,79,1470.314264,84.365636,-86.643039,-0.085844,171.008675,377,91,798.843116,95.707270,-118.102530,-0.216835,213.809800,380,82,1399.511944,61.375690,-66.419634,-0.097500,127.795324,357,83,558.920217,32.149396,-31.870252,-0.019602,64.019648,368,138,137.232494,43.155383,-41.413664,0.016448,84.569047,374,145,201.932883,53.434119,-57.049370,0.001791,110.483489,378,144,275.373204,50.698124,-54.683634,-0.156282,105.381758,376,146,253.391483,58.218931,-53.962118,-0.000025,112.181048,376,142,266.314916,null
69.776183,-62.803596,-0.112592,132.579779,387,49,468.139223,67.002528,-59.012562,-0.100439,126.015090,355,60,476.529417,58.100519,-72.825421,-0.214937,130.925939,381,59,494.774438,68.436907,-65.911128,-0.156367,134.348035,370,60,604.868805,54.282601,-59.502929,-0.357488,113.785529,390,61,441.035368,46.383969,-48.708295,-0.046648,95.092264,374,100,232.161512,39.296947,-37.852207,0.041767,77.149154,388,82,173.967335,58.215076,-56.666896,-0.047756,114.881971,369,89,301.685035,77.193668,-68.495831,-0.196632,145.689499,386,91,516.658576,64.352752,-63.853728,-0.023895,128.206480,374,88,363.956097,74.407553,-77.361333,-0.035051,151.768886,369,155,508.187904,27.671149,-27.206325,0.046000,54.877474,372,147,98.616290,38.834607,-35.628528,-0.018292,74.463134,373,142,141.035759,77.785561,-83.181448,-0.001371,160.967008,375,144,567.428789,39.452414,-40.289184,0.019263,79.741598,368,153,221.461570,40.303246,-45.260640,-0.165005,85.563886,335,56,222.708913,41.489541,-37.545887,-0.148336,79.035428,381,70,191.505287,36.507158,-37.239145,-0.191636,73.746303,372,64,180.109173,43.007902,-36.340590,-0.045211,79.348493,366,56,239.417622,44.864691,-36.040107,0.210672,80.904797,380,57,256.372718,27.097367,-26.309589,-0.055646,53.406956,372,95,108.450713,37.024141,-36.002444,-0.102875,73.026585,373,89,178.726638,31.480905,-35.330769,-0.051434,66.811674,380,94,146.021907,30.455431,-36.167626,-0.104090,66.623057,387,93,144.389183,35.509651,-32.405952,0.134207,67.915603,387,96,144.260704,22.906147,-24.950145,-0.001267,47.856292,374,149,88.735091,37.623435,-39.974638,-0.022671,77.598072,370,157,165.057758,35.563757,-32.604598,0.014668,68.168355,377,152,122.398574,36.140533,-35.967667,-0.029186,72.108200,375,150,177.565157,34.327970,-36.995392,0.046937,71.323362,377,143,143.824459,25.032090,-15.814086,-0.027784,40.846176,367,55,51.324616,36.251154,-49.130135,0.148072,85.381289,402,56,293.615948,48.333429,-51.988093,-0.268770,100.321521,370,59,324.155140,52.452741,-63.505094,0.063108,115.957835,378,67,578.120855,51.310085,-49.431807,0.113361,100.741892,377,63,447.703041,18.623732,-20.163477,-0.010436,38.787209,376,95,34.821440,40.051587,-41.388454,0.010694,81.440041,390,89,125.546662,38.118066,-39.857832,-0.058637,77.975898,361,87,230.452673,58.783377,-57.873954,0.053576,116.657331,377,79,407.542499,43.308409,-48.063598,0.063319,91.372007,382,81,302.361837,13.979058,-13.479289,-0.002348,27.458347,378,152,26.341842,45.886941,-47.684308,-0.007773,93.571249,369,155,204.707054,39.826364,-41.633749,-0.010828,81.460113,378,146,166.092155,41.876623,-42.015439,0.012025,83.892061,371,150,249.301418,29.276639,-30.113840,0.014704,59.390479,374,154,151.986691,115.105002,-110.396377,-0.350582,225.501378,384,70,1518.866021,50.835719,-49.077837,-0.160518,99.913556,387,67,391.083359,35.907194,-36.919515,0.097792,72.826709,374,61,176.457593,60.631270,-46.226522,-0.325092,106.857791,388,56,266.010803,61.464814,-58.926433,-0.178890,120.391248,363,66,365.777378,84.953608,-80.447465,-0.200967,165.401073,387,77,1092.716341,48.877817,-43.823316,-0.063279,92.701133,368,88,322.865804,38.576360,-31.988777,0.084712,70.565136,385,88,103.471882,33.540767,-40.667332,-0.145323,74.208099,382,85,157.569516,40.558860,-44.228421,-0.093520,84.787281,380,88,236.042323,47.545821,-48.937838,-0.008305,96.483660,380,141,300.336016,47.910595,-45.943939,-0.002184,93.854534,376,144,210.025541,29.169373,-31.016710,0.048832,60.186083,383,152,89.700712,31.636179,-32.711092,-0.027655,64.347271,373,144,114.109893,34.512209,-34.087508,0.024312,68.599717,371,150,129.617632,65.314015,-55.508815,0.010204,120.822830,360,61,382.358475,93.963924,-92.782983,0.092921,186.746907,359,67,838.605078,118.834671,-108.149267,0.192374,226.983939,368,62,1736.138801,84.712466,-90.772698,-0.016576,175.485164,375,57,913.013024,69.899522,-97.575514,0.119207,167.475037,376,69,667.321094,35.932077,-33.892582,-0.012524,69.824659,370,87,165.103579,65.993174,-69.267832,0.023824,135.261006,384,83,529.208101,79.695505,-85.891631,0.154341,165.587136,365,83,966.733937,55.692797,-62.430996,0.047066,118.123792,377,83,505.003672,72.656173,-64.689274,0.046126,137.345447,376,89,469.568887,32.162765,-34.085385,0.009099,66.248149,378,142,104.185571,39.334257,-37.516461,0.033332,76.850719,377,140,199.758712,65.053978,-65.546473,-0.005484,130.600452,368,150,459.051259,47.800663,-51.768890,0.079162,99.569553,369,152,256.824355,46.931351,-50.040384,0.045482,96.971735,380,143,251.727460,tongue
47.274480,-54.721221,-0.181956,101.995702,380,58,315.866821,93.890379,-119.312537,0.033120,213.202916,388,55,1004.538528,56.759378,-64.750562,0.008826,121.509941,390,62,377.098997,60.977167,-58.587112,-0.036489,119.564279,388,62,475.999452,65.142822,-73.768279,0.051896,138.911101,373,53,790.934389,53.541730,-54.013525,-0.130908,107.555255,378,99,246.006580,42.856437,-51.169031,0.082844,94.025468,379,91,324.983654,40.230272,-48.390060,0.121792,88.620332,381,90,253.266052,58.244667,-65.791493,-0.174083,124.036161,375,98,475.167216,49.287856,-46.253139,0.012329,95.540996,364,90,399.017711,83.548816,-79.241178,-0.014473,162.789994,374,155,605.190779,37.793927,-37.886379,0.016022,75.680306,373,140,153.017428,44.665592,-47.424129,0.048191,92.089721,372,147,205.904381,64.703589,-66.342406,-0.059966,131.045995,377,155,525.505625,41.263592,-42.698220,-0.087740,83.961812,378,148,255.443002,36.251774,-44.331384,0.098556,80.583158,384,58,232.407651,41.545831,-37.429001,-0.050000,78.974832,390,60,216.188787,43.402302,-40.720953,-0.001018,84.123254,342,60,196.012738,47.140435,-56.390553,0.149481,103.530988,364,60,225.275034,34.161694,-34.379453,-0.063290,68.541147,349,53,187.327238,31.289523,-35.697835,0.058229,66.987358,374,95,134.309057,35.959309,-38.582900,-0.041860,74.542208,382,90,161.388394,28.508860,-31.330325,0.010307,59.839186,366,100,105.670699,36.178139,-34.598296,0.068959,70.776435,370,98,174.851510,37.001169,-41.009939,0.043742,78.011108,371,102,187.169311,27.899736,-29.906056,0.008381,57.805792,381,143,86.327949,45.170929,-47.653444,-0.055575,92.824373,379,155,200.893307,30.698688,-30.913820,-0.004876,61.612507,377,144,130.034489,35.543098,-37.067897,-0.016248,72.610995,369,148,143.768845,41.912296,-40.798673,0.065931,82.710969,374,151,212.610869,27.312099,-25.971883,-0.456302,53.283983,366,61,65.764488,36.158977,-36.982567,0.057600,73.141544,366,61,194.541381,41.989764,-40.631242,-0.223759,82.621005,355,59,254.474725,49.278173,-43.738849,0.114003,93.017022,380,60,304.468043,40.885958,-42.350230,-0.019423,83.236188,367,62,246.122029,19.455872,-17.656515,-0.033689,37.112387,382,89,37.630049,40.102992,-47.924772,-0.025198,88.027764,368,96,176.275517,32.502862,-28.816427,-0.045595,61.319289,377,94,147.458667,53.654810,-50.953852,0.083118,104.608661,396,92,222.437378,37.194012,-33.334120,0.029215,70.528133,387,87,204.361752,17.843136,-19.397263,-0.047627,37.240399,370,144,28.554019,33.571633,-32.712941,-0.038008,66.284574,372,146,110.850014,36.849464,-35.725018,0.002646,72.574482,384,155,129.984839,41.974547,-40.242884,0.037868,82.217431,378,146,143.195755,34.758332,-36.204262,-0.002412,70.962594,373,153,155.055198,42.276538,-44.584798,0.029408,86.861337,369,70,289.267343,29.254149,-31.302473,-0.041163,60.556622,355,63,129.372614,39.012684,-52.162468,-0.200561,91.175152,367,61,200.296251,43.376880,-50.532877,-0.082806,93.909757,372,56,222.513011,50.110510,-45.842861,0.044394,95.953371,374,61,300.109396,44.376829,-38.578746,-0.066211,82.955575,360,85,254.490623,35.047475,-27.512239,-0.037614,62.559714,382,98,131.631000,48.024784,-39.363087,-0.040258,87.387871,376,95,137.443320,31.316317,-42.243430,0.044678,73.559747,383,93,139.054483,35.391706,-32.749718,0.011616,68.141424,373,89,172.703157,33.152076,-33.066922,0.008646,66.218998,382,144,143.115214,27.584123,-29.134463,0.009627,56.718585,374,145,105.844019,27.935848,-28.548684,0.001229,56.484532,372,149,75.837663,33.558784,-35.746070,0.008184,69.304854,373,154,89.684608,29.362817,-29.532060,0.003516,58.894877,375,147,124.093038,73.179471,-56.605648,0.386883,129.785119,378,55,606.535143,86.315777,-60.807278,-0.015169,147.123055,378,62,568.887744,60.253709,-67.251322,-0.058957,127.505031,378,65,519.918908,67.743950,-71.237650,0.160829,138.981600,385,61,584.046349,60.894032,-56.444215,-0.160071,117.338246,361,63,453.877245,59.859885,-52.916269,0.049920,112.776155,391,87,203.493146,54.285732,-54.311902,-0.076611,108.597633,375,95,336.904286,49.971137,-58.172224,-0.104690,108.143361,379,90,366.245417,55.267217,-57.234166,0.001441,112.501383,378,92,321.707085,41.687408,-39.934525,-0.016848,81.621933,367,89,220.336241,29.095388,-29.373186,-0.006822,58.468573,367,147,90.530452,43.048487,-40.530544,-0.010557,83.579031,378,147,195.129397,51.741772,-51.211910,-0.076129,102.953682,367,147,221.563544,42.363229,-43.444390,-0.003323,85.807619,388,145,247.265820,44.333687,-46.136482,-0.020260,90.470169,379,147,201.511009,null
42.093553,-36.562698,-0.180894,78.656250,368,61,237.443141,136.897737,-141.531641,0.029644,278.429378,378,56,1597.920828,67.388553,-62.582254,0.088956,129.970807,359,58,453.639602,88.607603,-78.257065,0.390837,166.864668,369,64,751.376548,66.483857,-61.818735,-0.163522,128.302592,386,57,650.777299,40.462022,-40.218088,-0.076230,80.680109,372,101,247.136322,51.835403,-54.905681,0.203568,106.741084,392,84,424.568545,56.576140,-59.025390,-0.057088,115.601530,373,94,287.236794,62.445504,-70.043333,0.110842,132.488837,377,96,504.229909,63.938971,-66.642535,-0.105355,130.581506,376,93,368.928737,49.557776,-50.187552,-0.030394,99.745328,374,145,330.162351,27.841711,-28.572299,0.058261,56.414010,376,138,108.689517,29.412272,-27.698178,-0.034493,57.110451,370,142,97.487885,56.945039,-62.280217,-0.026979,119.225255,378,151,331.527837,44.649906,-45.168357,-0.064265,89.818262,373,148,227.166918,41.964789,-34.533789,0.393647,76.498578,379,62,261.804364,30.893276,-33.247705,-0.022108,64.140981,377,61,186.363728,41.166207,-35.832442,-0.043358,76.998649,362,57,240.937702,49.442505,-44.152270,-0.039939,93.594775,370,62,249.447737,36.396374,-41.595750,-0.100828,77.992124,391,52,205.810189,32.524762,-31.439742,0.162670,63.964504,370,88,156.534288,36.157609,-39.755762,0.040441,75.913371,400,94,128.669446,39.675401,-40.665050,-0.043796,80.340451,374,94,151.144924,35.114508,-37.153521,0.027587,72.268029,381,92,163.669451,32.900903,-34.495400,0.035570,67.396304,374,106,177.154846,25.718336,-26.401345,-0.010477,52.119681,380,144,71.734787,45.578712,-45.284087,0.012931,90.862799,370,148,148.432610,26.338782,-26.398730,0.006349,52.737512,377,152,96.350718,39.927643,-38.586931,0.034490,78.514574,376,151,159.522728,32.539777,-28.940148,0.057804,61.479925,384,141,127.697426,19.397226,-28.818006,0.036177,48.215233,371,59,61.444618,43.000055,-38.015415,0.226017,81.015470,361,59,269.648543,44.005696,-56.473712,0.019650,100.479408,360,58,373.202244,46.543705,-56.664577,-0.125140,103.208282,376,66,323.732757,62.956624,-66.201975,-0.030476,129.158600,374,69,502.789952,18.136514,-17.263634,-0.003261,35.400148,376,95,37.751643,37.074496,-31.643937,0.051624,68.718433,377,94,167.719574,33.214766,-32.838521,-0.036971,66.053287,361,84,190.666977,46.205059,-44.317579,0.046561,90.522638,388,83,229.559931,54.206845,-51.362539,0.020938,105.569384,374,80,356.510368,14.718065,-14.719101,0.007122,29.437166,384,149,26.381414,29.944403,-30.817264,0.014684,60.761667,382,150,109.823007,32.938803,-29.546342,-0.004143,62.485145,376,151,92.711336,32.959278,-32.060870,0.003243,65.020148,372,152,124.998319,39.022665,-37.501038,0.072480,76.523704,378,153,193.309953,83.151401,-114.514722,0.024731,197.666123,378,75,1521.273245,65.763688,-62.326458,0.051363,128.090146,375,73,759.058340,105.461667,-112.638676,0.247752,218.100343,375,60,1157.490881,41.214155,-37.978944,0.081251,79.193098,387,51,215.822502,63.651625,-57.955247,0.192822,121.606872,386,60,467.064109,105.924728,-95.984515,-0.040193,201.909243,371,76,1359.765996,66.882790,-59.546453,0.056350,126.429243,375,77,587.603347,48.693888,-62.445517,0.107831,111.139405,388,80,282.179202,38.349768,-38.545758,0.013461,76.895525,379,90,120.750439,49.842339,-50.781048,0.006022,100.623387,368,90,230.271864,45.152985,-44.583961,-0.063336,89.736946,378,145,290.064148,40.919405,-42.561540,0.029517,83.480945,380,148,178.498980,26.997629,-26.241396,0.009544,53.239024,356,143,92.469464,26.749285,-24.855697,-0.006985,51.604982,367,145,78.861103,27.688012,-29.215724,-0.012439,56.903736,376,152,116.869402,142.570834,-110.889972,0.013314,253.460806,379,58,871.130535,118.515549,-122.706428,0.010687,241.221977,365,60,1518.567936,101.096545,-87.691756,0.153383,188.788301,371,67,1454.326473,106.829351,-107.540231,0.176851,214.369582,370,60,1005.411109,87.367994,-74.323184,0.063736,161.691179,366,67,904.453911,54.270882,-63.427078,0.058879,117.697961,368,87,255.848617,76.556492,-77.265739,0.139493,153.822231,373,77,624.627447,84.807715,-89.109366,-0.028201,173.917081,365,78,793.249431,63.827097,-69.857853,0.203147,133.684950,380,82,563.199914,67.353260,-65.590858,-0.032465,132.944118,366,83,625.936041,26.392833,-27.715933,0.038717,54.108766,374,144,84.878325,35.669492,-39.762865,-0.013047,75.432357,377,141,130.744909,53.546973,-51.879033,0.016232,105.426006,386,144,273.887625,38.661515,-37.570386,0.077210,76.231901,371,148,173.722701,35.405502,-36.464936,-0.062473,71.870438,370,144,171.354014,foot
49.489760,-56.711775,0.398147,106.201535,377,58,318.831913,120.586466,-123.893699,0.030765,244.480165,389,55,1405.911926,111.949744,-111.501447,-0.049759,223.451192,355,53,823.389933,57.478306,-48.617576,0.159455,106.095881,371,55,550.289278,67.532653,-59.624141,-0.091632,127.156794,339,60,518.493239,38.165921,-36.135303,0.135088,74.301225,384,97,229.177153,78.607928,-70.353976,0.000803,148.961904,378,82,486.146270,61.888402,-58.704943,-0.081677,120.593345,359,87,305.939977,60.741186,-60.882853,0.021502,121.624038,378,99,454.566394,55.551145,-59.581595,0.082290,115.132740,368,89,408.141651,47.747786,-44.422419,0.053970,92.170205,371,159,264.252218,34.313519,-36.675264,-0.005363,70.988783,378,151,100.072515,31.643370,-31.162427,-0.001858,62.805798,371,146,130.266146,53.619002,-54.132638,-0.045723,107.751640,369,155,370.664590,47.962568,-50.905271,0.027583,98.867840,373,149,212.144655,40.500018,-48.643396,-0.016396,89.143414,376,59,275.401737,52.844655,-60.689709,0.009014,113.534364,377,57,244.757734,42.156159,-43.588524,-0.245683,85.744682,335,56,188.836554,64.275306,-46.611480,-0.263229,110.886786,360,57,340.010728,46.968743,-38.836496,-0.002695,85.805239,384,57,252.965819,34.926322,-42.046128,-0.046462,76.972450,372,92,167.627358,47.628552,-48.392626,0.065220,96.021177,376,94,221.140454,29.797327,-30.723204,-0.079120,60.520531,377,94,157.728224,44.114756,-38.249445,-0.013641,82.364202,378,96,195.893169,30.212301,-35.927149,-0.028902,66.139449,372,98,178.311712,24.268044,-24.448182,-0.000153,48.716226,385,146,79.789053,37.549672,-38.018620,0.052278,75.568292,374,151,198.163008,24.944517,-24.766618,-0.034559,49.711135,370,137,96.321590,40.995927,-40.883842,-0.028150,81.879769,376,148,158.079393,47.712482,-48.770842,-0.067209,96.483324,371,145,218.017923,28.196436,-25.684959,-0.036201,53.881395,378,49,67.971650,35.772237,-35.633470,-0.022639,71.405708,384,63,170.978849,38.330234,-45.480727,-0.292980,83.810961,376,56,185.222771,49.800442,-43.965098,0.035353,93.765541,396,57,232.132797,46.311469,-57.494761,0.047168,103.806229,368,65,330.573979,20.714672,-23.233297,-0.030208,43.947969,366,95,40.881239,34.068483,-36.249718,0.054331,70.318202,369,96,131.893032,38.564553,-35.264556,0.005595,73.829108,366,101,132.602522,40.635904,-39.831021,0.024568,80.466925,378,102,183.942433,44.275339,-39.986498,0.111251,84.261837,381,83,224.660299,13.782264,-13.575170,-0.009660,27.357434,366,144,22.355642,31.318518,-31.901883,-0.033737,63.220401,369,152,101.622295,43.856139,-46.961892,-0.008307,90.818032,380,144,144.767083,33.953241,-35.054123,0.058326,69.007365,389,138,138.337239,24.830585,-25.379246,0.011003,50.209831,376,145,101.643243,47.803656,-51.222256,-0.065111,99.025912,361,73,256.903947,40.249759,-33.489066,-0.161194,73.738826,369,60,153.606946,31.445021,-47.138628,-0.054446,78.583649,390,54,185.409287,41.773604,-42.893324,0.079432,84.666929,380,55,295.613024,47.971830,-48.217018,0.126052,96.188848,362,55,249.652742,47.437308,-52.292518,-0.011881,99.729826,377,88,344.398538,33.041228,-33.182867,-0.092847,66.224095,380,90,119.823595,32.957018,-31.973875,0.023664,64.930894,387,90,102.018758,38.151008,-36.225277,-0.034049,74.376285,373,91,139.900038,36.167066,-43.673168,0.031375,79.840234,370,93,174.399609,25.837997,-27.258022,0.019506,53.096019,372,140,66.267709,38.656861,-35.806453,0.000795,74.463314,372,150,96.274601,21.529347,-22.288500,0.005525,43.817847,381,143,76.091369,26.274763,-27.286215,-0.022630,53.560978,380,141,72.312761,35.270234,-36.587994,0.011891,71.858229,374,149,124.542910,110.413496,-82.840714,0.554000,193.254210,366,56,879.337211,77.175593,-75.836126,0.139604,153.011719,374,62,484.059078,64.921859,-78.034845,0.197493,142.956703,390,59,607.631319,70.372060,-68.119804,-0.181310,138.491864,397,58,421.755446,57.539516,-42.964070,0.117418,100.503586,356,59,326.703265,48.627727,-54.215735,-0.042611,102.843461,382,84,234.641166,42.900129,-39.198844,0.098631,82.098973,376,88,233.621054,52.908403,-48.567757,0.053620,101.476160,372,84,360.196545,45.365348,-50.169529,-0.126925,95.534877,359,93,248.177868,40.224263,-35.761349,0.016133,75.985612,385,91,240.585988,26.441923,-28.468742,-0.010830,54.910665,383,145,70.415508,26.775922,-27.517673,0.048712,54.293595,373,141,108.302844,32.802041,-33.149223,-0.026822,65.951264,377,148,148.388832,51.887756,-54.451504,-0.052830,106.339260,373,143,191.164606,46.616849,-42.057466,0.002039,88.674315,373,150,139.614784,null
42.594016,-59.157473,-0.252886,101.751490,394,46,416.134121,61.554589,-62.748484,-0.043414,124.303074,377,58,515.869279,84.945014,-60.457273,-0.145775,145.402288,357,59,560.986772,48.488542,-52.331629,-0.107913,100.820171,375,62,367.173293,58.428479,-52.324685,0.130362,110.753165,386,63,361.519003,51.520831,-47.119366,0.012083,98.640197,395,98,215.836556,51.233621,-50.624791,-0.039678,101.858412,366,87,315.310900,49.876238,-42.811257,-0.029333,92.687495,372,91,307.280856,50.333775,-53.639803,0.068353,103.973579,371,100,348.112400,54.785977,-49.471435,0.106233,104.257412,371,91,328.493367,59.005597,-55.131347,0.021234,114.136945,367,153,376.818372,28.791286,-28.657517,-0.020639,57.448803,366,140,96.108439,31.887832,-28.731955,0.001291,60.619787,373,147,117.971472,68.316864,-70.899040,0.011271,139.215904,381,150,425.350808,43.416414,-42.101723,0.040942,85.518137,375,153,202.226209,31.098034,-38.755032,-0.011288,69.853066,374,57,186.009499,41.310383,-42.933140,0.007205,84.243522,393,57,246.049704,42.769111,-39.649442,-0.241121,82.418553,369,51,284.461761,46.266316,-46.388639,0.091244,92.654955,381,64,218.712090,41.452311,-58.278172,0.201554,99.730483,397,57,285.906858,31.095612,-32.456288,-0.033189,63.551901,388,94,129.814805,38.343313,-34.791770,0.046669,73.135084,364,94,172.932553,30.528488,-32.207950,-0.095095,62.736437,375,97,135.775166,43.152558,-41.985146,0.036845,85.137704,372,94,206.696207,36.271341,-36.651098,0.072349,72.922439,380,91,172.429373,26.216149,-27.180694,0.012155,53.396843,374,148,87.970561,57.066982,-54.247293,0.038183,111.314275,372,147,206.724314,29.345449,-30.196681,-0.026537,59.542130,382,146,103.631779,38.533229,-38.087468,-0.070100,76.620697,367,146,162.254750,48.836886,-47.228029,-0.013499,96.064915,369,153,217.877857,20.078272,-21.334011,-0.038759,41.412282,391,64,52.766656,41.522466,-36.603040,0.138643,78.125506,384,56,176.793185,43.533941,-44.123043,-0.213687,87.656984,370,57,260.630732,42.113689,-41.886773,0.060262,84.000463,382,56,209.242435,40.608706,-35.304491,-0.068239,75.913197,372,61,191.377305,16.324758,-17.454672,-0.028092,33.779430,380,92,38.604738,40.192885,-41.370671,0.045118,81.563556,376,98,135.421975,37.439156,-39.615482,-0.118999,77.054638,351,92,173.395490,38.610247,-39.140798,-0.063158,77.751044,370,96,198.247917,49.101140,-38.455977,0.013858,87.557117,374,98,176.553203,13.328467,-12.478216,-0.006306,25.806683,378,145,20.409327,35.384780,-35.573841,0.051201,70.958621,373,152,107.409010,31.681712,-31.530794,-0.044593,63.212506,373,147,115.146134,35.514370,-36.694361,0.023449,72.208731,374,147,146.424633,30.342675,-33.146577,-0.050099,63.489252,373,149,135.739408,74.152978,-83.670551,0.138060,157.823530,383,71,426.012943,72.553540,-67.798921,0.021893,140.352461,377,65,348.658927,34.405732,-30.216069,0.057012,64.621802,368,55,173.275115,55.923485,-46.512522,-0.236787,102.436007,381,61,308.071310,32.989204,-35.203470,-0.031302,68.192674,379,51,201.918509,77.377562,-73.917400,0.014900,151.294962,372,83,384.675183,67.840655,-59.414133,-0.014147,127.254788,370,85,320.850345,33.827691,-38.877182,0.023420,72.704873,379,96,129.432714,40.359082,-38.289535,-0.054539,78.648617,376,90,168.192387,30.792695,-35.866623,0.008051,66.659317,382,90,107.013093,42.328625,-45.902234,0.021150,88.230859,379,147,156.550421,37.344989,-37.650994,0.004722,74.995983,376,148,172.137060,30.359779,-31.721592,0.029451,62.081371,375,153,82.147965,34.357812,-34.905183,-0.063138,69.262995,366,150,111.127713,33.582493,-31.274478,0.039499,64.856971,383,152,121.835263,57.426638,-57.598479,0.059092,115.025117,364,50,495.636675,54.655546,-56.438329,0.142353,111.093875,380,61,511.629881,71.575113,-87.080092,-0.311045,158.655205,386,67,718.797144,56.733353,-93.945303,0.037227,150.678656,395,61,552.162818,83.328552,-105.296232,0.149295,188.624784,378,60,641.734527,45.520580,-48.132092,0.057069,93.652672,366,86,201.781169,47.854109,-48.277830,0.013854,96.131939,377,86,249.741763,70.319097,-62.790237,0.019664,133.109334,380,88,494.466451,47.693928,-46.167210,0.047558,93.861138,365,89,310.167225,62.951846,-71.997777,0.080952,134.949623,381,87,344.849462,27.978209,-26.054169,0.059961,54.032378,377,146,84.058568,34.798208,-35.513609,0.029905,70.311817,375,144,129.906306,40.469945,-40.038425,-0.039740,80.508370,363,148,219.040440,54.794540,-55.240168,0.015242,110.034708,377,150,267.733534,39.329142,-39.722222,0.041703,79.051363,381,151,154.407517,foot
63.126608,-80.970067,0.124940,144.096675,371,52,654.782091,87.982966,-101.278153,0.184897,189.261119,380,62,581.897809,69.823040,-55.237782,-0.145705,125.060822,380,61,424.102707,82.725312,-76.814959,0.005580,159.540271,378,55,717.177941,68.466262,-80.108137,-0.042867,148.574399,382,60,717.351951,62.397328,-77.804681,0.005223,140.202009,367,104,493.034684,44.124998,-44.594198,-0.048662,88.719196,390,88,286.179929,47.257985,-50.196390,-0.029368,97.454375,386,89,257.508175,56.186998,-69.077140,0.058413,125.264138,380,101,456.067717,62.722247,-66.952873,0.064471,129.675120,380,89,455.982410,90.787358,-89.093405,0.014029,179.880763,378,158,881.462353,33.986338,-34.563323,-0.062683,68.549661,379,144,129.354317,51.760341,-55.375411,-0.004199,107.135752,374,149,174.268877,64.974653,-64.244303,-0.023546,129.218957,385,153,771.490095,64.546587,-58.418043,0.032751,122.964630,378,146,304.516721,35.743419,-45.668065,-0.004164,81.411484,378,60,202.536075,33.930094,-49.119351,-0.059892,83.049445,399,57,224.617418,41.412933,-43.473393,-0.160312,84.886327,364,59,255.554902,38.173703,-40.973838,0.187913,79.147540,372,60,222.780606,40.850865,-47.531855,-0.162053,88.382720,367,54,209.844599,34.614986,-29.104554,-0.066582,63.719539,379,94,141.668466,31.801532,-30.155858,-0.022694,61.957390,376,97,170.963738,42.425821,-35.045721,0.011689,77.471542,374,86,141.838402,37.474982,-31.637899,-0.011811,69.112881,373,97,166.629553,40.877886,-46.332215,-0.082443,87.210101,363,99,212.339394,29.298976,-28.188376,-0.032000,57.487352,372,153,76.905100,48.790153,-47.115922,-0.002170,95.906075,379,155,258.738895,33.546401,-32.085114,-0.006686,65.631515,372,150,122.353541,34.130961,-33.630098,-0.000010,67.761059,379,153,155.536366,37.448303,-39.551492,-0.020164,76.999795,370,157,208.561552,19.219359,-17.965868,-0.040042,37.185226,411,53,43.128909,40.893668,-42.252167,-0.059323,83.145835,381,57,198.267861,52.967163,-59.517449,0.273384,112.484612,374,54,293.859552,43.936402,-52.085677,0.185475,96.022079,384,58,266.487130,45.568294,-49.280804,-0.051694,94.849098,389,61,277.784468,15.349908,-13.930594,0.003274,29.280502,373,96,29.268108,44.210284,-35.043912,-0.037096,79.254197,366,97,192.660327,48.976314,-47.641754,0.029067,96.618068,373,94,196.158383,34.878222,-42.126339,-0.016882,77.004560,381,92,188.462260,36.644974,-42.976156,-0.064597,79.621129,374,98,187.668392,15.377737,-15.335512,0.008776,30.713249,377,146,27.778981,26.701725,-26.305518,-0.018058,53.007243,363,146,109.215458,32.253384,-31.615329,-0.021020,63.868712,387,144,131.561400,31.979771,-31.006111,-0.050119,62.985881,367,150,107.623226,31.452469,-29.678246,0.043553,61.130716,374,150,146.533557,42.062892,-37.686766,0.224488,79.749658,367,68,190.648221,47.074418,-49.409293,0.057173,96.483711,370,69,333.368481,29.240263,-35.117132,-0.011206,64.357395,380,60,153.297738,56.072113,-65.462875,-0.014198,121.534988,377,54,278.539264,54.499181,-38.129538,-0.215169,92.628719,374,56,289.078960,39.754923,-43.110324,0.035435,82.865247,380,90,195.736900,64.518535,-51.432340,0.008247,115.950874,380,84,373.078290,28.215292,-28.510511,-0.031160,56.725803,364,98,101.923544,44.775620,-41.976457,-0.048704,86.752077,381,92,153.538789,43.271301,-39.652913,-0.049740,82.924214,377,93,179.250839,29.271186,-30.728403,-0.039713,59.999588,368,142,125.810233,68.248080,-69.234109,-0.055919,137.482189,374,146,239.311726,35.147487,-34.891532,-0.057968,70.039019,371,148,107.928158,31.771854,-35.396029,-0.028400,67.167883,380,149,111.518866,38.908933,-41.929498,-0.045436,80.838431,374,147,152.485557,63.668297,-57.302634,-0.010258,120.970931,373,58,602.278230,90.443026,-66.551816,0.200354,156.994842,380,62,609.654654,67.353358,-56.035873,0.004381,123.389231,381,63,530.698561,76.726554,-74.319990,-0.000616,151.046544,372,63,726.536392,62.281754,-74.158096,-0.051707,136.439850,376,58,694.826962,39.720364,-40.227189,-0.046751,79.947553,370,88,228.832517,73.664140,-62.336023,-0.042999,136.000163,388,93,303.421308,58.468062,-59.881683,0.041810,118.349744,392,87,451.931611,57.949122,-62.841049,0.020073,120.790171,383,82,464.276418,51.789997,-56.751933,0.057380,108.541930,377,91,347.909594,26.857245,-27.822586,-0.047121,54.679830,376,143,82.242040,39.899028,-43.568515,-0.015025,83.467543,376,152,197.632412,45.024181,-42.574033,0.078220,87.598214,372,148,271.909393,61.384513,-62.695170,-0.082112,124.079683,360,146,223.217971,45.142058,-45.845463,-0.002904,90.987522,376,147,196.840360,null
60.020704,-62.793069,-0.223399,122.813774,397,56,465.658157,84.727534,-99.886643,0.426657,184.614177,406,54,957.730635,85.560102,-90.081495,-0.086259,175.641596,391,58,1053.613456,77.254360,-70.197668,-0.100790,147.452028,379,57,497.147271,82.244714,-82.053690,-0.007702,164.298404,394,55,612.677163,57.189417,-56.978736,-0.032484,114.168153,371,99,335.461440,39.281901,-40.328933,0.035194,79.610834,390,84,293.220496,53.105941,-68.820227,0.054027,121.926167,377,80,428.522229,64.999469,-73.207336,-0.031086,138.206805,381,101,424.562174,60.792218,-63.571697,0.016502,124.363915,382,96,362.545204,54.707394,-61.180799,-0.039823,115.888192,385,157,465.958193,42.998354,-40.029503,-0.003294,83.027857,373,141,161.403136,41.090539,-41.621754,0.034746,82.712293,376,145,222.035508,82.075592,-79.414450,-0.074438,161.490041,370,156,484.225510,40.522567,-44.421098,0.049808,84.943664,371,153,230.830443,45.280087,-44.451860,0.144794,89.731947,363,57,229.166485,69.499252,-55.249217,0.235216,124.748469,376,66,428.740930,42.090115,-57.104574,-0.073064,99.194690,347,50,298.683033,45.487335,-66.693945,0.137472,112.181280,373,60,347.024260,47.031720,-43.753014,0.165657,90.784734,374,58,290.498369,33.706888,-34.510388,0.026410,68.217277,375,96,123.514024,41.964081,-40.906155,0.023122,82.870236,372,92,214.956420,32.881922,-33.301582,0.024083,66.183504,380,89,146.922541,50.777452,-41.224672,-0.061817,92.002125,377,92,227.385386,36.201657,-31.288613,0.036259,67.490270,374,90,167.445335,29.425869,-30.221683,-0.014749,59.647552,371,152,93.536323,42.227939,-42.315377,0.022595,84.543317,383,146,208.990409,28.039996,-27.357934,0.030317,55.397929,376,149,111.729135,35.265220,-39.007525,-0.032940,74.272745,378,148,163.194941,41.005519,-41.870669,0.038241,82.876188,378,145,151.570963,16.613905,-13.533708,0.078961,30.147612,374,59,41.537893,44.498355,-36.949856,-0.068750,81.448210,393,52,217.366215,37.308167,-35.385765,0.186099,72.693932,396,60,152.172358,41.166931,-45.246197,0.027082,86.413129,371,57,278.216411,31.682014,-27.603355,0.158731,59.285369,355,55,129.634680,17.850680,-18.864945,0.013040,36.715625,378,93,34.372010,30.782335,-33.829539,0.003809,64.611874,370,95,109.970826,65.081196,-55.901624,0.052247,120.982819,375,98,174.936407,46.359308,-42.074375,-0.017786,88.433683,370,99,231.419874,28.134374,-26.992867,0.010310,55.127242,370,94,112.527402,15.690709,-14.738092,0.003833,30.428801,387,147,22.862518,37.344682,-37.050601,0.007175,74.395283,377,149,143.781052,34.932124,-36.462056,-0.008862,71.394179,369,146,132.724992,50.875967,-51.199346,0.005394,102.075313,374,146,239.213152,37.458786,-35.517893,0.002620,72.976679,388,151,134.295007,35.845239,-28.002938,-0.050270,63.848177,375,59,120.691766,67.070242,-73.214161,-0.074568,140.284403,382,64,361.676666,42.237317,-50.697032,0.129098,92.934349,365,63,200.347432,40.799540,-44.457140,0.343509,85.256681,389,58,216.202919,36.928258,-43.865245,-0.364488,80.793503,374,60,262.805812,31.402152,-28.640690,-0.004060,60.042842,367,99,104.989234,54.317214,-48.718193,0.131050,103.035407,363,88,243.272744,28.090440,-29.474740,-0.022744,57.565180,365,95,124.738285,31.790129,-34.240574,0.107888,66.030703,390,98,129.441045,30.319776,-36.219387,-0.141547,66.539163,373,99,157.065865,25.805717,-22.851276,0.012449,48.656993,372,142,79.231400,39.649096,-38.507476,0.051168,78.156572,380,151,156.486706,26.193449,-28.912968,0.017495,55.106417,386,147,81.744737,28.386646,-26.758431,-0.017530,55.145077,376,142,92.970360,33.743199,-31.982103,-0.035536,65.725302,371,147,112.309829,61.730011,-61.124357,-0.154975,122.854368,370,55,608.740673,107.147727,-90.614463,0.547932,197.762191,384,60,876.188569,73.513397,-55.004681,0.109105,128.518079,374,62,732.339318,110.591668,-117.529341,-0.016000,228.121009,382,56,1658.090384,81.856232,-84.905208,0.010434,166.761440,368,58,750.597239,36.784268,-41.482278,-0.055025,78.266546,364,95,231.534363,53.051108,-46.724393,-0.011112,99.775500,365,82,274.312741,70.800426,-66.598882,-0.147600,137.399308,373,92,453.522233,57.104275,-65.770510,0.118390,122.874785,377,86,471.706029,60.838864,-59.949512,-0.092467,120.788377,386,86,386.944431,30.459311,-30.180986,-0.021802,60.640298,368,147,99.075193,33.466992,-32.696339,-0.036539,66.163330,375,139,116.215604,44.655144,-43.785208,-0.012608,88.440353,376,148,204.465265,49.878966,-47.375186,0.088934,97.254152,372,144,327.670147,48.474859,-51.604845,-0.036368,100.079704,372,147,205.075359,right-hand
49.232875,-55.174337,0.128582,104.407212,376,55,459.873799,89.525052,-95.090427,0.143527,184.615478,364,55,903.763234,65.527954,-76.271176,-0.275175,141.799131,366,57,584.242428,59.498216,-62.821622,0.173192,122.319838,373,65,504.725654,70.198321,-65.520895,0.031160,135.719217,358,56,629.530477,44.919483,-47.619548,0.001998,92.539031,372,101,351.764897,64.862604,-57.672692,0.111432,122.535296,374,94,350.828581,59.410802,-64.298341,-0.030958,123.709143,380,92,306.646007,69.439664,-67.625686,0.011600,137.065350,384,95,524.088493,49.588363,-45.008313,0.142928,94.596676,380,91,328.877390,82.157531,-89.063948,0.029453,171.221479,378,156,778.000892,35.147188,-37.367005,0.022839,72.514193,380,146,157.411745,32.172699,-32.991043,0.043496,65.163743,371,146,163.457599,65.199575,-63.410255,0.017564,128.609830,379,158,550.539921,44.156979,-45.202531,0.029267,89.359510,373,149,341.249364,39.483949,-35.000581,0.180558,74.484530,367,56,201.971880,45.763211,-48.592989,-0.132343,94.356201,372,59,239.663227,41.159285,-42.804043,-0.086313,83.963328,381,59,207.956485,53.315081,-41.213899,-0.037349,94.528980,347,54,255.341257,49.491856,-33.303992,-0.051925,82.795848,381,60,178.537903,38.641461,-39.824567,0.111675,78.466028,388,94,139.752481,38.545315,-44.849836,-0.001062,83.395151,364,96,164.268998,38.007584,-36.289331,-0.003158,74.296914,382,101,151.784340,51.127522,-51.747259,-0.074810,102.874781,375,94,174.630844,36.083547,-33.099709,0.023687,69.183256,380,100,159.434422,30.829866,-31.827364,0.017101,62.657230,386,145,79.562693,59.715013,-56.299912,-0.015600,116.014925,377,152,260.340172,36.040578,-35.618879,0.009330,71.659457,377,145,126.340229,35.843786,-35.734818,-0.019294,71.578605,366,151,132.294601,55.708009,-51.118179,0.016247,106.826188,375,153,268.882940,19.386860,-20.412811,-0.124211,39.799671,373,58,49.957081,48.770298,-51.539155,0.077416,100.309453,380,55,339.583597,31.600382,-47.703154,0.032341,79.303536,387,57,225.037572,41.675718,-55.912901,-0.033690,97.588619,368,63,255.814763,37.051294,-40.577853,-0.024634,77.629147,378,59,207.537550,20.280433,-20.098354,-0.000715,40.378788,365,96,36.670155,32.466919,-36.223825,0.075305,68.690744,376,92,164.809792,34.803379,-35.425668,0.013138,70.229047,377,99,148.070888,29.745055,-36.416840,-0.004494,66.161895,370,90,121.311075,39.214826,-37.401378,-0.018011,76.616204,370,95,174.866970,12.017143,-13.486813,0.004196,25.503956,381,146,26.461532,29.660601,-28.386275,0.031641,58.046876,381,150,94.933145,27.686046,-29.593745,0.017449,57.279790,371,150,91.610264,30.481299,-30.337089,-0.021072,60.818388,384,155,103.042159,36.360646,-34.968356,-0.018370,71.329002,381,144,136.744789,42.934387,-43.841647,0.076746,86.776035,368,58,179.590548,37.434978,-31.805966,-0.325752,69.240944,373,66,185.675425,36.914221,-38.040891,-0.041751,74.955112,368,57,148.897649,33.305323,-45.039125,0.219853,78.344448,382,54,243.048991,38.151422,-44.374347,0.149090,82.525769,377,55,208.183179,43.495269,-49.881657,-0.048173,93.376926,377,90,211.947267,34.956833,-31.095168,-0.118992,66.052002,377,88,130.722386,30.517527,-28.959011,-0.040715,59.476538,381,93,96.548737,28.754749,-35.601645,0.053531,64.356394,373,94,129.418156,34.357788,-31.214817,0.012243,65.572605,389,97,146.845232,22.202372,-22.741475,-0.011464,44.943847,378,144,64.817629,25.538546,-26.084766,-0.003892,51.623311,376,141,76.364527,24.530436,-24.266193,-0.029101,48.796629,374,146,84.755397,36.505903,-36.219185,-0.028505,72.725089,372,146,114.056444,39.055795,-39.514099,-0.002864,78.569894,370,153,125.030656,79.886379,-68.781073,0.208884,148.667452,381,52,678.436138,72.755934,-76.207903,0.105474,148.963837,383,55,679.327525,85.923414,-81.577673,0.237110,167.501087,403,62,637.196008,60.597546,-59.200080,-0.126698,119.797626,367,61,460.580703,68.285587,-86.650669,0.143769,154.936256,370,56,614.218726,49.135103,-45.063022,0.213752,94.198125,377,80,206.960248,45.010946,-46.557722,0.031221,91.568668,373,88,245.643414,46.662200,-44.614108,0.081025,91.276308,387,96,314.426704,46.172786,-53.069703,0.026761,99.242490,385,87,244.378124,48.888446,-43.328453,-0.062592,92.216899,370,87,289.332104,17.344507,-19.304371,0.043352,36.648878,384,139,61.248222,44.085514,-41.734543,-0.040978,85.820058,370,151,132.032160,37.265644,-38.690000,0.008088,75.955644,375,142,162.261924,32.713737,-33.757262,0.027050,66.470999,389,152,132.477591,34.781300,-35.724515,0.012352,70.505816,375,150,158.256502,null
51.188631,-62.331409,0.039975,113.520040,370,53,358.540408,47.501606,-54.178464,-0.024280,101.680070,357,59,282.902910,65.175161,-80.159884,-0.020939,145.335046,377,54,568.665842,45.806498,-51.464230,-0.043425,97.270728,384,55,344.013354,72.292359,-65.861622,0.105518,138.153980,386,59,635.882042,42.126785,-39.321915,0.106484,81.448701,399,92,252.903159,32.140014,-40.918736,0.016314,73.058750,376,96,154.415259,58.485713,-49.890769,-0.030742,108.376482,368,95,293.909533,42.090575,-44.546989,-0.023242,86.637564,385,100,333.453460,52.653113,-46.591496,0.034896,99.244609,372,91,295.977929,88.998998,-87.964403,0.040695,176.963402,376,148,581.878276,47.808033,-46.079311,-0.043301,93.887344,375,146,164.080987,40.392684,-40.556907,-0.073151,80.949590,367,150,158.755464,69.797765,-70.678451,0.103754,140.476216,382,144,558.584340,50.596025,-49.621869,-0.028080,100.217894,377,146,237.044592,37.724966,-34.458971,0.139404,72.183937,381,53,191.667406,43.631614,-51.364475,0.003079,94.996089,390,62,271.939832,36.948297,-33.605290,-0.102631,70.553587,364,52,171.981174,42.866796,-42.409013,0.037369,85.275809,364,53,202.099819,49.139134,-39.385083,-0.073756,88.524217,378,57,269.354318,31.877784,-26.429870,0.052936,58.307654,383,89,92.364433,34.130517,-37.601119,0.018257,71.731636,373,89,164.804643,28.711161,-31.860922,-0.056295,60.572083,381,100,120.944790,37.356674,-39.770153,-0.010206,77.126826,375,102,180.872502,52.491701,-46.376897,-0.086882,98.868598,381,96,200.241079,25.043659,-26.178752,0.010090,51.222410,379,148,81.064744,55.015264,-50.711063,0.017180,105.726328,372,150,218.567941,36.016457,-33.384717,-0.074540,69.401174,373,147,113.823318,42.122143,-42.586125,0.069086,84.708268,381,158,159.127704,30.637706,-31.439719,0.036389,62.077425,380,146,140.986191,20.097867,-17.836592,-0.091616,37.934459,358,53,58.162667,34.046720,-28.305421,0.094101,62.352140,364,58,165.628918,35.944576,-49.495552,0.146208,85.440128,392,56,252.360634,41.557721,-29.493585,0.090718,71.051306,364,53,177.466151,43.434201,-38.933855,-0.062123,82.368056,369,56,217.333382,22.384340,-22.022927,-0.032820,44.407266,373,88,32.780685,34.380011,-33.798323,0.052418,68.178334,376,99,152.196544,49.328419,-60.563050,0.134812,109.891469,386,96,175.793620,34.707044,-32.689227,0.083355,67.396270,378,91,143.457136,29.029649,-24.494603,0.039486,53.524251,372,97,117.466235,17.740703,-19.556714,0.003727,37.297417,376,145,20.380319,29.149061,-30.706735,0.009772,59.855796,372,156,128.529400,39.706515,-38.804537,0.027248,78.511052,374,145,141.045056,33.803364,-33.751169,-0.002451,67.554533,374,148,154.235729,38.869384,-38.111158,-0.015459,76.980542,376,152,128.363316,41.187360,-31.978923,0.087383,73.166283,369,59,164.319310,25.084465,-24.369829,-0.052820,49.454295,376,62,98.461515,37.203955,-35.735989,-0.073340,72.939945,381,57,174.224452,48.374971,-42.072825,-0.109625,90.447796,354,62,308.300980,37.392967,-49.358109,0.001779,86.751076,385,54,208.984073,37.745829,-36.315139,0.011517,74.060968,372,97,135.376212,34.835541,-37.988473,-0.020524,72.824014,379,96,98.983303,27.761091,-28.002370,0.002851,55.763461,380,92,103.318944,43.817435,-42.523644,-0.069030,86.341079,377,89,235.983121,39.323972,-48.273122,-0.033563,87.597094,365,93,137.407824,30.421211,-28.832008,0.010889,59.253220,377,144,99.169440,39.763678,-36.457804,0.003508,76.221481,369,144,119.011600,25.139464,-27.129611,0.002713,52.269075,378,148,76.204636,28.083473,-26.228052,-0.001741,54.311525,383,144,97.128478,32.732014,-36.155046,-0.003272,68.887059,370,161,117.917465,58.413981,-74.392220,-0.100686,132.806202,351,46,647.266895,63.716444,-64.361992,0.126098,128.078436,399,57,585.764968,80.764964,-66.996362,-0.057638,147.761326,372,55,656.904483,57.297434,-56.274799,-0.093530,113.572233,349,48,459.500336,61.574568,-71.941199,0.122544,133.515766,384,51,468.408936,61.228111,-57.258334,-0.177988,118.486445,374,86,223.034673,62.242270,-58.345233,0.059884,120.587503,377,85,245.639115,47.591597,-38.864429,-0.023029,86.456025,380,90,310.980014,52.356861,-45.701289,-0.119564,98.058149,376,91,209.208692,54.835150,-40.039095,0.040719,94.874244,370,101,250.172241,23.935658,-21.936622,-0.058277,45.872280,365,141,49.261076,38.455441,-40.828560,0.010762,79.284001,374,147,164.617594,51.011678,-50.146906,-0.023074,101.158584,374,145,241.306472,41.178817,-47.517106,-0.048477,88.695924,374,150,189.207313,33.692402,-35.476512,-0.007885,69.168914,375,151,169.531078,left-hand
52.848743,-55.182218,0.160952,108.030961,383,57,318.598289,174.334530,-169.936411,0.037140,344.270941,376,59,2166.163751,114.215899,-122.787221,0.035121,237.003120,367,62,1102.547296,75.217654,-77.024220,0.242505,152.241874,379,54,856.447444,69.428392,-56.473580,-0.167487,125.901971,370,55,497.895067,61.027482,-55.420246,0.017260,116.447728,382,102,347.591162,79.979246,-84.028848,0.014668,164.008094,380,81,544.081460,72.288872,-87.185124,0.137441,159.473996,376,86,446.008437,70.178584,-66.884691,-0.061696,137.063275,378,94,539.809962,55.335761,-57.297244,-0.031604,112.633005,380,91,304.554766,76.324478,-72.220981,0.072181,148.545459,375,159,413.158051,26.218741,-27.419872,0.009316,53.638613,373,145,91.958018,44.531161,-42.052472,0.057295,86.583633,368,143,187.047494,62.301144,-62.681938,-0.004787,124.983083,376,151,517.226231,38.928030,-42.779410,0.010331,81.707441,374,147,154.390631,52.353629,-46.659716,-0.031593,99.013345,364,55,302.349732,48.314132,-54.478331,-0.057006,102.792463,389,57,396.809678,37.119900,-38.382112,0.082400,75.502012,382,56,216.324089,45.460499,-40.436361,-0.049355,85.896860,363,61,254.300367,40.172462,-47.790067,-0.171464,87.962529,383,56,185.088022,31.317288,-31.692825,-0.005444,63.010113,373,91,87.663960,37.172415,-37.449411,-0.005945,74.621825,377,90,186.360531,33.330544,-35.232586,-0.038876,68.563131,374,98,144.116819,36.279722,-35.857861,-0.003996,72.137583,382,89,146.607750,43.375587,-36.926115,-0.039634,80.301703,360,97,184.148527,34.217795,-34.286892,-0.012668,68.504687,371,154,94.538564,39.685189,-44.687276,-0.020532,84.372464,376,149,179.004638,33.758446,-32.413985,-0.048095,66.172430,373,145,128.052318,35.356946,-34.154372,0.004484,69.511318,378,152,107.275213,43.303122,-46.695182,-0.032120,89.998304,377,157,211.458908,21.251761,-17.024495,0.059756,38.276256,377,57,40.379621,67.495814,-57.314384,-0.106313,124.810198,361,63,356.214683,54.476459,-35.859443,0.051256,90.335902,372,57,237.900786,50.979536,-45.054349,-0.084673,96.033884,382,59,337.927975,62.384671,-65.112469,0.032309,127.497140,365,63,378.657406,20.978793,-18.347026,0.004264,39.325819,385,97,29.503297,32.807759,-37.370529,-0.035117,70.178288,374,87,158.129021,31.276051,-29.641288,0.003995,60.917339,367,86,109.863658,35.199155,-34.711237,-0.103571,69.910392,387,91,150.182749,40.164936,-38.520282,0.004608,78.685218,376,93,197.519044,13.321215,-12.676359,0.004116,25.997574,372,147,24.102957,30.354212,-29.747864,0.004534,60.102076,376,152,114.325938,28.123535,-29.334907,0.012001,57.458441,382,151,117.094431,26.475903,-27.044391,-0.005757,53.520294,374,154,122.782548,31.883550,-31.669379,0.008314,63.552929,383,155,131.626866,46.838370,-41.057838,-0.135297,87.896208,394,60,181.047357,31.659220,-42.997645,-0.018543,74.656865,395,61,147.945573,44.989967,-48.233023,-0.094703,93.222990,371,58,269.811410,42.285358,-42.891438,-0.104141,85.176796,385,57,273.419472,44.410771,-41.065556,0.254795,85.476327,354,60,292.061397,43.955368,-42.533997,-0.047382,86.489365,362,90,179.825934,28.570440,-27.868452,-0.021652,56.438892,390,87,102.953668,29.549201,-40.748420,0.034549,70.297620,393,96,121.928915,30.180186,-33.008145,-0.037095,63.188332,368,91,166.609755,46.494380,-53.159562,-0.020745,99.653942,377,94,209.633293,23.843367,-24.012806,0.011979,47.856173,382,151,60.168437,29.796780,-31.049363,-0.006145,60.846143,376,149,80.875616,27.670389,-26.685292,0.033710,54.355681,383,142,74.283006,29.866430,-30.591408,-0.014690,60.457837,382,153,91.609523,34.794002,-36.167902,-0.006414,70.961904,372,147,128.281643,78.550172,-87.576714,0.059554,166.126886,374,58,889.459596,96.427372,-83.081594,-0.367884,179.508966,367,64,958.152295,72.502928,-84.282373,0.131631,156.785300,382,57,875.202848,49.370626,-80.405586,0.191611,129.776212,396,52,527.984317,53.142474,-74.603606,-0.188690,127.746080,393,53,589.283196,38.580201,-46.095194,-0.068508,84.675394,370,88,273.669280,64.088316,-47.989964,-0.161942,112.078280,389,84,327.956998,51.520791,-52.800863,-0.023091,104.321654,372,82,380.054438,53.747536,-52.418356,0.101477,106.165892,379,88,229.087846,49.248926,-53.097421,-0.107440,102.346347,371,94,264.691478,27.955930,-26.791857,-0.031961,54.747787,375,144,95.034471,38.962668,-36.179147,-0.022477,75.141815,372,150,123.794564,39.567851,-36.658180,-0.035909,76.226031,363,145,194.331283,36.761736,-36.620294,-0.017455,73.382029,380,154,150.143017,41.275040,-43.301223,-0.014221,84.576263,369,141,145.948079,null
59.630904,-49.151933,-0.163452,108.782837,363,61,290.116297,102.605471,-107.687013,-0.347438,210.292484,365,58,1774.188084,62.693405,-66.655772,-0.052074,129.349177,384,65,636.064014,57.383454,-58.062740,0.018717,115.446194,370,61,502.114831,61.957863,-74.092154,0.115414,136.050017,367,56,635.645476,56.362719,-59.998090,-0.070186,116.360809,370,106,411.333912,54.718456,-60.683126,-0.149987,115.401583,374,81,471.110327,52.605420,-57.800151,0.049617,110.405571,374,89,362.623659,63.048948,-54.207959,-0.068254,117.256907,362,90,426.626173,57.672766,-52.597657,0.248527,110.270423,368,92,393.975348,68.126628,-70.292539,0.043763,138.419166,379,150,554.128567,36.785312,-34.434817,-0.032726,71.220129,371,148,153.858092,36.388257,-39.889894,0.049828,76.278152,378,146,189.414072,61.120011,-60.346117,0.047240,121.466127,379,152,455.960983,49.010998,-49.036220,0.091241,98.047218,371,140,266.645869,39.496823,-36.425209,-0.014768,75.922033,391,58,217.480113,35.444375,-31.162671,-0.022060,66.607046,383,60,136.057764,33.331676,-36.495389,-0.046695,69.827065,386,61,194.422232,43.578532,-43.013834,-0.035330,86.592366,328,59,219.072835,48.071913,-58.880393,-0.053333,106.952306,380,57,322.013272,28.594921,-28.564068,-0.066049,57.158989,377,91,111.271291,40.639721,-38.326400,0.076557,78.966120,381,101,151.221072,38.415723,-37.781101,0.036584,76.196824,370,101,189.050727,33.886576,-37.097627,-0.073326,70.984202,367,95,175.644284,42.860645,-39.421770,-0.029670,82.282416,367,96,192.684723,26.776217,-27.179677,-0.007032,53.955893,372,152,94.483677,49.726991,-46.416516,-0.002476,96.143506,378,146,255.162374,33.912359,-35.347444,0.020196,69.259802,365,149,130.508296,45.898022,-46.844259,-0.004591,92.742281,376,149,218.951790,37.007008,-35.744931,-0.053477,72.751939,384,146,198.300101,20.552805,-19.349866,0.082626,39.902671,378,62,52.604606,37.896444,-36.865755,0.096348,74.762199,365,63,210.793407,41.714953,-39.027896,-0.003230,80.742849,369,56,225.175737,50.736300,-57.903320,-0.015775,108.639620,372,64,318.155762,37.292107,-33.666926,-0.014132,70.959033,384,64,231.940483,16.223400,-14.267003,-0.006018,30.490403,373,97,31.709157,30.438536,-31.539017,0.054094,61.977553,365,92,137.371403,30.809069,-35.401063,-0.020395,66.210133,370,97,159.007336,45.931306,-45.800896,-0.028054,91.732202,372,91,217.755728,32.027672,-36.981628,0.064133,69.009300,366,92,158.525731,14.960669,-14.936996,-0.002974,29.897665,378,140,26.934913,36.172460,-33.950411,0.008659,70.122871,387,147,132.217431,40.647527,-39.119483,-0.002244,79.767010,382,153,129.565777,33.347172,-31.962078,0.025144,65.309250,372,141,132.234036,38.289163,-39.371574,0.065046,77.660738,373,152,180.679948,60.875835,-64.039595,0.053381,124.915430,372,72,401.485839,31.487828,-29.987248,0.002963,61.475076,361,63,92.593490,55.577488,-51.038944,-0.260659,106.616432,369,59,312.760778,62.895163,-42.700170,0.077958,105.595333,358,55,267.817858,61.136411,-51.800446,0.098751,112.936857,383,58,320.523845,53.685054,-52.619389,-0.085678,106.304443,383,80,348.196325,29.140712,-31.214790,0.001866,60.355502,387,96,99.287820,26.356186,-30.770790,-0.051509,57.126976,367,92,114.755195,39.158975,-31.924095,-0.009871,71.083070,367,96,145.497491,35.548652,-36.443612,0.037079,71.992264,383,87,136.091571,32.313157,-32.751847,-0.050724,65.065004,375,153,148.153781,29.669332,-28.823656,-0.014121,58.492988,374,150,107.502635,30.937653,-30.832133,0.004134,61.769785,364,155,92.708948,29.487335,-30.463100,-0.036275,59.950436,379,142,86.629963,33.756004,-33.815513,-0.010355,67.571516,371,150,103.420212,63.166922,-54.531892,0.155285,117.698813,368,49,528.110486,90.433203,-80.376969,-0.264868,170.810172,355,61,850.868556,51.625783,-65.624874,0.049671,117.250658,379,57,570.706631,92.246857,-110.666489,-0.306099,202.913345,354,56,955.083445,78.590917,-75.302660,0.072520,153.893577,377,57,606.425079,35.140800,-36.504499,0.035058,71.645299,387,86,168.326951,43.933918,-36.966656,-0.074686,80.900574,377,80,254.836566,55.465581,-56.156401,0.045201,111.621982,362,91,404.353707,64.690793,-61.954584,0.007380,126.645377,386,87,321.482764,62.457645,-58.779065,-0.066884,121.236710,378,85,322.978248,24.491177,-24.414230,-0.002730,48.905407,373,147,74.931842,31.137192,-29.569883,0.014228,60.707075,376,145,119.306712,53.168151,-54.513453,0.004736,107.681604,378,147,311.098384,40.910227,-37.616298,-0.023882,78.526525,375,148,202.229016,35.241043,-37.282009,0.009246,72.523053,383,145,155.614082,left-hand
47.713171,-76.881344,-0.181855,124.594516,353,53,427.763573,104.493555,-90.196388,0.025603,194.689943,377,56,744.847568,51.115980,-54.849111,0.200621,105.965091,380,68,398.148971,95.138855,-87.988349,-0.268821,183.127204,382,56,913.759111,62.279254,-55.363122,0.376865,117.642376,391,56,523.772450,49.243786,-41.915745,-0.076096,91.159531,387,96,239.208435,46.456001,-50.080848,0.043330,96.536849,370,92,247.994430,55.678534,-52.786062,0.073502,108.464597,378,93,393.775781,81.560036,-67.981981,-0.174344,149.542017,389,84,496.881509,49.139791,-46.428416,0.191526,95.568206,377,94,362.076462,48.064348,-50.421198,0.003954,98.485547,387,146,186.653070,38.117416,-32.658338,0.027603,70.775754,374,140,107.937313,39.837750,-44.455060,0.058034,84.292811,378,140,153.890215,40.739590,-44.040248,-0.039223,84.779838,370,139,192.722547,39.871991,-41.626516,0.029110,81.498507,373,146,190.196048,46.961422,-38.880077,0.051176,85.841499,371,59,233.101365,43.478354,-43.286228,-0.078035,86.764582,391,58,243.550651,47.894702,-47.205721,0.125987,95.100423,361,61,230.656568,51.292935,-46.158969,-0.051011,97.451904,387,57,211.524505,40.928805,-46.068184,0.150565,86.996989,367,56,244.535791,41.047135,-37.692298,0.014151,78.739433,374,95,144.469126,46.286505,-43.008390,0.026767,89.294895,384,94,202.674165,39.495726,-43.816326,0.047356,83.312052,374,94,206.405086,32.896714,-34.330458,0.008297,67.227172,378,95,134.275166,35.320266,-42.128071,-0.014979,77.448337,370,94,186.657813,28.633197,-26.866498,0.008343,55.499695,383,140,64.725246,32.896400,-33.475711,-0.033007,66.372111,368,144,118.509516,29.237032,-30.395275,0.042041,59.632306,380,146,126.246795,41.689728,-39.234952,-0.023070,80.924680,385,146,113.584209,37.568879,-34.487066,-0.019336,72.055945,377,141,128.423377,13.303494,-15.178418,-0.034614,28.481912,356,53,25.810161,46.454317,-38.739783,0.116492,85.194099,374,60,216.562382,47.573495,-53.595251,0.073743,101.168746,369,57,306.020545,59.348137,-48.042179,-0.311271,107.390316,381,59,282.495970,41.606390,-47.033344,-0.155316,88.639733,347,62,249.723397,12.176092,-11.453272,-0.023945,23.629364,372,93,16.413179,45.241806,-45.585329,-0.030613,90.827135,384,94,194.473155,39.377247,-40.783213,0.018685,80.160460,378,99,201.659760,45.293657,-41.930088,-0.048107,87.223745,376,94,182.673377,40.467769,-42.115418,-0.095967,82.583187,377,90,167.582042,9.033598,-8.831506,0.004467,17.865104,371,147,9.262288,32.339562,-32.146409,-0.033991,64.485972,371,148,104.740768,29.098035,-29.474819,-0.012244,58.572853,376,140,99.977984,40.163276,-41.757016,-0.027215,81.920292,364,142,138.437310,33.970293,-34.296677,0.020168,68.266969,368,146,134.363093,43.887916,-44.153599,0.033751,88.041515,379,71,199.891053,60.815227,-62.330831,-0.005139,123.146057,379,70,322.897818,37.707165,-44.338538,0.282536,82.045703,367,58,207.946013,36.645537,-54.514386,-0.208764,91.159923,368,52,278.965771,42.632753,-45.865966,-0.065994,88.498718,382,57,235.118054,45.168980,-50.280163,0.078202,95.449144,379,92,219.390602,51.359507,-51.480421,-0.055555,102.839928,377,82,309.130629,32.820397,-34.678540,0.117643,67.498937,365,91,140.919984,30.605280,-38.985758,-0.118444,69.591038,372,93,142.582294,42.466255,-38.934611,-0.023308,81.400865,374,85,157.807574,35.065056,-36.052126,-0.033070,71.117183,375,146,85.147293,31.134171,-31.401814,-0.038840,62.535984,367,150,104.433814,25.165556,-24.384450,0.031666,49.550006,382,147,62.508227,28.672232,-27.970891,-0.042221,56.643123,383,141,79.041314,31.658301,-31.785977,-0.010673,63.444278,371,152,126.193062,55.715090,-63.013741,-0.057775,118.728831,400,53,407.717008,60.677304,-66.684733,0.086684,127.362038,375,59,514.159346,66.387106,-64.982307,0.084546,131.369414,360,67,511.184218,53.744631,-52.362051,0.264443,106.106682,383,57,407.364052,61.020630,-69.768940,-0.051111,130.789570,394,55,404.937480,55.960696,-49.042215,-0.001153,105.002912,387,104,314.463316,44.930826,-45.625234,0.120535,90.556061,384,95,319.985130,54.955215,-56.960851,0.021084,111.916066,382,88,425.534378,50.871055,-42.547283,0.044995,93.418338,371,90,289.681996,59.394799,-63.842614,-0.015778,123.237413,368,90,314.053060,40.144684,-39.802926,0.016395,79.947610,380,145,157.208381,34.853652,-31.123664,0.007623,65.977316,383,143,114.456993,29.760607,-27.769001,0.044107,57.529608,374,148,115.346245,42.314042,-41.110177,0.016894,83.424219,382,145,139.836959,41.359626,-40.720077,-0.025944,82.079704,380,148,194.658738,null
46.983941,-39.262841,0.007556,86.246782,374,51,218.065971,45.539985,-62.649321,0.105290,108.189306,377,60,251.202806,50.661576,-47.909387,-0.123785,98.570963,364,59,420.585564,66.831693,-41.961672,0.139602,108.793365,365,62,416.190682,55.410346,-71.997927,0.191595,127.408273,370,59,437.526195,26.240865,-30.920601,-0.003859,57.161466,375,99,129.531568,32.988460,-34.879492,0.019444,67.867952,366,97,164.771629,51.777356,-56.249011,0.016888,108.026366,377,93,282.119826,56.920800,-57.874253,-0.018540,114.795054,389,90,420.122785,51.580322,-51.454953,0.072371,103.035275,372,91,410.936049,25.272976,-24.052094,0.005619,49.325070,376,150,101.828168,27.309403,-28.062978,-0.029411,55.372381,377,138,120.539563,35.668614,-37.353942,-0.017435,73.022556,376,145,152.234622,37.958886,-42.171120,-0.001400,80.130005,371,142,198.687891,45.841251,-45.331911,0.018849,91.173161,379,153,295.045305,45.048174,-63.733725,-0.052282,108.781899,365,51,216.309094,32.164006,-36.206023,0.012262,68.370029,387,57,181.233817,36.367052,-29.503383,0.021823,65.870435,369,62,163.192346,34.089353,-35.890101,-0.014939,69.979454,365,60,140.292886,34.028498,-35.737546,-0.136024,69.766044,385,59,172.971071,31.686131,-35.005120,-0.024955,66.691252,374,97,103.866305,27.767862,-25.436453,0.016216,53.204315,364,93,109.204925,37.225536,-32.149493,0.070704,69.375028,373,101,158.581407,35.002060,-32.350137,0.033219,67.352198,373,98,104.612875,32.350845,-31.195132,-0.003015,63.545977,384,97,133.782135,26.907147,-25.776326,-0.017079,52.683474,370,153,66.760683,28.452909,-26.537475,0.015758,54.990383,378,142,85.813941,35.261077,-34.782282,0.013559,70.043359,383,142,114.954626,28.126115,-28.634706,0.009011,56.760821,372,148,79.268186,31.904379,-30.666155,0.025302,62.570534,380,148,86.646711,12.442102,-15.061672,0.008500,27.503774,359,57,25.405801,42.188362,-33.767425,-0.016209,75.955787,366,59,206.332724,36.150317,-39.059776,-0.042540,75.210093,376,66,220.817951,53.040207,-39.560680,0.115505,92.600887,373,67,308.554402,54.895977,-52.424223,-0.118030,107.320200,374,66,309.380186,11.898183,-13.700552,0.012172,25.598736,373,98,16.917343,27.917176,-34.072398,-0.041050,61.989574,386,93,114.650015,40.270483,-42.793227,-0.052808,83.063710,379,91,209.169924,44.575374,-41.487399,0.007354,86.062773,376,87,298.711361,51.222465,-56.303164,-0.028857,107.525629,362,81,283.249722,10.500129,-9.910700,-0.000018,20.410829,367,154,10.286362,32.629407,-31.578149,-0.023475,64.207556,376,145,86.729627,30.528282,-29.001204,-0.015223,59.529485,367,148,91.376621,28.962941,-28.030756,-0.025329,56.993697,369,146,99.083719,31.092846,-29.846009,-0.016867,60.938855,379,140,89.791657,81.787227,-101.366935,0.049222,183.154162,373,78,1012.410017,61.064126,-56.207050,0.171306,117.271175,377,75,691.253511,33.981695,-33.596571,-0.201660,67.578266,360,60,172.048569,34.477307,-53.193204,0.162944,87.670511,366,52,275.811493,39.122153,-34.204953,-0.015434,73.327106,377,66,168.552077,88.912052,-90.357262,-0.155369,179.269314,377,81,1231.607083,69.242776,-64.389435,0.010424,133.632211,375,77,762.120262,32.428518,-34.340997,-0.084413,66.769515,379,95,130.594664,33.154305,-36.301298,0.125630,69.455604,386,96,165.115523,33.622828,-33.233865,-0.006328,66.856693,371,98,122.741167,39.541359,-40.029721,0.012089,79.571080,380,150,178.798573,44.019548,-41.499134,-0.038741,85.518682,376,145,212.981861,22.936288,-24.722683,-0.012681,47.658971,383,146,71.047362,32.834726,-35.548373,0.005793,68.383100,370,148,95.297483,31.481020,-28.841600,0.038696,60.322620,366,150,101.989331,52.544905,-47.458144,0.125432,100.003049,380,58,379.357099,62.525711,-57.901181,0.095440,120.426892,394,66,512.070306,82.674589,-89.089733,0.019802,171.764322,385,69,954.192725,78.099941,-71.744607,0.036236,149.844548,372,62,499.663445,58.383607,-64.963368,0.091898,123.346975,372,70,574.558569,40.354365,-44.141200,0.076707,84.495565,384,87,194.817075,75.844661,-63.850971,-0.074084,139.695632,368,89,466.126199,79.575578,-73.649529,0.062141,153.225107,385,83,937.550721,74.668085,-75.074821,0.019128,149.742906,366,89,411.384263,65.453102,-71.298463,-0.059320,136.751565,363,83,595.640371,27.889513,-27.745083,0.033247,55.634596,365,144,103.339158,33.957997,-32.503197,0.009287,66.461194,379,138,101.449625,43.306411,-39.870650,-0.005739,83.177061,378,149,214.243667,37.794718,-39.054260,0.015332,76.848978,376,141,135.533436,42.731825,-46.904608,0.005477,89.636433,376,146,220.753286,foot
[truncated: 1,753,999 more chars]
